# Supplementary material for: Conventional analysis of movement on non-flat surfaces like the plasma membrane makes Brownian motion appear anomalous
Source: Commun Biol. 2019 Jan 8;2:12. doi: 10.1038/s42003-018-0240-2 (PMC6325064; doi:10.1038/s42003-018-0240-2)
Supplement: Supplementary file 2 — Supplementary Software 1 [file 42003_2018_240_MOESM2_ESM.zip]

Archive with 4 entries (4 files):
- matlab_scripts/CellDiffusion_RandomWalkExample.m
- matlab_scripts/compute_flat_diff.m
- matlab_scripts/disttransf.mexw64
- matlab_scripts/RWEuclideanOct2018.m
