# Supplementary material for: Conventional analysis of movement on non-flat surfaces like the plasma membrane makes Brownian motion appear anomalous
Source: Commun Biol. 2019 Jan 8;2:12. doi: 10.1038/s42003-018-0240-2 (PMC6325064; doi:10.1038/s42003-018-0240-2)
Supplement: Supplementary file 2 — Supplementary Software 1 [file 42003_2018_240_MOESM2_ESM.zip › matlab_scripts/CellDiffusion_RandomWalkExample.m]

clear all;

%%%%%%%%%%%%%%%%%%%%%%%%%%%%%%%%%%%%%%%%%%%%%%%%%%%%%%%
%This is an example script for how to run celldiffusion simluations 
%based on random walk used in the paper: "Conventional analysis of
%movement on non-flat surfaces like the plasma membrane makes Brownian 
%motion appear anomalous" by J. Adler I-M. Sintorn, R. Strand and I. Parmryd
%
%
%This script asumes that the volume with the surface has a layer of ones 
%at the bottom and a layer of zeros at the top, and the object are filled 
%(from bottom to surface). 
%2018-10-21
%%%%%%%%%%%%%%%%%%%%%%%%%%%%%%%%%%%%%%%%%%%%%%%%%%%%%%%%%

%Creation of example volume
%In this case it is a volume with pillars on a flat surface 
%It is created by replicating a small patch (18x18)

patch=zeros(18,18);
patch(1:4,1:4)=1;
patch(1:4,7:10)=1;
patch(1:4,13:16)=1;
patch(7:10,:)=patch(1:4,:);
patch(13:16,:)=patch(1:4,:);

miniA=zeros(18,18,10);
miniA(:,:,1:3)=1;
miniA(:,:,4:7)=repmat(patch,1,1,4);

A=repmat(miniA,120,120);
A=A(1:2000,1:2000,:);
A=boolean(A);

startpoint=[1001,1001,3]; %bottom
%startpoint=[999,999,7]; %top

%volume image A and startpoint used in random walk script
RWEuclideanOct2018

%example plot of results   
figure, plot(DiffCoeff_2(:),'b');
hold on, plot(DiffCoeff_3,'r');
hold on, plot(DiffCoeff_SWSD, 'g');
