# Supplementary material for: Conventional analysis of movement on non-flat surfaces like the plasma membrane makes Brownian motion appear anomalous
Source: Commun Biol. 2019 Jan 8;2:12. doi: 10.1038/s42003-018-0240-2 (PMC6325064; doi:10.1038/s42003-018-0240-2)
Supplement: Supplementary file 2 — Supplementary Software 1 [file 42003_2018_240_MOESM2_ESM.zip › matlab_scripts/compute_flat_diff.m]

function [DiffCoeff_SWSD DiffCoeff_2 DiffCoeff_3]=compute_flat_diff(num_steps);
%%%%%%%%%%%%%%%%%%%%%%%%%%%%%%%%%%%%%%%%%%%%%%%%%%%%%%%
% Computes diffusion coefficients for a flat surface
%%%%%%%%%%%%%%%%%%%%%%%%%%%%%%%%%%%%%%%%%%%%%%%%%%%%%%%

% Create the image matrix of size 2 times the number of steps.
A=zeros(2*num_steps,2*num_steps,5);
A(:,:,3)=1;

% Start position central in the image
startx=num_steps;
starty=num_steps;
startz=3;

% num_neighs holds the number of neighbors for each voxel
num_neighs=4*A;

% diffmatrix holds the probabilities of at each position. Initialize as
% constant zero
diffmatrix=zeros(size(A));

% mask holds local probabilities for propagation to neighboring voxels. The
% probabilities sum up to 1 on flat surfaces.
mask(:,:,1)=[0 0 0; 0 0.125 0; 0 0 0];
mask(:,:,2)=[0 0.125 0; 0.125 0.5 0.125; 0 0.125 0];
mask(:,:,3)=[0 0 0; 0 0.125 0; 0 0 0];

% diffmatrix is multiplied by upscale to avoid rounding errors
upscale=65536;

% Initialize diffmatrix at start position. Total probability is 1 times
% upscale
diffmatrix(startx, starty, startz)=1*upscale;

% DT_SWSD holds the SWSD distance transform computed from the start
% position
DT_SWSD=disttransf(A,[startx starty startz]);

% Pre-compute the squared distance values, which is what is used in the
% computations.
DT_SWSD=DT_SWSD.^2;

% DT_2 and DT_3 holds the straight line 2D and 3D distance transforms computed
% from the start position
DT_2=zeros(size(A));
DT_3=zeros(size(A));

for(x=1:size(DT_2,1))
    for(y=1:size(DT_2,2))
        for(z=1:size(DT_2,3))
            if(A(x,y,z)~=0)
                DT_2(x,y,z)=norm([x-startx y-starty]);
                DT_3(x,y,z)=norm([x-startx y-starty z-startz]);
            end
        end
    end
end

% Pre-compute the squared distance values
DT_2=DT_2.^2;
DT_3=DT_3.^2;

% summa_* hold the sum of voxel wise factor of diffmatrix and DT_*, i.e.
% the mean square deviation (MSD), for each time step. Initialized as constant zero.
summa_SWSD=zeros(1,num_steps);
summa_2=zeros(1,num_steps);
summa_3=zeros(1,num_steps);

for(offset=1:num_steps)
    
    % region holds the part of the image that is affected by diffusion so far
    region=[max(1,startx-offset) min(size(A,1),startx+offset) max(1,starty-offset) min(size(A,2),starty+offset) max(1,startz-offset) min(size(A,3),startz+offset)];
    
    % Convolution with the mask - only on the part of the image that is affected
    B2=convn(diffmatrix(region(1):region(2),region(3):region(4),region(5):region(6)),mask);
    
    % Remove stuff not on the surface
    B2=B2(2:end-1,2:end-1,2:end-1).*A(region(1):region(2),region(3):region(4),region(5):region(6));
    
    % copy to diffmatrix
    diffmatrix(region(1):region(2),region(3):region(4),region(5):region(6))=B2;
    
    % Compute the MSD for the different distance functions
    summa_SWSD(offset)=sum(sum(sum((diffmatrix./upscale).*DT_SWSD)));
    summa_2(offset)=sum(sum(sum((diffmatrix./upscale).*DT_2)));
    summa_3(offset)=sum(sum(sum((diffmatrix./upscale).*DT_3)));
end

% tang_fit gives the local neighborhood in which the tangent is computed
tang_fit=2;

% Compute local tangent, i.e. diffusion coefficent, for each time step by
% polyfit
for(j=1:num_steps)
    i=min(j,num_steps);
    if(i<tang_fit)
        p2=polyfit(0:i,[0 summa_2(1:i)],1);
        p3=polyfit(0:i,[0 summa_3(1:i)],1);
        pSWSD=polyfit(0:i,[0 summa_SWSD(1:i)],1);
    else
        p2=polyfit((i-tang_fit+1):i,summa_2((i-tang_fit+1):i),1);
        p3=polyfit((i-tang_fit+1):i,summa_3((i-tang_fit+1):i),1);
        pSWSD=polyfit((i-tang_fit+1):i,summa_SWSD((i-tang_fit+1):i),1);
    end
    
    % DiffCoeff_* hold the actual diffusion coefficients for the different
    % distance functions
    DiffCoeff_2(j)=p2(1);
    DiffCoeff_3(j)=p3(1);
    DiffCoeff_SWSD(j)=pSWSD(1);
    
end
