# Supplementary material for: Conventional analysis of movement on non-flat surfaces like the plasma membrane makes Brownian motion appear anomalous
Source: Commun Biol. 2019 Jan 8;2:12. doi: 10.1038/s42003-018-0240-2 (PMC6325064; doi:10.1038/s42003-018-0240-2)
Supplement: Supplementary file 2 — Supplementary Software 1 [file 42003_2018_240_MOESM2_ESM.zip › matlab_scripts/RWEuclideanOct2018.m]

%%%%%%%%%%%%%%%%%%%%%%%%%%%%%%%%%%%%%%%%%%%%%%%%%%%%%%%
% Computes diffusion coefficients on a surface of
% volume A by random walk from the point startpoint
%%%%%%%%%%%%%%%%%%%%%%%%%%%%%%%%%%%%%%%%%%%%%%%%%%%%%%%

% num_steps holds the number of time steps
num_steps=20;

% compute_flat_diff computes diffusion coefficients for a flat surface
[DiffCoeff_flat_SWSD DiffCoeff_flat_2 DiffCoeff_flat_3]=compute_flat_diff(num_steps);

% mask holds local probabilities for propagation to neighboring voxels. The
% probabilities sum up to 1 on flat surfaces.
mask(:,:,1)=[0 0 0; 0 0.125 0; 0 0 0];
mask(:,:,2)=[0 0.125 0; 0.125 0.5 0.125; 0 0.125 0];
mask(:,:,3)=[0 0 0; 0 0.125 0; 0 0 0];

% num_neighs holds the number of 26-connected neighbors for each voxel
num_neighs=uint8(zeros(size(A)));
num_neighs(2:end-1,2:end-1,2:end-1)=uint8(A(2:end-1,2:end-1,2:end-1).*A(1:end-2,2:end-1,2:end-1));
num_neighs(2:end-1,2:end-1,2:end-1)=num_neighs(2:end-1,2:end-1,2:end-1)+uint8(A(2:end-1,2:end-1,2:end-1).*A(3:end,2:end-1,2:end-1));

num_neighs(2:end-1,2:end-1,2:end-1)=num_neighs(2:end-1,2:end-1,2:end-1)+uint8(A(2:end-1,2:end-1,2:end-1).*A(2:end-1,1:end-2,2:end-1));
num_neighs(2:end-1,2:end-1,2:end-1)=num_neighs(2:end-1,2:end-1,2:end-1)+uint8(A(2:end-1,2:end-1,2:end-1).*A(2:end-1,3:end,2:end-1));

num_neighs(2:end-1,2:end-1,2:end-1)=num_neighs(2:end-1,2:end-1,2:end-1)+uint8(A(2:end-1,2:end-1,2:end-1).*A(2:end-1,2:end-1,1:end-2));
num_neighs(2:end-1,2:end-1,2:end-1)=num_neighs(2:end-1,2:end-1,2:end-1)+uint8(A(2:end-1,2:end-1,2:end-1).*A(2:end-1,2:end-1,3:end));
%%%%

num_neighs(2:end-1,2:end-1,2:end-1)=num_neighs(2:end-1,2:end-1,2:end-1)+uint8(A(2:end-1,2:end-1,2:end-1).*A(1:end-2,1:end-2,2:end-1));
num_neighs(2:end-1,2:end-1,2:end-1)=num_neighs(2:end-1,2:end-1,2:end-1)+uint8(A(2:end-1,2:end-1,2:end-1).*A(3:end,3:end,2:end-1));
num_neighs(2:end-1,2:end-1,2:end-1)=num_neighs(2:end-1,2:end-1,2:end-1)+uint8(A(2:end-1,2:end-1,2:end-1).*A(3:end,1:end-2,2:end-1));
num_neighs(2:end-1,2:end-1,2:end-1)=num_neighs(2:end-1,2:end-1,2:end-1)+uint8(A(2:end-1,2:end-1,2:end-1).*A(1:end-2,3:end,2:end-1));

num_neighs(2:end-1,2:end-1,2:end-1)=num_neighs(2:end-1,2:end-1,2:end-1)+uint8(A(2:end-1,2:end-1,2:end-1).*A(2:end-1,1:end-2,1:end-2));
num_neighs(2:end-1,2:end-1,2:end-1)=num_neighs(2:end-1,2:end-1,2:end-1)+uint8(A(2:end-1,2:end-1,2:end-1).*A(2:end-1,3:end,3:end));
num_neighs(2:end-1,2:end-1,2:end-1)=num_neighs(2:end-1,2:end-1,2:end-1)+uint8(A(2:end-1,2:end-1,2:end-1).*A(2:end-1,3:end,1:end-2));
num_neighs(2:end-1,2:end-1,2:end-1)=num_neighs(2:end-1,2:end-1,2:end-1)+uint8(A(2:end-1,2:end-1,2:end-1).*A(2:end-1,1:end-2,3:end));

num_neighs(2:end-1,2:end-1,2:end-1)=num_neighs(2:end-1,2:end-1,2:end-1)+uint8(A(2:end-1,2:end-1,2:end-1).*A(1:end-2,2:end-1,1:end-2));
num_neighs(2:end-1,2:end-1,2:end-1)=num_neighs(2:end-1,2:end-1,2:end-1)+uint8(A(2:end-1,2:end-1,2:end-1).*A(3:end,2:end-1,3:end));
num_neighs(2:end-1,2:end-1,2:end-1)=num_neighs(2:end-1,2:end-1,2:end-1)+uint8(A(2:end-1,2:end-1,2:end-1).*A(3:end,2:end-1,1:end-2));
num_neighs(2:end-1,2:end-1,2:end-1)=num_neighs(2:end-1,2:end-1,2:end-1)+uint8(A(2:end-1,2:end-1,2:end-1).*A(1:end-2,2:end-1,3:end));

%%%%
num_neighs(2:end-1,2:end-1,2:end-1)=num_neighs(2:end-1,2:end-1,2:end-1)+uint8(A(2:end-1,2:end-1,2:end-1).*A(1:end-2,1:end-2,1:end-2));
num_neighs(2:end-1,2:end-1,2:end-1)=num_neighs(2:end-1,2:end-1,2:end-1)+uint8(A(2:end-1,2:end-1,2:end-1).*A(1:end-2,1:end-2,3:end));
num_neighs(2:end-1,2:end-1,2:end-1)=num_neighs(2:end-1,2:end-1,2:end-1)+uint8(A(2:end-1,2:end-1,2:end-1).*A(1:end-2,3:end,1:end-2));
num_neighs(2:end-1,2:end-1,2:end-1)=num_neighs(2:end-1,2:end-1,2:end-1)+uint8(A(2:end-1,2:end-1,2:end-1).*A(3:end,1:end-2,1:end-2));

num_neighs(2:end-1,2:end-1,2:end-1)=num_neighs(2:end-1,2:end-1,2:end-1)+uint8(A(2:end-1,2:end-1,2:end-1).*A(1:end-2,3:end,3:end));
num_neighs(2:end-1,2:end-1,2:end-1)=num_neighs(2:end-1,2:end-1,2:end-1)+uint8(A(2:end-1,2:end-1,2:end-1).*A(3:end,3:end,1:end-2));
num_neighs(2:end-1,2:end-1,2:end-1)=num_neighs(2:end-1,2:end-1,2:end-1)+uint8(A(2:end-1,2:end-1,2:end-1).*A(3:end,1:end-2,3:end));

num_neighs(2:end-1,2:end-1,2:end-1)=num_neighs(2:end-1,2:end-1,2:end-1)+uint8(A(2:end-1,2:end-1,2:end-1).*A(3:end,3:end,3:end));

% Remove inner points (the 26-neighs completely in object)
A=A-double(num_neighs==26);
A(1,:,:)=0;
A(end,:,:)=0;
A(:,1,:)=0;
A(:,end,:)=0;
A(:,:,1)=0;
A(:,:,end)=0;

% num_neighs holds the number of 6-connected neighbors for each voxel
num_neighs=uint8(zeros(size(A)));
num_neighs(2:end-1,2:end-1,2:end-1)=uint8(A(2:end-1,2:end-1,2:end-1).*A(1:end-2,2:end-1,2:end-1));
num_neighs(2:end-1,2:end-1,2:end-1)=num_neighs(2:end-1,2:end-1,2:end-1)+uint8(A(2:end-1,2:end-1,2:end-1).*A(3:end,2:end-1,2:end-1));

num_neighs(2:end-1,2:end-1,2:end-1)=num_neighs(2:end-1,2:end-1,2:end-1)+uint8(A(2:end-1,2:end-1,2:end-1).*A(2:end-1,1:end-2,2:end-1));
num_neighs(2:end-1,2:end-1,2:end-1)=num_neighs(2:end-1,2:end-1,2:end-1)+uint8(A(2:end-1,2:end-1,2:end-1).*A(2:end-1,3:end,2:end-1));

num_neighs(2:end-1,2:end-1,2:end-1)=num_neighs(2:end-1,2:end-1,2:end-1)+uint8(A(2:end-1,2:end-1,2:end-1).*A(2:end-1,2:end-1,1:end-2));
num_neighs(2:end-1,2:end-1,2:end-1)=num_neighs(2:end-1,2:end-1,2:end-1)+uint8(A(2:end-1,2:end-1,2:end-1).*A(2:end-1,2:end-1,3:end));

% corrections holds correction factors for voxels with 3 and 5 neighbors
corrections=double(num_neighs==3).*(1/3)+double(num_neighs==5).*(-1/5);

% set the start point
startx=startpoint(1);
starty=startpoint(2);
startz=startpoint(3);

% diffmatrix is multiplied by upscale to avoid rounding errors
upscale=65536;

% Initialize diffmatrix at start position. Total probability is 1 times
% upscale
diffmatrix=zeros(size(A));
diffmatrix(startx, starty, startz)=1*upscale;

% DT_SWSD holds the SWSD distance transform computed from the start
% position
DT_SWSD=disttransf(A,[startx starty startz]);

% Pre-compute the squared distance values, which is what is used in the
% computations.
DT_SWSD=DT_SWSD.^2;

% DT_2 and DT_3 holds the straight line 2D and 3D distance transforms computed
% from the start position
DT_2=zeros(size(A));
DT_3=zeros(size(A));
for(x=1:size(DT_2,1))
    for(y=1:size(DT_2,2))
        for(z=1:size(DT_2,3))
            if(A(x,y,z)~=0)
                DT_2(x,y,z)=norm([x-startx y-starty],2);
                DT_3(x,y,z)=norm([x-startx y-starty z-startz],2);
            end
        end
    end
end

% Pre-compute the squared distance values
DT_2=DT_2.^2;
DT_3=DT_3.^2;

% sum_* hold the sum of voxel wise factor of diffmatrix and DT_*, i.e.
% the mean square deviation (MSD), for each time step. Initialized as constant zero.
sum_SWSD=zeros(num_steps);
sum_2=zeros(num_steps);
sum_3=zeros(num_steps);

for(offset=1:num_steps)
    % region holds the part of the image that is affected by diffusion so far
    region=[max(1,startx-offset) min(size(A,1),startx+offset) max(1,starty-offset) min(size(A,2),starty+offset) max(1,startz-offset) min(size(A,3),startz+offset)];
    
    %This is to compensate for incorrect total probability to move for less than or more than 4 neighbours
    corr_energies=diffmatrix(region(1):region(2),region(3):region(4),region(5):region(6)).*corrections(region(1):region(2),region(3):region(4),region(5):region(6));
    B3=diffmatrix(region(1):region(2),region(3):region(4),region(5):region(6))+corr_energies;
    
    % Convolution with the mask - only on the part of the image that is affected
    B2=convn(B3,mask);
    
    % Remove stuff not on the surface
    B2=B2(2:end-1,2:end-1,2:end-1).*A(region(1):region(2),region(3):region(4),region(5):region(6));
    
    % copy to diffmatrix
    diffmatrix(region(1):region(2),region(3):region(4),region(5):region(6))=B2-corr_energies./2;
    
    % Compute the MSD for the different distance functions
    sum_SWSD(offset)=sum(sum(sum((diffmatrix./upscale).*DT_SWSD)));
    sum_2(offset)=sum(sum(sum((diffmatrix./upscale).*DT_2)));
    sum_3(offset)=sum(sum(sum((diffmatrix./upscale).*DT_3)));
    
end

% tang_fit gives the local neighborhood in which the tangent is computed
tang_fit=2;

% Compute local tangent, i.e. diffusion coefficent, for each time step by
% polyfit
for(i=1:num_steps)
    if(i<tang_fit)
        p2=polyfit(0:i,[0 sum_2(1:i)],1);
        p3=polyfit(0:i,[0 sum_3(1:i)],1);
        pSWSD=polyfit(0:i,[0 sum_SWSD(1:i)],1);
    else
        p2=polyfit((i-tang_fit+1):i,sum_2((i-tang_fit+1):i),1);
        p3=polyfit((i-tang_fit+1):i,sum_3((i-tang_fit+1):i),1);
        pSWSD=polyfit((i-tang_fit+1):i,sum_SWSD((i-tang_fit+1):i),1);
    end
    
    % DiffCoeff_* hold the actual diffusion coefficients for the different
    % distance functions.
    % Normalize with diffusion coefficient on flat surface
    DiffCoeff_2(i)=p2(1)/DiffCoeff_flat_2(i);
    DiffCoeff_3(i)=p3(1)/DiffCoeff_flat_3(i);
    DiffCoeff_SWSD(i)=pSWSD(1)/DiffCoeff_flat_SWSD(i);    
end
