# Supplementary material for: Conventional analysis of movement on non-flat surfaces like the plasma membrane makes Brownian motion appear anomalous
Source: Commun Biol. 2019 Jan 8;2:12. doi: 10.1038/s42003-018-0240-2 (PMC6325064; doi:10.1038/s42003-018-0240-2)
Supplement: Supplementary file 4 — Supplementary Data 1 [file 42003_2018_240_MOESM4_ESM.xlsx]

## Sheet: Figure 4
Flat iteration	SWSD	2D	3D		Ridges iteration	2D top	2D side	3D Top	3D side	SWSD Top	SWSD Side		Pillars iteration	SWSP-flat	2D-flat	3D-Flat	SWSP-Top	2D-Top	3D-Top
					1	1	0.5	1	1	1	1		1	1	1	1	1	1	1
1	0.4999	0.5	0.5		2	0.90625	0.5	0.9375	1	1	1		2	1	1	1	1	1	1
2	0.6249	0.5	0.5		3	0.83203	0.50781	0.89063	0.96875	1	1		3	1	1	1	1.00596	0.9848	0.9896
3	0.6875	0.5	0.5		4	0.77393	0.51953	0.85645	0.92969	1	1		4	1	0.9992	0.9992	1.01107	0.9598	0.9718
4	0.7226	0.5	0.5		5	0.72852	0.53296	0.83203	0.89258	1	1		5	1.00027	0.9974	0.9978	1.01277	0.9282	0.9492
5	0.7441	0.5	0.5		6	0.69291	0.54677	0.81487	0.86069	1	1		6	1.00066	0.995	0.996	1.01055	0.8934	0.9242
6	0.7581	0.5	0.5		7	0.66483	0.56013	0.80294	0.8344	1	1		7	1.00156	0.9922	0.9936	1.00534	0.8574	0.898
7	0.7678	0.5	0.5		8	0.64255	0.57255	0.79473	0.81301	1	1		8	1.00271	0.9888	0.9912	0.997548	0.8214	0.872
8	0.7749	0.5	0.5		9	0.62478	0.58374	0.7891	0.7955	1	1		9	1.0041	0.9854	0.9886	0.98808	0.7862	0.8468
9	0.7802	0.5	0.5		10	0.61054	0.59356	0.78523	0.78091	1	1		10	1.00574	0.9816	0.986	0.977307	0.7524	0.8226
10	0.7843	0.5	0.5		11	0.59912	0.60201	0.78255	0.76846	1	1		11	1.00762	0.9778	0.9834	0.965977	0.7204	0.8
11	0.7877	0.5	0.5		12	0.58995	0.60912	0.78064	0.75757	1	1		12	1.00962	0.9742	0.981	0.9542	0.6902	0.7788
12	0.7904	0.5	0.5		13	0.58264	0.61497	0.77921	0.74779	1	1		13	1.01161	0.9704	0.9786	0.942223	0.6618	0.759
13	0.7927	0.5	0.5		14	0.57683	0.61969	0.77808	0.73883	1	1		14	1.01384	0.9668	0.9762	0.930405	0.635	0.7406
14	0.7946	0.5	0.5		15	0.57227	0.62339	0.77711	0.73049	1	1		15	1.01608	0.9632	0.9742	0.918739	0.6102	0.7236
15	0.7962	0.5	0.5		16	0.56875	0.62619	0.7762	0.72264	1	1		16	1.0183	0.9596	0.972	0.907233	0.5868	0.7078
16	0.7977	0.5	0.5		17	0.5661	0.62822	0.77529	0.71518	1	1		17	1.02065	0.9562	0.9702	0.896107	0.565	0.6934
17	0.7989	0.5	0.5		18	0.56417	0.62958	0.77435	0.70807	1	1		18	1.02275	0.953	0.9684	0.885139	0.5444	0.6798
18	0.8	0.5	0.5		19	0.56284	0.63037	0.77335	0.70128	1	1		19	1.02522	0.9498	0.9668	0.874782	0.5254	0.6674
19	0.801	0.5	0.5		20	0.56202	0.63068	0.77227	0.69478	1	1		20	1.02743	0.9466	0.9652	0.864696	0.5074	0.6558
20	0.8019	0.5	0.5		21	0.56161	0.6306	0.7711	0.68856	1	1		21	1.02965	0.9436	0.9638	0.854989	0.4906	0.645
21	0.8027	0.5	0.5		22	0.56154	0.63019	0.76983	0.68263	1	1		22	1.03174	0.9408	0.9624	0.845551	0.4746	0.635
22	0.8035	0.5	0.5		23	0.56176	0.62951	0.76847	0.67697	1	1		23	1.03395	0.938	0.9612	0.836712	0.4598	0.6256
23	0.8041	0.5	0.5		24	0.5622	0.62862	0.76701	0.67158	1	1		24	1.03616	0.9354	0.96	0.82801	0.4458	0.617
24	0.8047	0.5	0.5		25	0.56283	0.62756	0.76545	0.66646	1	1		25	1.03825	0.9328	0.959	0.81957	0.4324	0.6088
25	0.8053	0.5	0.5		26	0.5636	0.62638	0.76381	0.6616	1	1		26	1.04033	0.9304	0.9582	0.811616	0.42	0.6012
26	0.8058	0.5	0.5		27	0.56448	0.6251	0.76207	0.657	1	1		27	1.04229	0.928	0.9572	0.803795	0.4082	0.5942
27	0.8063	0.5	0.5		28	0.56545	0.62376	0.76025	0.65264	1	1		28	1.04438	0.9256	0.9564	0.796455	0.397	0.5874
28	0.8067	0.5	0.5		29	0.56648	0.62237	0.75835	0.64853	1	1		29	1.04634	0.9234	0.9556	0.789245	0.3864	0.5812
29	0.8071	0.5	0.5		30	0.56755	0.62097	0.75638	0.64466	1	1		30	1.04817	0.9214	0.955	0.782415	0.3762	0.5754
30	0.8075	0.5	0.5		31	0.56864	0.61955	0.75433	0.64101	1	1		31	1.05001	0.9192	0.9544	0.775715	0.3666	0.57
31	0.8078	0.5	0.5		32	0.56974	0.61815	0.75223	0.63759	1	1		32	1.05197	0.9172	0.9538	0.76924	0.3576	0.5648
32	0.8082	0.5	0.5		33	0.57084	0.61676	0.75006	0.63437	1	1		33	1.05368	0.9152	0.9532	0.763142	0.349	0.5598
33	0.8085	0.5	0.5		34	0.57193	0.6154	0.74784	0.63135	1	1		34	1.05551	0.9134	0.9526	0.757171	0.3406	0.5552
34	0.8088	0.5	0.5		35	0.57299	0.61408	0.74558	0.62853	1	1		35	1.05722	0.9114	0.9522	0.751329	0.3328	0.551
35	0.8091	0.5	0.5		36	0.57404	0.61279	0.74328	0.62588	1	1		36	1.05894	0.9096	0.9518	0.74583	0.3252	0.5468
36	0.8093	0.5	0.5		37	0.57505	0.61155	0.74094	0.62341	1	1		37	1.06052	0.908	0.9514	0.740366	0.318	0.543
37	0.8096	0.5	0.5		38	0.57603	0.61036	0.73856	0.6211	1	1		38	1.06224	0.9062	0.951	0.73512	0.3112	0.5392
38	0.8098	0.5	0.5		39	0.57698	0.60922	0.73617	0.61895	1	1		39	1.06383	0.9046	0.9506	0.730123	0.3046	0.5358
39	0.81	0.5	0.5		40	0.57789	0.60813	0.73375	0.61694	1	1		40	1.06542	0.903	0.9504	0.72513	0.2982	0.5324
40	0.8102	0.5	0.5		41	0.57876	0.60709	0.73132	0.61507	1	1		41	1.06688	0.9014	0.95	0.720385	0.2922	0.5292
41	0.8104	0.5	0.5		42	0.57958	0.6061	0.72887	0.61333	1	1		42	1.06847	0.8998	0.9498	0.715766	0.2864	0.5262
42	0.8106	0.5	0.5		43	0.58037	0.60516	0.72642	0.61172	1	1		43	1.06981	0.8982	0.9494	0.711273	0.2808	0.5234
43	0.8108	0.5	0.5		44	0.58112	0.60428	0.72397	0.61021	1	1		44	1.07127	0.8968	0.9492	0.706905	0.2754	0.5206
44	0.811	0.5	0.5		45	0.58183	0.60344	0.72151	0.60881	1	1		45	1.07274	0.8954	0.949	0.702749	0.2702	0.518
45	0.8111	0.5	0.5		46	0.5825	0.60265	0.71907	0.60752	1	1		46	1.07408	0.894	0.9488	0.698632	0.2654	0.5156
46	0.8113	0.5	0.5		47	0.58313	0.6019	0.71662	0.60631	1	1		47	1.07529	0.8926	0.9486	0.69464	0.2606	0.5132
47	0.8114	0.5	0.5		48	0.58373	0.6012	0.71419	0.6052	1	1		48	1.07676	0.8912	0.9484	0.690858	0.2558	0.511
48	0.8116	0.5	0.5		49	0.58429	0.60055	0.71178	0.60417	1	1		49	1.07811	0.8898	0.9482	0.687077	0.2514	0.5088
49	0.8117	0.5	0.5		50	0.58482	0.59993	0.70937	0.60321	1	1		50	1.0792	0.8884	0.948	0.683335	0.2472	0.5068
50	0.8119	0.5	0.5		51	0.58531	0.59935	0.70699	0.60232	1	1		51	1.08054	0.8872	0.9478	0.679803	0.243	0.5048
51	0.812	0.5	0.5		52	0.58578	0.59881	0.70463	0.6015	1	1		52	1.08176	0.8858	0.9476	0.676395	0.239	0.503
52	0.8121	0.5	0.5		53	0.58621	0.5983	0.70229	0.60074	1	1		53	1.08298	0.8846	0.9474	0.672987	0.235	0.5012
53	0.8122	0.5	0.5		54	0.58662	0.59783	0.69997	0.60004	1	1		54	1.08407	0.8832	0.9472	0.669621	0.2312	0.4994
54	0.8123	0.5	0.5		55	0.587	0.59739	0.69769	0.59939	1	1		55	1.08517	0.882	0.947	0.666338	0.2276	0.4978
55	0.8125	0.5	0.5		56	0.58735	0.59698	0.69543	0.59879	1	1		56	1.08627	0.8808	0.9468	0.66318	0.2242	0.4962
56	0.8126	0.5	0.5		57	0.58768	0.5966	0.69319	0.59824	1	1		57	1.08736	0.8796	0.9468	0.660145	0.2206	0.4946
57	0.8127	0.5	0.5		58	0.58799	0.59624	0.69099	0.59773	1	1		58	1.08846	0.8784	0.9466	0.657111	0.2174	0.4932
58	0.8128	0.5	0.5		59	0.58828	0.59591	0.68882	0.59726	1	1		59	1.08956	0.8772	0.9464	0.654201	0.2142	0.4916
59	0.8129	0.5	0.5		60	0.58855	0.5956	0.68668	0.59682	1	1		60	1.09053	0.876	0.9462	0.651292	0.211	0.4904
60	0.8129	0.5	0.5		61	0.58879	0.59532	0.68458	0.59642	1	1		61	1.09164	0.8748	0.946	0.648585	0.208	0.489
61	0.813	0.5	0.5		62	0.58902	0.59505	0.68251	0.59605	1	1		62	1.09261	0.8738	0.946	0.645923	0.205	0.4878
62	0.8131	0.5	0.5		63	0.58924	0.5948	0.68047	0.59571	1	1		63	1.09358	0.8726	0.9458	0.643138	0.2022	0.4866
63	0.8132	0.5	0.5		64	0.58944	0.59458	0.67847	0.5954	1	1		64	1.09443	0.8714	0.9456	0.6406	0.19942	0.4854
64	0.8133	0.5	0.5		65	0.58962	0.59436	0.6765	0.59511	1	1		65	1.0954	0.8704	0.9454	0.63794	0.19672	0.4842
65	0.8134	0.5	0.5		66	0.58979	0.59417	0.67457	0.59484	1	1		66	1.09639	0.8692	0.9454	0.635481	0.19408	0.4832
66	0.8134	0.5	0.5		67	0.58995	0.59399	0.67267	0.5946	1	1		67	1.09723	0.8682	0.9452	0.633067	0.19152	0.482
67	0.8135	0.5	0.5		68	0.5901	0.59382	0.6708	0.59437	1	1		68	1.09796	0.8672	0.945	0.630654	0.18904	0.481
68	0.8136	0.5	0.5		69	0.59023	0.59366	0.66898	0.59416	1	1		69	1.09881	0.866	0.9448	0.628241	0.1866	0.48
69	0.8137	0.5	0.5		70	0.59036	0.59352	0.66718	0.59397	1	1		70	1.09967	0.865	0.9446	0.626029	0.18424	0.4792
70	0.8137	0.5	0.5		71	0.59047	0.59339	0.66543	0.5938	1	1		71	1.10052	0.864	0.9446	0.62374	0.18194	0.4782
71	0.8138	0.5	0.5		72	0.59058	0.59326	0.6637	0.59364	1	1		72	1.10124	0.8628	0.9444	0.621452	0.17968	0.4774
72	0.8138	0.5	0.5		73	0.59068	0.59315	0.66202	0.59349	1	1		73	1.1021	0.8618	0.9442	0.619364	0.1775	0.4764
73	0.8139	0.5	0.5		74	0.59077	0.59305	0.66036	0.59335	1	1		74	1.1027	0.8608	0.944	0.617199	0.17536	0.4756
74	0.814	0.5	0.5		75	0.59086	0.59295	0.65874	0.59323	1	1		75	1.10356	0.8598	0.9438	0.615111	0.17328	0.4748
75	0.814	0.5	0.5		76	0.59094	0.59286	0.65716	0.59311	1	1		76	1.10416	0.8588	0.9438	0.61307	0.17124	0.474
76	0.8141	0.5	0.5		77	0.59101	0.59278	0.65561	0.593	1	1		77	1.1049	0.8578	0.9436	0.611104	0.16924	0.4732
77	0.8141	0.5	0.5		78	0.59107	0.5927	0.65409	0.59291	1	1		78	1.10563	0.8568	0.9434	0.609064	0.1673	0.4726
78	0.8142	0.5	0.5		79	0.59114	0.59263	0.6526	0.59282	1	1		79	1.10636	0.8558	0.9432	0.607099	0.16542	0.4718
79	0.8142	0.5	0.5		80	0.59119	0.59257	0.65115	0.59274	1	1		80	1.10684	0.8548	0.943	0.605182	0.16356	0.4712
80	0.8143	0.5	0.5		81	0.59124	0.59251	0.64973	0.59266	1	1		81	1.10758	0.8538	0.9428	0.60334	0.16174	0.4704
81	0.8143	0.5	0.5		82	0.59129	0.59245	0.64834	0.59259	1	1		82	1.10818	0.8528	0.9428	0.601547	0.15998	0.4698
82	0.8144	0.5	0.5		83	0.59134	0.5924	0.64698	0.59253	1	1		83	1.10879	0.8518	0.9426	0.599705	0.15824	0.4692
83	0.8144	0.5	0.5		84	0.59138	0.59236	0.64565	0.59247	1	1		84	1.10927	0.851	0.9424	0.597913	0.15656	0.4686
84	0.8145	0.5	0.5		85	0.59142	0.59231	0.64435	0.59242	1	1		85	1.10988	0.85	0.9422	0.596194	0.1549	0.468
85	0.8145	0.5	0.5		86	0.59145	0.59228	0.64308	0.59237	1	1		86	1.11036	0.849	0.942	0.594402	0.15328	0.4674
86	0.8146	0.5	0.5		87	0.59148	0.59224	0.64184	0.59232	1	1		87	1.11097	0.848	0.9418	0.592806	0.1517	0.4668
87	0.8146	0.5	0.5		88	0.59151	0.59221	0.64063	0.59228	1	1		88	1.11145	0.847	0.9416	0.591138	0.15014	0.4662
88	0.8147	0.5	0.5		89	0.59154	0.59218	0.63944	0.59224	1	1		89	1.11194	0.8462	0.9414	0.589542	0.14862	0.4658
89	0.8147	0.5	0.5		90	0.59156	0.59215	0.63829	0.59221	1	1		90	1.11256	0.8452	0.9412	0.587946	0.14714	0.4652
90	0.8147	0.5	0.5		91	0.59158	0.59212	0.63716	0.59218	1	1		91	1.11291	0.8444	0.941	0.586279	0.14568	0.4646
91	0.8148	0.5	0.5		92	0.59161	0.5921	0.63605	0.59215	1	1		92	1.1134	0.8434	0.9408	0.584806	0.14424	0.4642
92	0.8148	0.5	0.5		93	0.59162	0.59208	0.63497	0.59212	1	1		93	1.11376	0.8424	0.9406	0.583262	0.14284	0.4638
93	0.8149	0.5	0.5		94	0.59164	0.59206	0.63392	0.5921	1	1		94	1.11425	0.8416	0.9404	0.581666	0.14148	0.4632
94	0.8149	0.5	0.5		95	0.59166	0.59204	0.63289	0.59208	1	1		95	1.11474	0.8406	0.9402	0.580317	0.14014	0.4628
95	0.8149	0.5	0.5		96	0.59167	0.59202	0.63189	0.59206	1	1		96	1.11509	0.8398	0.94	0.578773	0.13882	0.4624
96	0.815	0.5	0.5		97	0.59169	0.59201	0.63091	0.59204	1	1		97	1.11558	0.8388	0.9398	0.577423	0.13752	0.4618
97	0.815	0.5	0.5		98	0.5917	0.59199	0.62995	0.59202	1	1		98	1.11595	0.838	0.9396	0.575951	0.13626	0.4614
98	0.815	0.5	0.5		99	0.59171	0.59198	0.62902	0.592	1	1		99	1.1163	0.837	0.9394	0.574531	0.13502	0.461
99	0.8151	0.5	0.5		100	0.59172	0.59197	0.62811	0.59199	1	1		100	1.11667	0.8362	0.9392	0.573181	0.1338	0.4606
100	0.8151	0.5	0.5		101	0.59173	0.59196	0.62722	0.59198	1	1		101	1.11704	0.8352	0.939	0.571832	0.1326	0.4602
101	0.8151	0.5	0.5		102	0.59174	0.59195	0.62635	0.59197	1	1		102	1.11727	0.8344	0.9388	0.570535	0.13144	0.4598
102	0.8152	0.5	0.5		103	0.59175	0.59194	0.6255	0.59195	1	1		103	1.11764	0.8336	0.9386	0.569185	0.13028	0.4594
103	0.8152	0.5	0.5		104	0.59176	0.59193	0.62467	0.59194	1	1		104	1.11801	0.8326	0.9384	0.567959	0.12916	0.459
104	0.8152	0.5	0.5		105	0.59176	0.59192	0.62387	0.59193	1	1		105	1.11824	0.8318	0.9382	0.566663	0.12806	0.4588
105	0.8153	0.5	0.5		106	0.59177	0.59191	0.62308	0.59193	1	1		106	1.11861	0.831	0.9378	0.565436	0.12696	0.4584
106	0.8153	0.5	0.5		107	0.59177	0.59191	0.62231	0.59192	1	1		107	1.11885	0.83	0.9376	0.564209	0.1259	0.458
107	0.8153	0.5	0.5		108	0.59178	0.5919	0.62156	0.59191	1	1		108	1.11922	0.8292	0.9374	0.562983	0.12484	0.4576
108	0.8153	0.5	0.5		109	0.59178	0.5919	0.62083	0.59191	1	1		109	1.11933	0.8284	0.9372	0.56181	0.12382	0.4574
109	0.8154	0.5	0.5		110	0.59179	0.59189	0.62012	0.5919	1	1		110	1.1197	0.8274	0.937	0.560584	0.1228	0.457
110	0.8154	0.5	0.5		111	0.59179	0.59189	0.61942	0.59189	1	1		111	1.11994	0.8266	0.9368	0.55948	0.12182	0.4566
111	0.8154	0.5	0.5		112	0.5918	0.59188	0.61874	0.59189	1	1		112	1.12005	0.8258	0.9366	0.558308	0.12084	0.4564
112	0.8154	0.5	0.5		113	0.5918	0.59188	0.61808	0.59188	1	1		113	1.12029	0.825	0.9362	0.557204	0.11988	0.456
113	0.8155	0.5	0.5		114	0.5918	0.59187	0.61743	0.59188	1	1		114	1.12054	0.8242	0.936	0.556101	0.11894	0.4558
114	0.8155	0.5	0.5		115	0.59181	0.59187	0.6168	0.59188	1	1		115	1.12078	0.8232	0.9358	0.554997	0.11802	0.4554
115	0.8155	0.5	0.5		116	0.59181	0.59187	0.61618	0.59187	1	1		116	1.12103	0.8224	0.9356	0.553893	0.11712	0.4552
116	0.8155	0.5	0.5		117	0.59181	0.59187	0.61558	0.59187	1	1		117	1.12114	0.8216	0.9352	0.552845	0.11622	0.4548
117	0.8156	0.5	0.5		118	0.59181	0.59186	0.61499	0.59187	1	1		118	1.12126	0.8208	0.935	0.551864	0.11534	0.4546
118	0.8156	0.5	0.5		119	0.59182	0.59186	0.61442	0.59186	1	1		119	1.12151	0.82	0.9348	0.55076	0.11448	0.4542
119	0.8156	0.5	0.5		120	0.59182	0.59186	0.61387	0.59186	1	1		120	1.12163	0.8192	0.9346	0.549779	0.11364	0.454
120	0.8156	0.5	0.5		121	0.59182	0.59186	0.61332	0.59186	1	1		121	1.12174	0.8184	0.9342	0.548731	0.1128	0.4536
121	0.8157	0.5	0.5		122	0.59182	0.59186	0.61279	0.59186	1	1		122	1.12186	0.8176	0.934	0.54775	0.11198	0.4534
122	0.8157	0.5	0.5		123	0.59182	0.59185	0.61227	0.59186	1	1		123	1.12198	0.8168	0.9338	0.54677	0.11118	0.4532
123	0.8157	0.5	0.5		124	0.59182	0.59185	0.61177	0.59185	1	1		124	1.12223	0.816	0.9334	0.545911	0.11038	0.4528
124	0.8157	0.5	0.5		125	0.59182	0.59185	0.61128	0.59185	1	1		125	1.12235	0.8152	0.9332	0.544931	0.10962	0.4526
125	0.8157	0.5	0.5		126	0.59183	0.59185	0.6108	0.59185	1	1		126	1.12233	0.8142	0.933	0.543883	0.10884	0.4524
126	0.8158	0.5	0.5		127	0.59183	0.59185	0.61033	0.59185	1	1		127	1.12246	0.8134	0.9328	0.543025	0.1081	0.452
127	0.8158	0.5	0.5		128	0.59183	0.59185	0.60987	0.59185	1	1		128	1.12258	0.8128	0.9324	0.542167	0.10736	0.4518
128	0.8158	0.5	0.5		129	0.59183	0.59185	0.60942	0.59185	1	1		129	1.1227	0.812	0.9322	0.541187	0.10662	0.4516
129	0.8158	0.5	0.5		130	0.59183	0.59185	0.60899	0.59185	1	1		130	1.1227	0.8112	0.9318	0.540329	0.10592	0.4514
130	0.8158	0.5	0.5		131	0.59183	0.59184	0.60857	0.59185	1	1		131	1.12269	0.8104	0.9316	0.539404	0.10522	0.4512
131	0.8159	0.5	0.5		132	0.59183	0.59184	0.60815	0.59185	1	1		132	1.12281	0.8096	0.9314	0.538546	0.10452	0.4508
132	0.8159	0.5	0.5		133	0.59183	0.59184	0.60775	0.59184	1	1		133	1.12281	0.8088	0.931	0.537811	0.10384	0.4506
133	0.8159	0.5	0.5		134	0.59183	0.59184	0.60735	0.59184	1	1		134	1.12293	0.808	0.9308	0.536953	0.10318	0.4504
134	0.8159	0.5	0.5		135	0.59183	0.59184	0.60697	0.59184	1	1		135	1.12293	0.8072	0.9304	0.536095	0.10252	0.4502
135	0.8159	0.5	0.5		136	0.59183	0.59184	0.6066	0.59184	1	1		136	1.12292	0.8064	0.9302	0.535294	0.10186	0.45
136	0.816	0.5	0.5		137	0.59183	0.59184	0.60623	0.59184	1	1		137	1.12292	0.8056	0.93	0.534436	0.10122	0.4498
137	0.816	0.5	0.5		138	0.59183	0.59184	0.60588	0.59184	1	1		138	1.12292	0.8048	0.9296	0.533701	0.1006	0.4494
138	0.816	0.5	0.5		139	0.59183	0.59184	0.60553	0.59184	1	1		139	1.12304	0.8042	0.9294	0.532966	0.09998	0.4492
139	0.816	0.5	0.5		140	0.59183	0.59184	0.60519	0.59184	1	1		140	1.12304	0.8034	0.929	0.532108	0.09938	0.449
140	0.816	0.5	0.5		141	0.59183	0.59184	0.60486	0.59184	1	1		141	1.12304	0.8026	0.9288	0.531373	0.09878	0.4488
141	0.816	0.5	0.5		142	0.59183	0.59184	0.60454	0.59184	1	1		142	1.1229	0.8018	0.9284	0.530572	0.0982	0.4486
142	0.8161	0.5	0.5		143	0.59183	0.59184	0.60422	0.59184	1	1		143	1.1229	0.801	0.9282	0.529837	0.09762	0.4484
143	0.8161	0.5	0.5		144	0.59183	0.59184	0.60392	0.59184	1	1		144	1.1229	0.8004	0.9278	0.529224	0.09706	0.4482
144	0.8161	0.5	0.5		145	0.59183	0.59184	0.60362	0.59184	1	1		145	1.1229	0.7996	0.9276	0.528489	0.0965	0.448
145	0.8161	0.5	0.5		146	0.59183	0.59184	0.60333	0.59184	1	1		146	1.12278	0.7988	0.9272	0.527754	0.09594	0.4478
146	0.8161	0.5	0.5		147	0.59184	0.59184	0.60304	0.59184	1	1		147	1.12278	0.798	0.927	0.527019	0.0954	0.4476
147	0.8161	0.5	0.5		148	0.59184	0.59184	0.60276	0.59184	1	1		148	1.12278	0.7974	0.9266	0.526406	0.09488	0.4474
148	0.8161	0.5	0.5		149	0.59184	0.59184	0.60249	0.59184	1	1		149	1.12264	0.7966	0.9264	0.525606	0.09436	0.4472
149	0.8162	0.5	0.5		150	0.59184	0.59184	0.60223	0.59184	1	1		150	1.12252	0.7958	0.926	0.524994	0.09384	0.447
150	0.8162	0.5	0.5		151	0.59184	0.59184	0.60197	0.59184	1	1		151	1.12252	0.7952	0.9258	0.524381	0.09332	0.4468
151	0.8162	0.5	0.5		152	0.59184	0.59184	0.60172	0.59184	1	1		152	1.1224	0.7944	0.9254	0.523769	0.09284	0.4466
152	0.8162	0.5	0.5		153	0.59184	0.59184	0.60148	0.59184	1	1		153	1.1224	0.7936	0.9252	0.523034	0.09234	0.4464
153	0.8162	0.5	0.5		154	0.59184	0.59184	0.60124	0.59184	1	1		154	1.12227	0.793	0.9248	0.522421	0.09186	0.4462
154	0.8162	0.5	0.5		155	0.59184	0.59184	0.60101	0.59184	1	1		155	1.12227	0.7922	0.9244	0.521808	0.09138	0.446
155	0.8162	0.5	0.5		156	0.59184	0.59184	0.60078	0.59184	1	1		156	1.12201	0.7914	0.9242	0.521132	0.09092	0.4458
156	0.8163	0.5	0.5		157	0.59184	0.59184	0.60056	0.59184	1	1		157	1.12189	0.7908	0.9238	0.520519	0.09046	0.4456
157	0.8163	0.5	0.5		158	0.59184	0.59184	0.60034	0.59184	1	1		158	1.12177	0.79	0.9236	0.520029	0.09	0.4454
158	0.8163	0.5	0.5		159	0.59184	0.59184	0.60013	0.59184	1	1		159	1.12177	0.7892	0.9232	0.519417	0.08956	0.4452
159	0.8163	0.5	0.5		160	0.59184	0.59184	0.59993	0.59184	1	1		160	1.12165	0.7886	0.9228	0.518804	0.08912	0.445
160	0.8163	0.5	0.5		161	0.59184	0.59184	0.59973	0.59184	1	1		161	1.12152	0.7878	0.9226	0.518314	0.0887	0.4448
161	0.8163	0.5	0.5		162	0.59184	0.59184	0.59953	0.59184	1	1		162	1.1214	0.7872	0.9222	0.517702	0.08828	0.4446
162	0.8163	0.5	0.5		163	0.59184	0.59184	0.59934	0.59184	1	1		163	1.12128	0.7864	0.9218	0.517212	0.08786	0.4444
163	0.8163	0.5	0.5		164	0.59184	0.59184	0.59915	0.59184	1	1		164	1.12102	0.7858	0.9216	0.516536	0.08744	0.4444
164	0.8164	0.5	0.5		165	0.59184	0.59184	0.59897	0.59184	1	1		165	1.1209	0.785	0.9212	0.516046	0.08704	0.4442
165	0.8164	0.5	0.5		166	0.59184	0.59184	0.5988	0.59184	1	1		166	1.12077	0.7842	0.9208	0.515556	0.08664	0.444
166	0.8164	0.5	0.5		167	0.59184	0.59184	0.59862	0.59184	1	1		167	1.12053	0.7836	0.9206	0.514944	0.08626	0.4438
167	0.8164	0.5	0.5		168	0.59184	0.59184	0.59846	0.59184	1	1		168	1.12041	0.7828	0.9202	0.514454	0.08588	0.4436
168	0.8164	0.5	0.5		169	0.59184	0.59184	0.59829	0.59184	1	1		169	1.12028	0.7822	0.9198	0.513964	0.0855	0.4434
169	0.8164	0.5	0.5		170	0.59184	0.59184	0.59813	0.59184	1	1		170	1.12016	0.7814	0.9196	0.513474	0.08512	0.4432
170	0.8164	0.5	0.5		171	0.59184	0.59184	0.59798	0.59184	1	1		171	1.11992	0.7808	0.9192	0.512984	0.08476	0.443
171	0.8164	0.5	0.5		172	0.59184	0.59184	0.59782	0.59184	1	1		172	1.11966	0.7802	0.9188	0.512431	0.0844	0.4428
172	0.8164	0.5	0.5		173	0.59184	0.59184	0.59768	0.59184	1	1		173	1.11953	0.7794	0.9184	0.511941	0.08406	0.4426
173	0.8165	0.5	0.5		174	0.59184	0.59184	0.59753	0.59184	1	1		174	1.11929	0.7788	0.9182	0.511574	0.0837	0.4426
174	0.8165	0.5	0.5		175	0.59184	0.59184	0.59739	0.59184	1	1		175	1.11917	0.778	0.9178	0.511084	0.08336	0.4424
175	0.8165	0.5	0.5		176	0.59184	0.59184	0.59725	0.59184	1	1		176	1.11892	0.7774	0.9174	0.510594	0.08304	0.4422
176	0.8165	0.5	0.5		177	0.59184	0.59184	0.59712	0.59184	1	1		177	1.1188	0.7766	0.9172	0.510227	0.0827	0.442
177	0.8165	0.5	0.5		178	0.59184	0.59184	0.59699	0.59184	1	1		178	1.11855	0.776	0.9168	0.509737	0.08238	0.4418
178	0.8165	0.5	0.5		179	0.59184	0.59184	0.59686	0.59184	1	1		179	1.11831	0.7754	0.9164	0.509247	0.08206	0.4416
179	0.8165	0.5	0.5		180	0.59184	0.59184	0.59674	0.59184	1	1		180	1.11819	0.7746	0.916	0.508879	0.08174	0.4414
180	0.8165	0.5	0.5		181	0.59184	0.59184	0.59662	0.59184	1	1		181	1.11794	0.774	0.9156	0.508512	0.08144	0.4414
181	0.8165	0.5	0.5		182	0.59184	0.59184	0.5965	0.59184	1	1		182	1.11756	0.7732	0.9154	0.50796	0.08114	0.4412
182	0.8165	0.5	0.5		183	0.59184	0.59184	0.59638	0.59184	1	1		183	1.11744	0.7726	0.915	0.507592	0.08084	0.441
183	0.8166	0.5	0.5		184	0.59184	0.59184	0.59627	0.59184	1	1		184	1.11719	0.772	0.9146	0.507225	0.08054	0.4408
184	0.8166	0.5	0.5		185	0.59184	0.59184	0.59616	0.59184	1	1		185	1.11695	0.7712	0.9142	0.506858	0.08026	0.4406
185	0.8166	0.5	0.5		186	0.59184	0.59184	0.59605	0.59184	1	1		186	1.1167	0.7706	0.9138	0.506368	0.07998	0.4404
186	0.8166	0.5	0.5		187	0.59184	0.59184	0.59595	0.59184	1	1		187	1.11646	0.77	0.9136	0.506	0.0797	0.4402
187	0.8166	0.5	0.5		188	0.59184	0.59184	0.59585	0.59184	1	1		188	1.11621	0.7692	0.9132	0.505633	0.07944	0.4402
188	0.8166	0.5	0.5		189	0.59184	0.59184	0.59575	0.59184	1	1		189	1.11609	0.7686	0.9128	0.505266	0.07916	0.44
189	0.8166	0.5	0.5		190	0.59184	0.59184	0.59565	0.59184	1	1		190	1.11585	0.768	0.9124	0.504898	0.0789	0.4398
190	0.8166	0.5	0.5		191	0.59184	0.59184	0.59556	0.59184	1	1		191	1.1156	0.7674	0.912	0.504531	0.07864	0.4396
191	0.8166	0.5	0.5		192	0.59184	0.59184	0.59546	0.59184	1	1		192	1.11536	0.7666	0.9116	0.504286	0.0784	0.4394
192	0.8166	0.5	0.5		193	0.59184	0.59184	0.59537	0.59184	1	1		193	1.11485	0.766	0.9114	0.503857	0.07814	0.4394
193	0.8166	0.5	0.5		194	0.59184	0.59184	0.59529	0.59184	1	1		194	1.11461	0.7654	0.911	0.50349	0.0779	0.4392
194	0.8167	0.5	0.5		195	0.59184	0.59184	0.5952	0.59184	1	1		195	1.11436	0.7646	0.9106	0.503122	0.07766	0.439
195	0.8167	0.5	0.5		196	0.59184	0.59184	0.59512	0.59184	1	1		196	1.11412	0.764	0.9102	0.502877	0.07744	0.4388
196	0.8167	0.5	0.5		197	0.59184	0.59184	0.59504	0.59184	1	1		197	1.11387	0.7634	0.9098	0.50251	0.0772	0.4386
197	0.8167	0.5	0.5		198	0.59184	0.59184	0.59496	0.59184	1	1		198	1.11363	0.7628	0.9094	0.502265	0.07698	0.4384
198	0.8167	0.5	0.5		199	0.59184	0.59184	0.59488	0.59184	1	1		199	1.11338	0.7622	0.909	0.501898	0.07676	0.4384
199	0.8167	0.5	0.5		200	0.59184	0.59184	0.5948	0.59184	1	1		200	1.11302	0.7614	0.9086	0.501653	0.07654	0.4382
200	0.8167	0.5	0.5		201	0.59184	0.59184	0.59473	0.59184	1	1		201	1.11277	0.7608	0.9084	0.501286	0.07632	0.438
201	0.8167	0.5	0.5		202	0.59184	0.59184	0.59466	0.59184	1	1		202	1.11253	0.7602	0.908	0.501041	0.07612	0.4378
202	0.8167	0.5	0.5		203	0.59184	0.59184	0.59459	0.59184	1	1		203	1.11216	0.7596	0.9076	0.500673	0.0759	0.4376
203	0.8167	0.5	0.5		204	0.59184	0.59184	0.59452	0.59184	1	1		204	1.11191	0.759	0.9072	0.500429	0.0757	0.4376
204	0.8167	0.5	0.5		205	0.59184	0.59184	0.59445	0.59184	1	1		205	1.11167	0.7582	0.9068	0.500184	0.07552	0.4374
205	0.8167	0.5	0.5		206	0.59184	0.59184	0.59439	0.59184	1	1		206	1.11117	0.7576	0.9064	0.499878	0.07532	0.4372
206	0.8168	0.5	0.5		207	0.59184	0.59184	0.59433	0.59184	1	1		207	1.11092	0.757	0.906	0.49951	0.07512	0.437
207	0.8168	0.5	0.5		208	0.59184	0.59184	0.59427	0.59184	1	1		208	1.11055	0.7564	0.9056	0.499265	0.07494	0.4368
208	0.8168	0.5	0.5		209	0.59184	0.59184	0.59421	0.59184	1	1		209	1.11031	0.7558	0.9052	0.499021	0.07476	0.4368
209	0.8168	0.5	0.5		210	0.59184	0.59184	0.59415	0.59184	1	1		210	1.10994	0.7552	0.9048	0.498776	0.07458	0.4366
210	0.8168	0.5	0.5		211	0.59184	0.59184	0.59409	0.59184	1	1		211	1.1097	0.7546	0.9044	0.498531	0.0744	0.4364
211	0.8168	0.5	0.5		212	0.59184	0.59184	0.59403	0.59184	1	1		212	1.10933	0.754	0.904	0.498286	0.07424	0.4362
212	0.8168	0.5	0.5		213	0.59184	0.59184	0.59398	0.59184	1	1		213	1.10908	0.7534	0.9036	0.498041	0.07408	0.4362
213	0.8168	0.5	0.5		214	0.59184	0.59184	0.59393	0.59184	1	1		214	1.10872	0.7526	0.9032	0.497919	0.0739	0.436
214	0.8168	0.5	0.5		215	0.59184	0.59184	0.59387	0.59184	1	1		215	1.10847	0.752	0.9028	0.497674	0.07374	0.4358
215	0.8168	0.5	0.5		216	0.59184	0.59184	0.59382	0.59184	1	1		216	1.1081	0.7514	0.9024	0.497429	0.0736	0.4356
216	0.8168	0.5	0.5		217	0.59184	0.59184	0.59377	0.59184	1	1		217	1.10774	0.7508	0.902	0.497184	0.07344	0.4354
217	0.8168	0.5	0.5		218	0.59184	0.59184	0.59373	0.59184	1	1		218	1.10749	0.7502	0.9016	0.496939	0.0733	0.4354
218	0.8168	0.5	0.5		219	0.59184	0.59184	0.59368	0.59184	1	1		219	1.10713	0.7496	0.9012	0.496817	0.07314	0.4352
219	0.8168	0.5	0.5		220	0.59184	0.59184	0.59363	0.59184	1	1		220	1.10662	0.749	0.9008	0.496511	0.073	0.435
220	0.8169	0.5	0.5		221	0.59184	0.59184	0.59359	0.59184	1	1		221	1.10626	0.7484	0.9004	0.496266	0.07286	0.4348
221	0.8169	0.5	0.5		222	0.59184	0.59184	0.59355	0.59184	1	1		222	1.10601	0.7478	0.9	0.496144	0.07272	0.4348
222	0.8169	0.5	0.5		223	0.59184	0.59184	0.5935	0.59184	1	1		223	1.10564	0.7472	0.8996	0.495899	0.0726	0.4346
223	0.8169	0.5	0.5		224	0.59184	0.59184	0.59346	0.59184	1	1		224	1.10528	0.7466	0.8992	0.495777	0.07246	0.4344
224	0.8169	0.5	0.5		225	0.59184	0.59184	0.59342	0.59184	1	1		225	1.10491	0.746	0.8988	0.495532	0.07234	0.4342
225	0.8169	0.5	0.5		226	0.59184	0.59184	0.59338	0.59184	1	1		226	1.10466	0.7454	0.8984	0.495409	0.07222	0.4342
226	0.8169	0.5	0.5		227	0.59184	0.59184	0.59334	0.59184	1	1		227	1.1043	0.7448	0.898	0.495287	0.0721	0.434
227	0.8169	0.5	0.5		228	0.59184	0.59184	0.59331	0.59184	1	1		228	1.10393	0.7442	0.8976	0.495042	0.07198	0.4338
228	0.8169	0.5	0.5		229	0.59184	0.59184	0.59327	0.59184	1	1		229	1.10356	0.7436	0.8972	0.49492	0.07186	0.4336
229	0.8169	0.5	0.5		230	0.59184	0.59184	0.59324	0.59184	1	1		230	1.1032	0.743	0.8968	0.494797	0.07176	0.4336
230	0.8169	0.5	0.5		231	0.59184	0.59184	0.5932	0.59184	1	1		231	1.10283	0.7424	0.8964	0.494553	0.07164	0.4334
231	0.8169	0.5	0.5		232	0.59184	0.59184	0.59317	0.59184	1	1		232	1.10246	0.7418	0.896	0.49443	0.07154	0.4332
232	0.8169	0.5	0.5		233	0.59184	0.59184	0.59313	0.59184	1	1		233	1.10209	0.7412	0.8956	0.494308	0.07144	0.433
233	0.8169	0.5	0.5		234	0.59184	0.59184	0.5931	0.59184	1	1		234	1.10173	0.7406	0.8952	0.494185	0.07134	0.433
234	0.8169	0.5	0.5		235	0.59184	0.59184	0.59307	0.59184	1	1		235	1.10136	0.74	0.8948	0.494063	0.07124	0.4328
235	0.8169	0.5	0.5		236	0.59184	0.59184	0.59304	0.59184	1	1		236	1.10086	0.7396	0.8944	0.49388	0.07114	0.4326
236	0.817	0.5	0.5		237	0.59184	0.59184	0.59301	0.59184	1	1		237	1.10049	0.739	0.894	0.493758	0.07106	0.4324
237	0.817	0.5	0.5		238	0.59184	0.59184	0.59298	0.59184	1	1		238	1.10012	0.7384	0.8936	0.493635	0.07096	0.4324
238	0.817	0.5	0.5		239	0.59184	0.59184	0.59295	0.59184	1	1		239	1.09976	0.7378	0.8932	0.493513	0.07088	0.4322
239	0.817	0.5	0.5		240	0.59184	0.59184	0.59293	0.59184	1	1		240	1.09939	0.7372	0.8928	0.49339	0.0708	0.432
240	0.817	0.5	0.5		241	0.59184	0.59184	0.5929	0.59184	1	1		241	1.09902	0.7366	0.8924	0.493268	0.07072	0.4318
241	0.817	0.5	0.5		242	0.59184	0.59184	0.59287	0.59184	1	1		242	1.09865	0.736	0.8918	0.493146	0.07064	0.4318
242	0.817	0.5	0.5		243	0.59184	0.59184	0.59285	0.59184	1	1		243	1.09829	0.7354	0.8914	0.493023	0.07056	0.4316
243	0.817	0.5	0.5		244	0.59184	0.59184	0.59282	0.59184	1	1		244	1.09792	0.7348	0.891	0.492901	0.0705	0.4314
244	0.817	0.5	0.5		245	0.59184	0.59184	0.5928	0.59184	1	1		245	1.09743	0.7344	0.8906	0.492778	0.07042	0.4312
245	0.817	0.5	0.5		246	0.59184	0.59184	0.59277	0.59184	1	1		246	1.09706	0.7338	0.8902	0.492778	0.07036	0.4312
246	0.817	0.5	0.5		247	0.59184	0.59184	0.59275	0.59184	1	1		247	1.0967	0.7332	0.8898	0.492656	0.0703	0.431
247	0.817	0.5	0.5		248	0.59184	0.59184	0.59273	0.59184	1	1		248	1.09633	0.7326	0.8894	0.492534	0.07022	0.4308
248	0.817	0.5	0.5		249	0.59184	0.59184	0.59271	0.59184	1	1		249	1.09596	0.732	0.889	0.492534	0.07016	0.4308
249	0.817	0.5	0.5		250	0.59184	0.59184	0.59268	0.59184	1	1		250	1.09547	0.7314	0.8886	0.492411	0.07012	0.4306
250	0.817	0.5	0.5		251	0.59184	0.59184	0.59266	0.59184	1	1		251	1.0951	0.731	0.8882	0.492289	0.07006	0.4304
251	0.817	0.5	0.5		252	0.59184	0.59184	0.59264	0.59184	1	1		252	1.09474	0.7304	0.8876	0.492289	0.07	0.4302
252	0.817	0.5	0.5		253	0.59184	0.59184	0.59262	0.59184	1	1		253	1.09437	0.7298	0.8872	0.492166	0.06996	0.4302
253	0.817	0.5	0.5		254	0.59184	0.59184	0.5926	0.59184	1	1		254	1.09375	0.7292	0.8868	0.492106	0.0699	0.43
254	0.817	0.5	0.5		255	0.59184	0.59184	0.59258	0.59184	1	1		255	1.09338	0.7288	0.8864	0.491984	0.06986	0.4298
255	0.8171	0.5	0.5		256	0.59184	0.59184	0.59257	0.59184	1	1		256	1.09301	0.7282	0.886	0.491984	0.06982	0.4296
256	0.8171	0.5	0.5		257	0.59184	0.59184	0.59255	0.59184	1	1		257	1.09264	0.7276	0.8856	0.491861	0.06978	0.4296
257	0.8171	0.5	0.5		258	0.59184	0.59184	0.59253	0.59184	1	1		258	1.09216	0.727	0.8852	0.491861	0.06974	0.4294
258	0.8171	0.5	0.5		259	0.59184	0.59184	0.59251	0.59184	1	1		259	1.09179	0.7264	0.8848	0.491861	0.0697	0.4292
259	0.8171	0.5	0.5		260	0.59184	0.59184	0.5925	0.59184	1	1		260	1.09142	0.726	0.8842	0.491739	0.06966	0.4292
260	0.8171	0.5	0.5		261	0.59184	0.59184	0.59248	0.59184	1	1		261	1.09093	0.7254	0.8838	0.491739	0.06962	0.429
261	0.8171	0.5	0.5		262	0.59184	0.59184	0.59246	0.59184	1	1		262	1.09056	0.7248	0.8834	0.491739	0.0696	0.4288
262	0.8171	0.5	0.5		263	0.59184	0.59184	0.59245	0.59184	1	1		263	1.0902	0.7244	0.883	0.491617	0.06956	0.4286
263	0.8171	0.5	0.5		264	0.59184	0.59184	0.59243	0.59184	1	1		264	1.08971	0.7238	0.8826	0.491617	0.06954	0.4286
264	0.8171	0.5	0.5		265	0.59184	0.59184	0.59242	0.59184	1	1		265	1.08934	0.7232	0.8822	0.491617	0.06952	0.4284
265	0.8171	0.5	0.5		266	0.59184	0.59184	0.5924	0.59184	1	1		266	1.08885	0.7226	0.8818	0.491617	0.0695	0.4282
266	0.8171	0.5	0.5		267	0.59184	0.59184	0.59239	0.59184	1	1		267	1.08848	0.7222	0.8812	0.491494	0.06948	0.4282
267	0.8171	0.5	0.5		268	0.59184	0.59184	0.59238	0.59184	1	1		268	1.08799	0.7216	0.8808	0.491494	0.06946	0.428
268	0.8171	0.5	0.5		269	0.59184	0.59184	0.59236	0.59184	1	1		269	1.08763	0.721	0.8804	0.491494	0.06944	0.4278
269	0.8171	0.5	0.5		270	0.59184	0.59184	0.59235	0.59184	1	1		270	1.08726	0.7206	0.88	0.491494	0.06942	0.4278
270	0.8171	0.5	0.5		271	0.59184	0.59184	0.59234	0.59184	1	1		271	1.08677	0.72	0.8796	0.491494	0.06942	0.4276
271	0.8171	0.5	0.5		272	0.59184	0.59184	0.59232	0.59184	1	1		272	1.0864	0.7194	0.8792	0.491494	0.0694	0.4274
272	0.8171	0.5	0.5		273	0.59184	0.59184	0.59231	0.59184	1	1		273	1.08591	0.719	0.8786	0.491494	0.0694	0.4272
273	0.8171	0.5	0.5		274	0.59184	0.59184	0.5923	0.59184	1	1		274	1.08555	0.7184	0.8782	0.491494	0.06938	0.4272
274	0.8171	0.5	0.5		275	0.59184	0.59184	0.59229	0.59184	1	1		275	1.08506	0.7178	0.8778	0.491494	0.06938	0.427
275	0.8171	0.5	0.5		276	0.59184	0.59184	0.59228	0.59184	1	1		276	1.08456	0.7174	0.8774	0.491434	0.06938	0.4268
276	0.8171	0.5	0.5		277	0.59184	0.59184	0.59227	0.59184	1	1		277	1.08407	0.7168	0.877	0.491434	0.06938	0.4268
277	0.8172	0.5	0.5		278	0.59184	0.59184	0.59226	0.59184	1	1		278	1.0837	0.7162	0.8764	0.491434	0.06938	0.4266
278	0.8172	0.5	0.5		279	0.59184	0.59184	0.59225	0.59184	1	1		279	1.08321	0.7158	0.876	0.491434	0.06938	0.4264
279	0.8172	0.5	0.5		280	0.59184	0.59184	0.59224	0.59184	1	1		280	1.08284	0.7152	0.8756	0.491557	0.06938	0.4264
280	0.8172	0.5	0.5		281	0.59184	0.59184	0.59223	0.59184	1	1		281	1.08235	0.7148	0.8752	0.491557	0.0694	0.4262
281	0.8172	0.5	0.5		282	0.59184	0.59184	0.59222	0.59184	1	1		282	1.08186	0.7142	0.8748	0.491557	0.0694	0.426
282	0.8172	0.5	0.5		283	0.59184	0.59184	0.59221	0.59184	1	1		283	1.0815	0.7136	0.8744	0.491557	0.0694	0.426
283	0.8172	0.5	0.5		284	0.59184	0.59184	0.5922	0.59184	1	1		284	1.08101	0.7132	0.8738	0.491557	0.06942	0.4258
284	0.8172	0.5	0.5		285	0.59184	0.59184	0.59219	0.59184	1	1		285	1.08064	0.7126	0.8734	0.491679	0.06944	0.4256
285	0.8172	0.5	0.5		286	0.59184	0.59184	0.59218	0.59184	1	1		286	1.08015	0.7122	0.873	0.491679	0.06944	0.4256
286	0.8172	0.5	0.5		287	0.59184	0.59184	0.59217	0.59184	1	1		287	1.07966	0.7116	0.8726	0.491679	0.06946	0.4254
287	0.8172	0.5	0.5		288	0.59184	0.59184	0.59216	0.59184	1	1		288	1.0793	0.711	0.8722	0.491801	0.06948	0.4252
288	0.8172	0.5	0.5		289	0.59184	0.59184	0.59216	0.59184	1	1		289	1.07881	0.7106	0.8716	0.491801	0.0695	0.4252
289	0.8172	0.5	0.5		290	0.59184	0.59184	0.59215	0.59184	1	1		290	1.07844	0.71	0.8712	0.491801	0.06952	0.425
290	0.8172	0.5	0.5		291	0.59184	0.59184	0.59214	0.59184	1	1		291	1.07795	0.7096	0.8708	0.491924	0.06954	0.4248
291	0.8172	0.5	0.5		292	0.59184	0.59184	0.59213	0.59184	1	1		292	1.07746	0.709	0.8704	0.491924	0.06956	0.4248
292	0.8172	0.5	0.5		293	0.59184	0.59184	0.59213	0.59184	1	1		293	1.07709	0.7086	0.87	0.492046	0.0696	0.4246
293	0.8172	0.5	0.5		294	0.59184	0.59184	0.59212	0.59184	1	1		294	1.0766	0.708	0.8694	0.492046	0.06962	0.4244
294	0.8172	0.5	0.5		295	0.59184	0.59184	0.59211	0.59184	1	1		295	1.07611	0.7076	0.869	0.492168	0.06966	0.4244
295	0.8172	0.5	0.5		296	0.59184	0.59184	0.5921	0.59184	1	1		296	1.07575	0.707	0.8686	0.492168	0.06968	0.4242
296	0.8172	0.5	0.5		297	0.59184	0.59184	0.5921	0.59184	1	1		297	1.07526	0.7066	0.8682	0.492291	0.06972	0.424
297	0.8172	0.5	0.5		298	0.59184	0.59184	0.59209	0.59184	1	1		298	1.07477	0.706	0.8678	0.492291	0.06974	0.424
298	0.8172	0.5	0.5		299	0.59184	0.59184	0.59208	0.59184	1	1		299	1.0744	0.7056	0.8672	0.492413	0.06978	0.4238
299	0.8172	0.5	0.5		300	0.59184	0.59184	0.59208	0.59184	1	1		300	1.07391	0.705	0.8668	0.492413	0.06982	0.4236
300	0.8172	0.5	0.5		301	0.59184	0.59184	0.59207	0.59184	1	1		301	1.07342	0.7046	0.8664	0.492535	0.06986	0.4236
301	0.8172	0.5	0.5		302	0.59184	0.59184	0.59207	0.59184	1	1		302	1.07292	0.704	0.866	0.492598	0.0699	0.4234
302	0.8172	0.5	0.5		303	0.59184	0.59184	0.59206	0.59184	1	1		303	1.07243	0.7036	0.8654	0.492598	0.06994	0.4232
303	0.8173	0.5	0.5		304	0.59184	0.59184	0.59206	0.59184	1	1		304	1.07194	0.703	0.865	0.49272	0.06998	0.4232
304	0.8173	0.5	0.5		305	0.59184	0.59184	0.59205	0.59184	1	1		305	1.07145	0.7026	0.8646	0.49272	0.07002	0.423
305	0.8173	0.5	0.5		306	0.59184	0.59184	0.59204	0.59184	1	1		306	1.07109	0.702	0.8642	0.492842	0.07006	0.4228
306	0.8173	0.5	0.5		307	0.59184	0.59184	0.59204	0.59184	1	1		307	1.0706	0.7016	0.8638	0.492965	0.0701	0.4228
307	0.8173	0.5	0.5		308	0.59184	0.59184	0.59203	0.59184	1	1		308	1.07011	0.701	0.8632	0.493087	0.07016	0.4226
308	0.8173	0.5	0.5		309	0.59184	0.59184	0.59203	0.59184	1	1		309	1.06974	0.7006	0.8628	0.493087	0.0702	0.4224
309	0.8173	0.5	0.5		310	0.59184	0.59184	0.59203	0.59184	1	1		310	1.06925	0.7002	0.8624	0.493209	0.07026	0.4224
310	0.8173	0.5	0.5		311	0.59184	0.59184	0.59202	0.59184	1	1		311	1.06876	0.6996	0.862	0.493332	0.0703	0.4222
311	0.8173	0.5	0.5		312	0.59184	0.59184	0.59202	0.59184	1	1		312	1.06827	0.6992	0.8614	0.493454	0.07036	0.422
312	0.8173	0.5	0.5		313	0.59184	0.59184	0.59201	0.59184	1	1		313	1.06791	0.6986	0.861	0.493576	0.07042	0.422
313	0.8173	0.5	0.5		314	0.59184	0.59184	0.59201	0.59184	1	1		314	1.06742	0.6982	0.8606	0.493699	0.07046	0.4218
314	0.8173	0.5	0.5		315	0.59184	0.59184	0.592	0.59184	1	1		315	1.06693	0.6976	0.8602	0.493699	0.07052	0.4216
315	0.8173	0.5	0.5		316	0.59184	0.59184	0.592	0.59184	1	1		316	1.06644	0.6972	0.8598	0.493821	0.07058	0.4216
316	0.8173	0.5	0.5		317	0.59184	0.59184	0.59199	0.59184	1	1		317	1.06595	0.6968	0.8592	0.493943	0.07064	0.4214
317	0.8173	0.5	0.5		318	0.59184	0.59184	0.59199	0.59184	1	1		318	1.06558	0.6962	0.8588	0.494066	0.0707	0.4214
318	0.8173	0.5	0.5		319	0.59184	0.59184	0.59199	0.59184	1	1		319	1.06509	0.6958	0.8584	0.494188	0.07076	0.4212
319	0.8173	0.5	0.5		320	0.59184	0.59184	0.59198	0.59184	1	1		320	1.0646	0.6952	0.858	0.494311	0.07082	0.421
320	0.8173	0.5	0.5		321	0.59184	0.59184	0.59198	0.59184	1	1		321	1.06411	0.6948	0.8574	0.494433	0.07088	0.421
321	0.8173	0.5	0.5		322	0.59184	0.59184	0.59198	0.59184	1	1		322	1.06362	0.6944	0.857	0.494555	0.07096	0.4208
322	0.8173	0.5	0.5		323	0.59184	0.59184	0.59197	0.59184	1	1		323	1.06326	0.6938	0.8566	0.494678	0.07102	0.4206
323	0.8173	0.5	0.5		324	0.59184	0.59184	0.59197	0.59184	1	1		324	1.06277	0.6934	0.8562	0.4948	0.07108	0.4206
324	0.8173	0.5	0.5		325	0.59184	0.59184	0.59197	0.59184	1	1		325	1.06228	0.693	0.8556	0.494922	0.07116	0.4204
325	0.8173	0.5	0.5		326	0.59184	0.59184	0.59196	0.59184	1	1		326	1.06179	0.6924	0.8552	0.495045	0.07122	0.4204
326	0.8173	0.5	0.5		327	0.59184	0.59184	0.59196	0.59184	1	1		327	1.0613	0.692	0.8548	0.495167	0.0713	0.4202
327	0.8173	0.5	0.5		328	0.59184	0.59184	0.59196	0.59184	1	1		328	1.06093	0.6916	0.8544	0.495289	0.07136	0.42
328	0.8173	0.5	0.5		329	0.59184	0.59184	0.59195	0.59184	1	1		329	1.06044	0.691	0.8538	0.495412	0.07144	0.42
329	0.8173	0.5	0.5		330	0.59184	0.59184	0.59195	0.59184	1	1		330	1.05995	0.6906	0.8534	0.495534	0.0715	0.4198
330	0.8173	0.5	0.5		331	0.59184	0.59184	0.59195	0.59184	1	1		331	1.05946	0.6902	0.853	0.495779	0.07158	0.4196
331	0.8173	0.5	0.5		332	0.59184	0.59184	0.59195	0.59184	1	1		332	1.05897	0.6896	0.8526	0.495901	0.07166	0.4196
332	0.8173	0.5	0.5		333	0.59184	0.59184	0.59194	0.59184	1	1		333	1.05849	0.6892	0.8522	0.496023	0.07174	0.4194
333	0.8173	0.5	0.5		334	0.59184	0.59184	0.59194	0.59184	1	1		334	1.05799	0.6888	0.8516	0.496085	0.07182	0.4194
334	0.8174	0.5	0.5		335	0.59184	0.59184	0.59194	0.59184	1	1		335	1.0575	0.6882	0.8512	0.496207	0.0719	0.4192
335	0.8174	0.5	0.5		336	0.59184	0.59184	0.59193	0.59184	1	1		336	1.05701	0.6878	0.8508	0.496452	0.07198	0.419
336	0.8174	0.5	0.5		337	0.59184	0.59184	0.59193	0.59184	1	1		337	1.05652	0.6874	0.8504	0.496575	0.07206	0.419
337	0.8174	0.5	0.5		338	0.59184	0.59184	0.59193	0.59184	1	1		338	1.05603	0.6868	0.8498	0.496697	0.07214	0.4188
338	0.8174	0.5	0.5		339	0.59184	0.59184	0.59193	0.59184	1	1		339	1.05554	0.6864	0.8494	0.496819	0.07222	0.4186
339	0.8174	0.5	0.5		340	0.59184	0.59184	0.59193	0.59184	1	1		340	1.05505	0.686	0.849	0.497064	0.0723	0.4186
340	0.8174	0.5	0.5		341	0.59184	0.59184	0.59192	0.59184	1	1		341	1.05469	0.6856	0.8486	0.497186	0.07238	0.4184
341	0.8174	0.5	0.5		342	0.59184	0.59184	0.59192	0.59184	1	1		342	1.0542	0.685	0.848	0.497309	0.07248	0.4184
342	0.8174	0.5	0.5		343	0.59184	0.59184	0.59192	0.59184	1	1		343	1.05371	0.6846	0.8476	0.497431	0.07256	0.4182
343	0.8174	0.5	0.5		344	0.59184	0.59184	0.59192	0.59184	1	1		344	1.05322	0.6842	0.8472	0.497676	0.07264	0.418
344	0.8174	0.5	0.5		345	0.59184	0.59184	0.59192	0.59184	1	1		345	1.05273	0.6838	0.8468	0.497798	0.07274	0.418
345	0.8174	0.5	0.5		346	0.59184	0.59184	0.59191	0.59184	1	1		346	1.05224	0.6832	0.8462	0.49792	0.07282	0.4178
346	0.8174	0.5	0.5		347	0.59184	0.59184	0.59191	0.59184	1	1		347	1.05175	0.6828	0.8458	0.498165	0.07292	0.4178
347	0.8174	0.5	0.5		348	0.59184	0.59184	0.59191	0.59184	1	1		348	1.05126	0.6824	0.8454	0.498287	0.073	0.4176
348	0.8174	0.5	0.5		349	0.59184	0.59184	0.59191	0.59184	1	1		349	1.05089	0.682	0.845	0.498532	0.0731	0.4174
349	0.8174	0.5	0.5		350	0.59184	0.59184	0.59191	0.59184	1	1		350	1.0504	0.6814	0.8446	0.498654	0.0732	0.4174
350	0.8174	0.5	0.5		351	0.59184	0.59184	0.5919	0.59184	1	1		351	1.04991	0.681	0.844	0.498777	0.07328	0.4172
351	0.8174	0.5	0.5		352	0.59184	0.59184	0.5919	0.59184	1	1		352	1.04943	0.6806	0.8436	0.499021	0.07338	0.4172
352	0.8174	0.5	0.5		353	0.59184	0.59184	0.5919	0.59184	1	1		353	1.04894	0.6802	0.8432	0.499144	0.07348	0.417
353	0.8174	0.5	0.5		354	0.59184	0.59184	0.5919	0.59184	1	1		354	1.04845	0.6796	0.8428	0.499388	0.07358	0.4168
354	0.8174	0.5	0.5		355	0.59184	0.59184	0.5919	0.59184	1	1		355	1.04796	0.6792	0.8422	0.499511	0.07368	0.4168
355	0.8174	0.5	0.5		356	0.59184	0.59184	0.5919	0.59184	1	1		356	1.04747	0.6788	0.8418	0.499755	0.07376	0.4166
356	0.8174	0.5	0.5		357	0.59184	0.59184	0.59189	0.59184	1	1		357	1.04698	0.6784	0.8414	0.499878	0.07386	0.4166
357	0.8174	0.5	0.5		358	0.59184	0.59184	0.59189	0.59184	1	1		358	1.04649	0.678	0.841	0.500122	0.07396	0.4164
358	0.8174	0.5	0.5		359	0.59184	0.59184	0.59189	0.59184	1	1		359	1.04612	0.6774	0.8404	0.500245	0.07406	0.4164
359	0.8174	0.5	0.5		360	0.59184	0.59184	0.59189	0.59184	1	1		360	1.04563	0.677	0.84	0.500489	0.07418	0.4162
360	0.8174	0.5	0.5		361	0.59184	0.59184	0.59189	0.59184	1	1		361	1.04514	0.6766	0.8396	0.500612	0.07428	0.416
361	0.8174	0.5	0.5		362	0.59184	0.59184	0.59189	0.59184	1	1		362	1.04465	0.6762	0.8392	0.500856	0.07438	0.416
362	0.8174	0.5	0.5		363	0.59184	0.59184	0.59189	0.59184	1	1		363	1.04416	0.6758	0.8386	0.501101	0.07448	0.4158
363	0.8174	0.5	0.5		364	0.59184	0.59184	0.59189	0.59184	1	1		364	1.04368	0.6754	0.8382	0.501223	0.07458	0.4158
364	0.8174	0.5	0.5		365	0.59184	0.59184	0.59188	0.59184	1	1		365	1.04319	0.6748	0.8378	0.501468	0.07468	0.4156
365	0.8174	0.5	0.5		366	0.59184	0.59184	0.59188	0.59184	1	1		366	1.0427	0.6744	0.8374	0.50159	0.0748	0.4154
366	0.8174	0.5	0.5		367	0.59184	0.59184	0.59188	0.59184	1	1		367	1.04221	0.674	0.837	0.501835	0.0749	0.4154
367	0.8174	0.5	0.5		368	0.59184	0.59184	0.59188	0.59184	1	1		368	1.04172	0.6736	0.8364	0.50208	0.07502	0.4152
368	0.8174	0.5	0.5		369	0.59184	0.59184	0.59188	0.59184	1	1		369	1.04135	0.6732	0.836	0.502202	0.07512	0.4152
369	0.8174	0.5	0.5		370	0.59184	0.59184	0.59188	0.59184	1	1		370	1.04086	0.6728	0.8356	0.502447	0.07522	0.415
370	0.8174	0.5	0.5		371	0.59184	0.59184	0.59188	0.59184	1	1		371	1.04037	0.6724	0.8352	0.502691	0.07534	0.415
371	0.8174	0.5	0.5		372	0.59184	0.59184	0.59188	0.59184	1	1		372	1.03976	0.6718	0.8346	0.502752	0.07544	0.4148
372	0.8174	0.5	0.5		373	0.59184	0.59184	0.59188	0.59184	1	1		373	1.03927	0.6714	0.8342	0.502997	0.07556	0.4146
373	0.8175	0.5	0.5		374	0.59184	0.59184	0.59187	0.59184	1	1		374	1.03878	0.671	0.8338	0.503242	0.07568	0.4146
374	0.8175	0.5	0.5		375	0.59184	0.59184	0.59187	0.59184	1	1		375	1.03829	0.6706	0.8334	0.503486	0.07578	0.4144
375	0.8175	0.5	0.5		376	0.59184	0.59184	0.59187	0.59184	1	1		376	1.0378	0.6702	0.833	0.503609	0.0759	0.4144
376	0.8175	0.5	0.5		377	0.59184	0.59184	0.59187	0.59184	1	1		377	1.03731	0.6698	0.8324	0.503853	0.076	0.4142
377	0.8175	0.5	0.5		378	0.59184	0.59184	0.59187	0.59184	1	1		378	1.03682	0.6694	0.832	0.504098	0.07612	0.4142
378	0.8175	0.5	0.5		379	0.59184	0.59184	0.59187	0.59184	1	1		379	1.03633	0.669	0.8316	0.504343	0.07624	0.414
379	0.8175	0.5	0.5		380	0.59184	0.59184	0.59187	0.59184	1	1		380	1.03584	0.6686	0.8312	0.504465	0.07636	0.414
380	0.8175	0.5	0.5		381	0.59184	0.59184	0.59187	0.59184	1	1		381	1.03547	0.6682	0.8306	0.504709	0.07648	0.4138
381	0.8175	0.5	0.5		382	0.59184	0.59184	0.59187	0.59184	1	1		382	1.03498	0.6676	0.8302	0.504954	0.07658	0.4136
382	0.8175	0.5	0.5		383	0.59184	0.59184	0.59187	0.59184	1	1		383	1.0345	0.6672	0.8298	0.505199	0.0767	0.4136
383	0.8175	0.5	0.5		384	0.59184	0.59184	0.59187	0.59184	1	1		384	1.03401	0.6668	0.8294	0.505321	0.07682	0.4134
384	0.8175	0.5	0.5		385	0.59184	0.59184	0.59187	0.59184	1	1		385	1.03352	0.6664	0.829	0.505566	0.07694	0.4134
385	0.8175	0.5	0.5		386	0.59184	0.59184	0.59186	0.59184	1	1		386	1.03303	0.666	0.8284	0.50581	0.07706	0.4132
386	0.8175	0.5	0.5		387	0.59184	0.59184	0.59186	0.59184	1	1		387	1.03254	0.6656	0.828	0.506055	0.07718	0.4132
387	0.8175	0.5	0.5		388	0.59184	0.59184	0.59186	0.59184	1	1		388	1.03205	0.6652	0.8276	0.5063	0.0773	0.413
388	0.8175	0.5	0.5		389	0.59184	0.59184	0.59186	0.59184	1	1		389	1.03156	0.6648	0.8272	0.506544	0.07742	0.413
389	0.8175	0.5	0.5		390	0.59184	0.59184	0.59186	0.59184	1	1		390	1.03107	0.6644	0.8266	0.506789	0.07754	0.4128
390	0.8175	0.5	0.5		391	0.59184	0.59184	0.59186	0.59184	1	1		391	1.03058	0.664	0.8262	0.506911	0.07768	0.4126
391	0.8175	0.5	0.5		392	0.59184	0.59184	0.59186	0.59184	1	1		392	1.03009	0.6636	0.8258	0.507156	0.0778	0.4126
392	0.8175	0.5	0.5		393	0.59184	0.59184	0.59186	0.59184	1	1		393	1.0296	0.6632	0.8254	0.507401	0.07792	0.4124
393	0.8175	0.5	0.5		394	0.59184	0.59184	0.59186	0.59184	1	1		394	1.02924	0.6628	0.825	0.507645	0.07804	0.4124
394	0.8175	0.5	0.5		395	0.59184	0.59184	0.59186	0.59184	1	1		395	1.02875	0.6624	0.8244	0.50789	0.07816	0.4122
395	0.8175	0.5	0.5		396	0.59184	0.59184	0.59186	0.59184	1	1		396	1.02826	0.662	0.824	0.508135	0.0783	0.4122
396	0.8175	0.5	0.5		397	0.59184	0.59184	0.59186	0.59184	1	1		397	1.02777	0.6616	0.8236	0.508379	0.07842	0.412
397	0.8175	0.5	0.5		398	0.59184	0.59184	0.59186	0.59184	1	1		398	1.02728	0.6612	0.8232	0.508624	0.07854	0.412
398	0.8175	0.5	0.5		399	0.59184	0.59184	0.59186	0.59184	1	1		399	1.02679	0.6608	0.8228	0.508869	0.07868	0.4118
399	0.8175	0.5	0.5		400	0.59184	0.59184	0.59186	0.59184	1	1		400	1.0263	0.6604	0.8222	0.509113	0.0788	0.4118
400	0.8175	0.5	0.5		401	0.59184	0.59184	0.59186	0.59184	1	1		401	1.02581	0.66	0.8218	0.509358	0.07892	0.4116
401	0.8175	0.5	0.5		402	0.59184	0.59184	0.59186	0.59184	1	1		402	1.02532	0.6596	0.8214	0.509602	0.07906	0.4114
402	0.8175	0.5	0.5		403	0.59184	0.59184	0.59186	0.59184	1	1		403	1.02483	0.6592	0.821	0.509847	0.07918	0.4114
403	0.8175	0.5	0.5		404	0.59184	0.59184	0.59185	0.59184	1	1		404	1.02434	0.6588	0.8206	0.510092	0.07932	0.4112
404	0.8175	0.5	0.5		405	0.59184	0.59184	0.59185	0.59184	1	1		405	1.02385	0.6584	0.82	0.510336	0.07944	0.4112
405	0.8175	0.5	0.5		406	0.59184	0.59184	0.59185	0.59184	1	1		406	1.02349	0.658	0.8196	0.510581	0.07958	0.411
406	0.8175	0.5	0.5		407	0.59184	0.59184	0.59185	0.59184	1	1		407	1.023	0.6576	0.8192	0.510826	0.0797	0.411
407	0.8175	0.5	0.5		408	0.59184	0.59184	0.59185	0.59184	1	1		408	1.02251	0.6572	0.8188	0.51107	0.07984	0.4108
408	0.8175	0.5	0.5		409	0.59184	0.59184	0.59185	0.59184	1	1		409	1.02202	0.6568	0.8184	0.511315	0.07996	0.4108
409	0.8175	0.5	0.5		410	0.59184	0.59184	0.59185	0.59184	1	1		410	1.02153	0.6564	0.8178	0.51156	0.0801	0.4106
410	0.8175	0.5	0.5		411	0.59184	0.59184	0.59185	0.59184	1	1		411	1.02104	0.656	0.8174	0.511804	0.08024	0.4106
411	0.8175	0.5	0.5		412	0.59184	0.59184	0.59185	0.59184	1	1		412	1.02055	0.6556	0.817	0.512049	0.08036	0.4104
412	0.8175	0.5	0.5		413	0.59184	0.59184	0.59185	0.59184	1	1		413	1.02006	0.6552	0.8166	0.512294	0.0805	0.4104
413	0.8175	0.5	0.5		414	0.59184	0.59184	0.59185	0.59184	1	1		414	1.01957	0.6548	0.8162	0.512538	0.08064	0.4102
414	0.8175	0.5	0.5		415	0.59184	0.59184	0.59185	0.59184	1	1		415	1.01908	0.6544	0.8156	0.512783	0.08076	0.4102
415	0.8175	0.5	0.5		416	0.59184	0.59184	0.59185	0.59184	1	1		416	1.01859	0.654	0.8152	0.513028	0.0809	0.41
416	0.8175	0.5	0.5		417	0.59184	0.59184	0.59185	0.59184	1	1		417	1.0181	0.6536	0.8148	0.513394	0.08104	0.41
417	0.8175	0.5	0.5		418	0.59184	0.59184	0.59185	0.59184	1	1		418	1.01774	0.6532	0.8144	0.513639	0.08118	0.4098
418	0.8175	0.5	0.5		419	0.59184	0.59184	0.59185	0.59184	1	1		419	1.01725	0.6528	0.814	0.513884	0.08132	0.4098
419	0.8175	0.5	0.5		420	0.59184	0.59184	0.59185	0.59184	1	1		420	1.01676	0.6524	0.8136	0.514128	0.08144	0.4096
420	0.8175	0.5	0.5		421	0.59184	0.59184	0.59185	0.59184	1	1		421	1.01614	0.6522	0.813	0.51431	0.08158	0.4094
421	0.8175	0.5	0.5		422	0.59184	0.59184	0.59185	0.59184	1	1		422	1.01566	0.6518	0.8126	0.514555	0.08172	0.4094
422	0.8175	0.5	0.5		423	0.59184	0.59184	0.59185	0.59184	1	1		423	1.01517	0.6514	0.8122	0.514799	0.08186	0.4092
423	0.8176	0.5	0.5		424	0.59184	0.59184	0.59185	0.59184	1	1		424	1.01468	0.651	0.8118	0.515166	0.082	0.4092
424	0.8176	0.5	0.5		425	0.59184	0.59184	0.59185	0.59184	1	1		425	1.01419	0.6506	0.8114	0.515411	0.08214	0.409
425	0.8176	0.5	0.5		426	0.59184	0.59184	0.59185	0.59184	1	1		426	1.0137	0.6502	0.8108	0.515656	0.08228	0.409
426	0.8176	0.5	0.5		427	0.59184	0.59184	0.59185	0.59184	1	1		427	1.01321	0.6498	0.8104	0.5159	0.08242	0.4088
427	0.8176	0.5	0.5		428	0.59184	0.59184	0.59185	0.59184	1	1		428	1.01284	0.6494	0.81	0.516145	0.08256	0.4088
428	0.8176	0.5	0.5		429	0.59184	0.59184	0.59185	0.59184	1	1		429	1.01235	0.649	0.8096	0.516389	0.0827	0.4086
429	0.8176	0.5	0.5		430	0.59184	0.59184	0.59185	0.59184	1	1		430	1.01186	0.6486	0.8092	0.516756	0.08284	0.4086
430	0.8176	0.5	0.5		431	0.59184	0.59184	0.59185	0.59184	1	1		431	1.01137	0.6484	0.8088	0.517001	0.08298	0.4084
431	0.8176	0.5	0.5		432	0.59184	0.59184	0.59185	0.59184	1	1		432	1.01089	0.648	0.8082	0.517246	0.08312	0.4084
432	0.8176	0.5	0.5		433	0.59184	0.59184	0.59185	0.59184	1	1		433	1.0104	0.6476	0.8078	0.51749	0.08326	0.4082
433	0.8176	0.5	0.5		434	0.59184	0.59184	0.59185	0.59184	1	1		434	1.00991	0.6472	0.8074	0.517735	0.0834	0.4082
434	0.8176	0.5	0.5		435	0.59184	0.59184	0.59184	0.59184	1	1		435	1.00942	0.6468	0.807	0.518102	0.08356	0.408
435	0.8176	0.5	0.5		436	0.59184	0.59184	0.59184	0.59184	1	1		436	1.00893	0.6464	0.8066	0.518346	0.0837	0.408
436	0.8176	0.5	0.5		437	0.59184	0.59184	0.59184	0.59184	1	1		437	1.00856	0.646	0.8062	0.518591	0.08384	0.4078
437	0.8176	0.5	0.5		438	0.59184	0.59184	0.59184	0.59184	1	1		438	1.00807	0.6456	0.8058	0.518836	0.08398	0.4078
438	0.8176	0.5	0.5		439	0.59184	0.59184	0.59184	0.59184	1	1		439	1.00758	0.6454	0.8052	0.519203	0.08412	0.4076
439	0.8176	0.5	0.5		440	0.59184	0.59184	0.59184	0.59184	1	1		440	1.00709	0.645	0.8048	0.519447	0.08426	0.4076
440	0.8176	0.5	0.5		441	0.59184	0.59184	0.59184	0.59184	1	1		441	1.0066	0.6446	0.8044	0.519692	0.08442	0.4074
441	0.8176	0.5	0.5		442	0.59184	0.59184	0.59184	0.59184	1	1		442	1.00612	0.6442	0.804	0.520059	0.08456	0.4074
442	0.8176	0.5	0.5		443	0.59184	0.59184	0.59184	0.59184	1	1		443	1.00563	0.6438	0.8036	0.520303	0.0847	0.4072
443	0.8176	0.5	0.5		444	0.59184	0.59184	0.59184	0.59184	1	1		444	1.00514	0.6434	0.8032	0.520548	0.08484	0.4072
444	0.8176	0.5	0.5		445	0.59184	0.59184	0.59184	0.59184	1	1		445	1.00477	0.6432	0.8026	0.520793	0.085	0.407
445	0.8176	0.5	0.5		446	0.59184	0.59184	0.59184	0.59184	1	1		446	1.00428	0.6428	0.8022	0.521159	0.08514	0.407
446	0.8176	0.5	0.5		447	0.59184	0.59184	0.59184	0.59184	1	1		447	1.00379	0.6424	0.8018	0.521404	0.08528	0.4068
447	0.8176	0.5	0.5		448	0.59184	0.59184	0.59184	0.59184	1	1		448	1.0033	0.642	0.8014	0.521649	0.08544	0.4068
448	0.8176	0.5	0.5		449	0.59184	0.59184	0.59184	0.59184	1	1		449	1.00281	0.6416	0.801	0.522016	0.08558	0.4066
449	0.8176	0.5	0.5		450	0.59184	0.59184	0.59184	0.59184	1	1		450	1.00232	0.6412	0.8006	0.52226	0.08572	0.4066
450	0.8176	0.5	0.5		451	0.59184	0.59184	0.59184	0.59184	1	1		451	1.00183	0.641	0.8002	0.522505	0.08588	0.4066
451	0.8176	0.5	0.5		452	0.59184	0.59184	0.59184	0.59184	1	1		452	1.00147	0.6406	0.7998	0.522872	0.08602	0.4064
452	0.8176	0.5	0.5		453	0.59184	0.59184	0.59184	0.59184	1	1		453	1.00098	0.6402	0.7992	0.523116	0.08618	0.4064
453	0.8176	0.5	0.5		454	0.59184	0.59184	0.59184	0.59184	1	1		454	1.00049	0.6398	0.7988	0.523361	0.08632	0.4062
454	0.8176	0.5	0.5		455	0.59184	0.59184	0.59184	0.59184	1	1		455	1	0.6394	0.7984	0.523728	0.08648	0.4062
455	0.8176	0.5	0.5		456	0.59184	0.59184	0.59184	0.59184	1	1		456	0.999511	0.6392	0.798	0.523973	0.08662	0.406
456	0.8176	0.5	0.5		457	0.59184	0.59184	0.59184	0.59184	1	1		457	0.999022	0.6388	0.7976	0.524217	0.08676	0.406
457	0.8176	0.5	0.5		458	0.59184	0.59184	0.59184	0.59184	1	1		458	0.998532	0.6384	0.7972	0.524584	0.08692	0.4058
458	0.8176	0.5	0.5		459	0.59184	0.59184	0.59184	0.59184	1	1		459	0.998165	0.638	0.7968	0.524829	0.08706	0.4058
459	0.8176	0.5	0.5		460	0.59184	0.59184	0.59184	0.59184	1	1		460	0.997676	0.6378	0.7964	0.525073	0.08722	0.4056
460	0.8176	0.5	0.5		461	0.59184	0.59184	0.59184	0.59184	1	1		461	0.997187	0.6374	0.7958	0.52544	0.08736	0.4056
461	0.8176	0.5	0.5		462	0.59184	0.59184	0.59184	0.59184	1	1		462	0.996698	0.637	0.7954	0.525685	0.08752	0.4054
462	0.8176	0.5	0.5		463	0.59184	0.59184	0.59184	0.59184	1	1		463	0.996208	0.6366	0.795	0.526052	0.08768	0.4054
463	0.8176	0.5	0.5		464	0.59184	0.59184	0.59184	0.59184	1	1		464	0.995719	0.6362	0.7946	0.526296	0.08782	0.4052
464	0.8176	0.5	0.5		465	0.59184	0.59184	0.59184	0.59184	1	1		465	0.995352	0.636	0.7942	0.526541	0.08798	0.4052
465	0.8176	0.5	0.5		466	0.59184	0.59184	0.59184	0.59184	1	1		466	0.994863	0.6356	0.7938	0.526908	0.08812	0.405
466	0.8176	0.5	0.5		467	0.59184	0.59184	0.59184	0.59184	1	1		467	0.994374	0.6352	0.7934	0.527153	0.08828	0.405
467	0.8176	0.5	0.5		468	0.59184	0.59184	0.59184	0.59184	1	1		468	0.993885	0.6348	0.793	0.52752	0.08842	0.4048
468	0.8176	0.5	0.5		469	0.59184	0.59184	0.59184	0.59184	1	1		469	0.993395	0.6346	0.7926	0.527764	0.08858	0.4048
469	0.8176	0.5	0.5		470	0.59184	0.59184	0.59184	0.59184	1	1		470	0.992906	0.6342	0.792	0.528009	0.08874	0.4046
470	0.8176	0.5	0.5		471	0.59184	0.59184	0.59184	0.59184	1	1		471	0.992539	0.6338	0.7916	0.528376	0.08888	0.4046
471	0.8176	0.5	0.5		472	0.59184	0.59184	0.59184	0.59184	1	1		472	0.99205	0.6334	0.7912	0.52862	0.08904	0.4046
472	0.8176	0.5	0.5		473	0.59184	0.59184	0.59184	0.59184	1	1		473	0.991561	0.6332	0.7908	0.528987	0.0892	0.4044
473	0.8176	0.5	0.5		474	0.59184	0.59184	0.59184	0.59184	1	1		474	0.991071	0.6328	0.7904	0.529232	0.08934	0.4044
474	0.8176	0.5	0.5		475	0.59184	0.59184	0.59184	0.59184	1	1		475	0.990582	0.6324	0.79	0.529599	0.0895	0.4042
475	0.8176	0.5	0.5		476	0.59184	0.59184	0.59184	0.59184	1	1		476	0.990215	0.6322	0.7896	0.529843	0.08966	0.4042
476	0.8176	0.5	0.5		477	0.59184	0.59184	0.59184	0.59184	1	1		477	0.989726	0.6318	0.7892	0.530088	0.0898	0.404
477	0.8176	0.5	0.5		478	0.59184	0.59184	0.59184	0.59184	1	1		478	0.989237	0.6314	0.7888	0.530455	0.08996	0.404
478	0.8176	0.5	0.5		479	0.59184	0.59184	0.59184	0.59184	1	1		479	0.988748	0.631	0.7884	0.5307	0.09012	0.4038
479	0.8176	0.5	0.5		480	0.59184	0.59184	0.59184	0.59184	1	1		480	0.988258	0.6308	0.7878	0.531067	0.09028	0.4038
480	0.8176	0.5	0.5		481	0.59184	0.59184	0.59184	0.59184	1	1		481	0.987891	0.6304	0.7874	0.531311	0.09042	0.4036
481	0.8176	0.5	0.5		482	0.59184	0.59184	0.59184	0.59184	1	1		482	0.987402	0.63	0.787	0.531678	0.09058	0.4036
482	0.8176	0.5	0.5		483	0.59184	0.59184	0.59184	0.59184	1	1		483	0.986913	0.6298	0.7866	0.531923	0.09074	0.4036
483	0.8176	0.5	0.5		484	0.59184	0.59184	0.59184	0.59184	1	1		484	0.986424	0.6294	0.7862	0.53229	0.0909	0.4034
484	0.8176	0.5	0.5		485	0.59184	0.59184	0.59184	0.59184	1	1		485	0.985814	0.629	0.7858	0.532469	0.09104	0.4034
485	0.8176	0.5	0.5		486	0.59184	0.59184	0.59184	0.59184	1	1		486	0.985447	0.6286	0.7854	0.532836	0.0912	0.4032
486	0.8176	0.5	0.5		487	0.59184	0.59184	0.59184	0.59184	1	1		487	0.984958	0.6284	0.785	0.533081	0.09136	0.4032
487	0.8177	0.5	0.5		488	0.59184	0.59184	0.59184	0.59184	1	1		488	0.984469	0.628	0.7846	0.533447	0.09152	0.403
488	0.8177	0.5	0.5		489	0.59184	0.59184	0.59184	0.59184	1	1		489	0.983979	0.6276	0.7842	0.533692	0.09168	0.403
489	0.8177	0.5	0.5		490	0.59184	0.59184	0.59184	0.59184	1	1		490	0.983613	0.6274	0.7838	0.534059	0.09182	0.4028
490	0.8177	0.5	0.5		491	0.59184	0.59184	0.59184	0.59184	1	1		491	0.983123	0.627	0.7834	0.534304	0.09198	0.4028
491	0.8177	0.5	0.5		492	0.59184	0.59184	0.59184	0.59184	1	1		492	0.982634	0.6266	0.783	0.53467	0.09214	0.4026
492	0.8177	0.5	0.5		493	0.59184	0.59184	0.59184	0.59184	1	1		493	0.982145	0.6264	0.7826	0.534915	0.0923	0.4026
493	0.8177	0.5	0.5		494	0.59184	0.59184	0.59184	0.59184	1	1		494	0.981656	0.626	0.782	0.535282	0.09246	0.4026
494	0.8177	0.5	0.5		495	0.59184	0.59184	0.59184	0.59184	1	1		495	0.981289	0.6256	0.7816	0.535526	0.09262	0.4024
495	0.8177	0.5	0.5		496	0.59184	0.59184	0.59184	0.59184	1	1		496	0.9808	0.6254	0.7812	0.535893	0.09278	0.4024
496	0.8177	0.5	0.5		497	0.59184	0.59184	0.59184	0.59184	1	1		497	0.980311	0.625	0.7808	0.536138	0.09292	0.4022
497	0.8177	0.5	0.5		498	0.59184	0.59184	0.59184	0.59184	1	1		498	0.979821	0.6246	0.7804	0.536505	0.09308	0.4022
498	0.8177	0.5	0.5		499	0.59184	0.59184	0.59184	0.59184	1	1		499	0.979455	0.6244	0.78	0.536749	0.09324	0.402
499	0.8177	0.5	0.5		500	0.59184	0.59184	0.59184	0.59184	1	1		500	0.978965	0.624	0.7796	0.537116	0.0934	0.402
500	0.8177	0.5	0.5		501	0.59184	0.59184	0.59184	0.59184	1	1		501	0.978476	0.6236	0.7792	0.537361	0.09356	0.402
501	0.8177	0.5	0.5		502	0.59184	0.59184	0.59184	0.59184	1	1		502	0.977987	0.6234	0.7788	0.537728	0.09372	0.4018
502	0.8177	0.5	0.5		503	0.59184	0.59184	0.59184	0.59184	1	1		503	0.97762	0.623	0.7784	0.537972	0.09388	0.4018
503	0.8177	0.5	0.5		504	0.59184	0.59184	0.59184	0.59184	1	1		504	0.977131	0.6228	0.778	0.538339	0.09404	0.4016
504	0.8177	0.5	0.5		505	0.59184	0.59184	0.59184	0.59184	1	1		505	0.976642	0.6224	0.7776	0.538584	0.0942	0.4016
505	0.8177	0.5	0.5		506	0.59184	0.59184	0.59184	0.59184	1	1		506	0.976153	0.622	0.7772	0.538951	0.09436	0.4014
506	0.8177	0.5	0.5		507	0.59184	0.59184	0.59184	0.59184	1	1		507	0.975786	0.6218	0.7768	0.539195	0.09452	0.4014
507	0.8177	0.5	0.5		508	0.59184	0.59184	0.59184	0.59184	1	1		508	0.975297	0.6214	0.7764	0.539562	0.09468	0.4012
508	0.8177	0.5	0.5		509	0.59184	0.59184	0.59184	0.59184	1	1		509	0.974807	0.621	0.776	0.539929	0.09484	0.4012
509	0.8177	0.5	0.5		510	0.59184	0.59184	0.59184	0.59184	1	1		510	0.974441	0.6208	0.7756	0.540174	0.09498	0.4012
510	0.8177	0.5	0.5		511	0.59184	0.59184	0.59184	0.59184	1	1		511	0.973951	0.6204	0.7752	0.540541	0.09514	0.401
511	0.8177	0.5	0.5		512	0.59184	0.59184	0.59184	0.59184	1	1		512	0.973462	0.6202	0.7748	0.540785	0.0953	0.401
512	0.8177	0.5	0.5		513	0.59184	0.59184	0.59184	0.59184	1	1		513	0.972973	0.6198	0.7744	0.541152	0.09546	0.4008
513	0.8177	0.5	0.5		514	0.59184	0.59184	0.59184	0.59184	1	1		514	0.972606	0.6194	0.774	0.541397	0.09562	0.4008
514	0.8177	0.5	0.5		515	0.59184	0.59184	0.59184	0.59184	1	1		515	0.972117	0.6192	0.7736	0.541763	0.09578	0.4006
515	0.8177	0.5	0.5		516	0.59184	0.59184	0.59184	0.59184	1	1		516	0.971628	0.6188	0.7732	0.542008	0.09594	0.4006
516	0.8177	0.5	0.5		517	0.59184	0.59184	0.59184	0.59184	1	1		517	0.971261	0.6186	0.7728	0.542375	0.0961	0.4006
517	0.8177	0.5	0.5		518	0.59184	0.59184	0.59184	0.59184	1	1		518	0.970772	0.6182	0.7724	0.542742	0.09626	0.4004
518	0.8177	0.5	0.5		519	0.59184	0.59184	0.59184	0.59184	1	1		519	0.970283	0.6178	0.772	0.542986	0.09642	0.4004
519	0.8177	0.5	0.5		520	0.59184	0.59184	0.59184	0.59184	1	1		520	0.969793	0.6176	0.7716	0.543353	0.09658	0.4002
520	0.8177	0.5	0.5		521	0.59184	0.59184	0.59184	0.59184	1	1		521	0.969426	0.6172	0.7712	0.543598	0.09674	0.4002
521	0.8177	0.5	0.5		522	0.59184	0.59184	0.59184	0.59184	1	1		522	0.968937	0.617	0.7708	0.543965	0.0969	0.4002
522	0.8177	0.5	0.5		523	0.59184	0.59184	0.59184	0.59184	1	1		523	0.968448	0.6166	0.7704	0.544209	0.09706	0.4
523	0.8177	0.5	0.5		524	0.59184	0.59184	0.59184	0.59184	1	1		524	0.968081	0.6162	0.77	0.544576	0.09724	0.4
524	0.8177	0.5	0.5		525	0.59184	0.59184	0.59184	0.59184	1	1		525	0.967592	0.616	0.7696	0.544943	0.0974	0.3998
525	0.8177	0.5	0.5		526	0.59184	0.59184	0.59184	0.59184	1	1		526	0.967103	0.6156	0.7692	0.545188	0.09756	0.3998
526	0.8177	0.5	0.5		527	0.59184	0.59184	0.59184	0.59184	1	1		527	0.966736	0.6154	0.7688	0.545555	0.09772	0.3996
527	0.8177	0.5	0.5		528	0.59184	0.59184	0.59184	0.59184	1	1		528	0.966247	0.615	0.7684	0.545799	0.09788	0.3996
528	0.8177	0.5	0.5		529	0.59184	0.59184	0.59184	0.59184	1	1		529	0.965758	0.6148	0.768	0.546166	0.09804	0.3996
529	0.8177	0.5	0.5		530	0.59184	0.59184	0.59184	0.59184	1	1		530	0.965391	0.6144	0.7676	0.546533	0.0982	0.3994
530	0.8177	0.5	0.5		531	0.59184	0.59184	0.59184	0.59184	1	1		531	0.964902	0.6142	0.7672	0.546778	0.09836	0.3994
531	0.8177	0.5	0.5		532	0.59184	0.59184	0.59184	0.59184	1	1		532	0.964412	0.6138	0.7668	0.547144	0.09852	0.3992
532	0.8177	0.5	0.5		533	0.59184	0.59184	0.59184	0.59184	1	1		533	0.964045	0.6134	0.7664	0.547389	0.09868	0.3992
533	0.8177	0.5	0.5		534	0.59184	0.59184	0.59184	0.59184	1	1		534	0.963556	0.6132	0.766	0.547756	0.09884	0.3992
534	0.8177	0.5	0.5		535	0.59184	0.59184	0.59184	0.59184	1	1		535	0.963067	0.6128	0.7656	0.548123	0.099	0.399
535	0.8177	0.5	0.5		536	0.59184	0.59184	0.59184	0.59184	1	1		536	0.9627	0.6126	0.7652	0.548367	0.09916	0.399
536	0.8177	0.5	0.5		537	0.59184	0.59184	0.59184	0.59184	1	1		537	0.962211	0.6122	0.7648	0.548734	0.09932	0.3988
537	0.8177	0.5	0.5		538	0.59184	0.59184	0.59184	0.59184	1	1		538	0.961722	0.612	0.7644	0.548979	0.09948	0.3988
538	0.8177	0.5	0.5		539	0.59184	0.59184	0.59184	0.59184	1	1		539	0.961355	0.6116	0.764	0.549346	0.09964	0.3988
539	0.8177	0.5	0.5		540	0.59184	0.59184	0.59184	0.59184	1	1		540	0.960866	0.6114	0.7636	0.549713	0.09982	0.3986
540	0.8177	0.5	0.5		541	0.59184	0.59184	0.59184	0.59184	1	1		541	0.960499	0.611	0.7632	0.549957	0.09998	0.3986
541	0.8177	0.5	0.5		542	0.59184	0.59184	0.59184	0.59184	1	1		542	0.96001	0.6108	0.7628	0.550324	0.10014	0.3984
542	0.8177	0.5	0.5		543	0.59184	0.59184	0.59184	0.59184	1	1		543	0.959521	0.6104	0.7624	0.550569	0.1003	0.3984
543	0.8177	0.5	0.5		544	0.59184	0.59184	0.59184	0.59184	1	1		544	0.959154	0.6102	0.762	0.550936	0.10046	0.3984
544	0.8177	0.5	0.5		545	0.59184	0.59184	0.59184	0.59184	1	1		545	0.958665	0.6098	0.7616	0.551302	0.10062	0.3982
545	0.8177	0.5	0.5		546	0.59184	0.59184	0.59184	0.59184	1	1		546	0.958175	0.6096	0.7612	0.551547	0.10078	0.3982
546	0.8177	0.5	0.5		547	0.59184	0.59184	0.59184	0.59184	1	1		547	0.957808	0.6092	0.7608	0.551914	0.10094	0.398
547	0.8177	0.5	0.5		548	0.59184	0.59184	0.59184	0.59184	1	1		548	0.957319	0.609	0.7604	0.552281	0.1011	0.398
548	0.8177	0.5	0.5		549	0.59184	0.59184	0.59184	0.59184	1	1		549	0.956952	0.6086	0.76	0.552525	0.10126	0.398
549	0.8177	0.5	0.5		550	0.59184	0.59184	0.59184	0.59184	1	1		550	0.956463	0.6084	0.7596	0.552892	0.10144	0.3978
550	0.8177	0.5	0.5		551	0.59184	0.59184	0.59184	0.59184	1	1		551	0.955974	0.608	0.7592	0.553137	0.1016	0.3978
551	0.8177	0.5	0.5		552	0.59184	0.59184	0.59184	0.59184	1	1		552	0.955607	0.6078	0.7588	0.553504	0.10176	0.3976
552	0.8177	0.5	0.5		553	0.59184	0.59184	0.59184	0.59184	1	1		553	0.955118	0.6074	0.7584	0.553871	0.10192	0.3976
553	0.8177	0.5	0.5		554	0.59184	0.59184	0.59184	0.59184	1	1		554	0.954629	0.6072	0.758	0.554115	0.10208	0.3976
554	0.8177	0.5	0.5		555	0.59184	0.59184	0.59184	0.59184	1	1		555	0.954262	0.6068	0.7576	0.554482	0.10224	0.3974
555	0.8177	0.5	0.5		556	0.59184	0.59184	0.59184	0.59184	1	1		556	0.953773	0.6066	0.7572	0.554849	0.1024	0.3974
556	0.8177	0.5	0.5		557	0.59184	0.59184	0.59184	0.59184	1	1		557	0.953406	0.6062	0.757	0.555094	0.10256	0.3972
557	0.8177	0.5	0.5		558	0.59184	0.59184	0.59184	0.59184	1	1		558	0.952917	0.606	0.7566	0.55546	0.10274	0.3972
558	0.8177	0.5	0.5		559	0.59184	0.59184	0.59184	0.59184	1	1		559	0.95255	0.6056	0.7562	0.555705	0.1029	0.3972
559	0.8177	0.5	0.5		560	0.59184	0.59184	0.59184	0.59184	1	1		560	0.952061	0.6054	0.7558	0.556072	0.10306	0.397
560	0.8177	0.5	0.5		561	0.59184	0.59184	0.59184	0.59184	1	1		561	0.951571	0.605	0.7554	0.556439	0.10322	0.397
561	0.8177	0.5	0.5		562	0.59184	0.59184	0.59184	0.59184	1	1		562	0.951205	0.6048	0.755	0.556683	0.10338	0.3968
562	0.8177	0.5	0.5		563	0.59184	0.59184	0.59184	0.59184	1	1		563	0.950715	0.6044	0.7546	0.55705	0.10354	0.3968
563	0.8177	0.5	0.5		564	0.59184	0.59184	0.59184	0.59184	1	1		564	0.950349	0.6042	0.7542	0.557417	0.1037	0.3968
564	0.8177	0.5	0.5		565	0.59184	0.59184	0.59184	0.59184	1	1		565	0.949859	0.6038	0.7538	0.557662	0.10386	0.3966
565	0.8177	0.5	0.5		566	0.59184	0.59184	0.59184	0.59184	1	1		566	0.949492	0.6036	0.7534	0.558029	0.10404	0.3966
566	0.8177	0.5	0.5		567	0.59184	0.59184	0.59184	0.59184	1	1		567	0.949003	0.6032	0.753	0.558396	0.1042	0.3966
567	0.8177	0.5	0.5		568	0.59184	0.59184	0.59184	0.59184	1	1		568	0.948514	0.603	0.7526	0.55864	0.10436	0.3964
568	0.8177	0.5	0.5		569	0.59184	0.59184	0.59184	0.59184	1	1		569	0.948147	0.6026	0.7522	0.559007	0.10452	0.3964
569	0.8177	0.5	0.5		570	0.59184	0.59184	0.59184	0.59184	1	1		570	0.947658	0.6024	0.752	0.559252	0.10468	0.3962
570	0.8177	0.5	0.5		571	0.59184	0.59184	0.59184	0.59184	1	1		571	0.947291	0.6022	0.7516	0.559618	0.10484	0.3962
571	0.8177	0.5	0.5		572	0.59184	0.59184	0.59184	0.59184	1	1		572	0.946686	0.6018	0.7512	0.559917	0.105	0.3962
572	0.8177	0.5	0.5		573	0.59184	0.59184	0.59184	0.59184	1	1		573	0.946319	0.6016	0.7508	0.560161	0.10518	0.396
573	0.8177	0.5	0.5		574	0.59184	0.59184	0.59184	0.59184	1	1		574	0.94583	0.6012	0.7504	0.560528	0.10534	0.396
574	0.8178	0.5	0.5		575	0.59184	0.59184	0.59184	0.59184	1	1		575	0.945463	0.601	0.75	0.560895	0.1055	0.3958
575	0.8178	0.5	0.5		576	0.59184	0.59184	0.59184	0.59184	1	1		576	0.944974	0.6006	0.7496	0.56114	0.10566	0.3958
576	0.8178	0.5	0.5		577	0.59184	0.59184	0.59184	0.59184	1	1		577	0.944607	0.6004	0.7492	0.561506	0.10582	0.3958
577	0.8178	0.5	0.5		578	0.59184	0.59184	0.59184	0.59184	1	1		578	0.944118	0.6	0.7488	0.561873	0.10598	0.3956
578	0.8178	0.5	0.5		579	0.59184	0.59184	0.59184	0.59184	1	1		579	0.943629	0.5998	0.7484	0.562118	0.10614	0.3956
579	0.8178	0.5	0.5		580	0.59184	0.59184	0.59184	0.59184	1	1		580	0.943262	0.5996	0.7482	0.562485	0.10632	0.3956
580	0.8178	0.5	0.5		581	0.59184	0.59184	0.59184	0.59184	1	1		581	0.942773	0.5992	0.7478	0.562852	0.10648	0.3954
581	0.8178	0.5	0.5		582	0.59184	0.59184	0.59184	0.59184	1	1		582	0.942406	0.599	0.7474	0.563096	0.10664	0.3954
582	0.8178	0.5	0.5		583	0.59184	0.59184	0.59184	0.59184	1	1		583	0.941917	0.5986	0.747	0.563463	0.1068	0.3952
583	0.8178	0.5	0.5		584	0.59184	0.59184	0.59184	0.59184	1	1		584	0.941551	0.5984	0.7466	0.563708	0.10696	0.3952
584	0.8178	0.5	0.5		585	0.59184	0.59184	0.59184	0.59184	1	1		585	0.941061	0.5982	0.7462	0.564074	0.10712	0.3952
585	0.8178	0.5	0.5		586	0.59184	0.59184	0.59184	0.59184	1	1		586	0.940695	0.5978	0.7458	0.564441	0.10728	0.395
586	0.8178	0.5	0.5		587	0.59184	0.59184	0.59184	0.59184	1	1		587	0.940205	0.5976	0.7454	0.564686	0.10746	0.395
587	0.8178	0.5	0.5		588	0.59184	0.59184	0.59184	0.59184	1	1		588	0.939839	0.5972	0.745	0.565053	0.10762	0.395
588	0.8178	0.5	0.5		589	0.59184	0.59184	0.59184	0.59184	1	1		589	0.939349	0.597	0.7448	0.565419	0.10778	0.3948
589	0.8178	0.5	0.5		590	0.59184	0.59184	0.59184	0.59184	1	1		590	0.938983	0.5968	0.7444	0.565664	0.10794	0.3948
590	0.8178	0.5	0.5		591	0.59184	0.59184	0.59184	0.59184	1	1		591	0.938494	0.5964	0.744	0.566031	0.1081	0.3948
591	0.8178	0.5	0.5		592	0.59184	0.59184	0.59184	0.59184	1	1		592	0.938127	0.5962	0.7436	0.566398	0.10826	0.3946
592	0.8178	0.5	0.5		593	0.59184	0.59184	0.59184	0.59184	1	1		593	0.937638	0.5958	0.7432	0.566642	0.10842	0.3946
593	0.8178	0.5	0.5		594	0.59184	0.59184	0.59184	0.59184	1	1		594	0.937271	0.5956	0.7428	0.567009	0.10858	0.3944
594	0.8178	0.5	0.5		595	0.59184	0.59184	0.59184	0.59184	1	1		595	0.936904	0.5954	0.7424	0.567376	0.10876	0.3944
595	0.8178	0.5	0.5		596	0.59184	0.59184	0.59184	0.59184	1	1		596	0.936415	0.595	0.7422	0.56762	0.10892	0.3944
596	0.8178	0.5	0.5		597	0.59184	0.59184	0.59184	0.59184	1	1		597	0.936048	0.5948	0.7418	0.567987	0.10908	0.3942
597	0.8178	0.5	0.5		598	0.59184	0.59184	0.59184	0.59184	1	1		598	0.935559	0.5944	0.7414	0.568232	0.10924	0.3942
598	0.8178	0.5	0.5		599	0.59184	0.59184	0.59184	0.59184	1	1		599	0.935192	0.5942	0.741	0.568599	0.1094	0.3942
599	0.8178	0.5	0.5		600	0.59184	0.59184	0.59184	0.59184	1	1		600	0.934703	0.594	0.7406	0.568966	0.10956	0.394
600	0.8178	0.5	0.5		601	0.59184	0.59184	0.59184	0.59184	1	1		601	0.934336	0.5936	0.7402	0.56921	0.10972	0.394
601	0.8178	0.5	0.5		602	0.59184	0.59184	0.59184	0.59184	1	1		602	0.933847	0.5934	0.7398	0.569577	0.10988	0.394
602	0.8178	0.5	0.5		603	0.59184	0.59184	0.59184	0.59184	1	1		603	0.93348	0.5932	0.7396	0.569944	0.11006	0.3938
603	0.8178	0.5	0.5		604	0.59184	0.59184	0.59184	0.59184	1	1		604	0.932991	0.5928	0.7392	0.570188	0.11022	0.3938
604	0.8178	0.5	0.5		605	0.59184	0.59184	0.59184	0.59184	1	1		605	0.932624	0.5926	0.7388	0.570555	0.11038	0.3936
605	0.8178	0.5	0.5		606	0.59184	0.59184	0.59184	0.59184	1	1		606	0.932257	0.5922	0.7384	0.570922	0.11054	0.3936
606	0.8178	0.5	0.5		607	0.59184	0.59184	0.59184	0.59184	1	1		607	0.931768	0.592	0.738	0.571167	0.1107	0.3936
607	0.8178	0.5	0.5		608	0.59184	0.59184	0.59184	0.59184	1	1		608	0.931401	0.5918	0.7376	0.571533	0.11086	0.3934
608	0.8178	0.5	0.5		609	0.59184	0.59184	0.59184	0.59184	1	1		609	0.930912	0.5914	0.7374	0.5719	0.11102	0.3934
609	0.8178	0.5	0.5		610	0.59184	0.59184	0.59184	0.59184	1	1		610	0.930545	0.5912	0.737	0.572145	0.11118	0.3934
610	0.8178	0.5	0.5		611	0.59184	0.59184	0.59184	0.59184	1	1		611	0.930056	0.591	0.7366	0.572512	0.11134	0.3932
611	0.8178	0.5	0.5		612	0.59184	0.59184	0.59184	0.59184	1	1		612	0.929689	0.5906	0.7362	0.572756	0.1115	0.3932
612	0.8178	0.5	0.5		613	0.59184	0.59184	0.59184	0.59184	1	1		613	0.929323	0.5904	0.7358	0.573123	0.11168	0.3932
613	0.8178	0.5	0.5		614	0.59184	0.59184	0.59184	0.59184	1	1		614	0.928833	0.5902	0.7354	0.57349	0.11184	0.393
614	0.8178	0.5	0.5		615	0.59184	0.59184	0.59184	0.59184	1	1		615	0.928467	0.5898	0.7352	0.573734	0.112	0.393
615	0.8178	0.5	0.5		616	0.59184	0.59184	0.59184	0.59184	1	1		616	0.927978	0.5896	0.7348	0.574101	0.11216	0.393
616	0.8178	0.5	0.5		617	0.59184	0.59184	0.59184	0.59184	1	1		617	0.927611	0.5894	0.7344	0.574468	0.11232	0.3928
617	0.8178	0.5	0.5		618	0.59184	0.59184	0.59184	0.59184	1	1		618	0.927244	0.589	0.734	0.574713	0.11248	0.3928
618	0.8178	0.5	0.5		619	0.59184	0.59184	0.59184	0.59184	1	1		619	0.926755	0.5888	0.7336	0.575079	0.11264	0.3928
619	0.8178	0.5	0.5		620	0.59184	0.59184	0.59184	0.59184	1	1		620	0.926388	0.5886	0.7334	0.575446	0.1128	0.3926
620	0.8178	0.5	0.5		621	0.59184	0.59184	0.59184	0.59184	1	1		621	0.925899	0.5882	0.733	0.575691	0.11296	0.3926
621	0.8178	0.5	0.5		622	0.59184	0.59184	0.59184	0.59184	1	1		622	0.925532	0.588	0.7326	0.576058	0.11312	0.3924
622	0.8178	0.5	0.5		623	0.59184	0.59184	0.59184	0.59184	1	1		623	0.925165	0.5878	0.7322	0.576302	0.11328	0.3924
623	0.8178	0.5	0.5		624	0.59184	0.59184	0.59184	0.59184	1	1		624	0.924676	0.5874	0.7318	0.576669	0.11346	0.3924
624	0.8178	0.5	0.5		625	0.59184	0.59184	0.59184	0.59184	1	1		625	0.924309	0.5872	0.7316	0.577036	0.11362	0.3922
625	0.8178	0.5	0.5		626	0.59184	0.59184	0.59184	0.59184	1	1		626	0.92382	0.587	0.7312	0.577281	0.11378	0.3922
626	0.8178	0.5	0.5		627	0.59184	0.59184	0.59184	0.59184	1	1		627	0.923453	0.5866	0.7308	0.577647	0.11394	0.3922
627	0.8178	0.5	0.5		628	0.59184	0.59184	0.59184	0.59184	1	1		628	0.923086	0.5864	0.7304	0.578014	0.1141	0.392
628	0.8178	0.5	0.5		629	0.59184	0.59184	0.59184	0.59184	1	1		629	0.922597	0.5862	0.73	0.578259	0.11426	0.392
629	0.8178	0.5	0.5		630	0.59184	0.59184	0.59184	0.59184	1	1		630	0.92223	0.5858	0.7298	0.578626	0.11442	0.392
630	0.8178	0.5	0.5		631	0.59184	0.59184	0.59184	0.59184	1	1		631	0.921864	0.5856	0.7294	0.57887	0.11458	0.3918
631	0.8178	0.5	0.5		632	0.59184	0.59184	0.59184	0.59184	1	1		632	0.921374	0.5854	0.729	0.579237	0.11474	0.3918
632	0.8178	0.5	0.5		633	0.59184	0.59184	0.59184	0.59184	1	1		633	0.921008	0.5852	0.7286	0.579604	0.1149	0.3918
633	0.8178	0.5	0.5		634	0.59184	0.59184	0.59184	0.59184	1	1		634	0.920641	0.5848	0.7282	0.579848	0.11506	0.3916
634	0.8178	0.5	0.5		635	0.59184	0.59184	0.59184	0.59184	1	1		635	0.920152	0.5846	0.728	0.580215	0.11522	0.3916
635	0.8178	0.5	0.5		636	0.59184	0.59184	0.59184	0.59184	1	1		636	0.919785	0.5844	0.7276	0.580582	0.11538	0.3916
636	0.8178	0.5	0.5		637	0.59184	0.59184	0.59184	0.59184	1	1		637	0.919296	0.584	0.7272	0.580827	0.11554	0.3914
637	0.8178	0.5	0.5		638	0.59184	0.59184	0.59184	0.59184	1	1		638	0.918929	0.5838	0.7268	0.581193	0.1157	0.3914
638	0.8178	0.5	0.5		639	0.59184	0.59184	0.59184	0.59184	1	1		639	0.918562	0.5836	0.7266	0.581438	0.11586	0.3914
639	0.8178	0.5	0.5		640	0.59184	0.59184	0.59184	0.59184	1	1		640	0.918073	0.5832	0.7262	0.581805	0.11602	0.3912
640	0.8178	0.5	0.5		641	0.59184	0.59184	0.59184	0.59184	1	1		641	0.917706	0.583	0.7258	0.582172	0.11618	0.3912
641	0.8178	0.5	0.5		642	0.59184	0.59184	0.59184	0.59184	1	1		642	0.917339	0.5828	0.7254	0.582416	0.11634	0.3912
642	0.8178	0.5	0.5		643	0.59184	0.59184	0.59184	0.59184	1	1		643	0.916972	0.5826	0.7252	0.582783	0.1165	0.391
643	0.8178	0.5	0.5		644	0.59184	0.59184	0.59184	0.59184	1	1		644	0.916483	0.5822	0.7248	0.58315	0.11666	0.391
644	0.8178	0.5	0.5		645	0.59184	0.59184	0.59184	0.59184	1	1		645	0.916116	0.582	0.7244	0.583394	0.11682	0.391
645	0.8178	0.5	0.5		646	0.59184	0.59184	0.59184	0.59184	1	1		646	0.91575	0.5818	0.724	0.583761	0.11698	0.3908
646	0.8178	0.5	0.5		647	0.59184	0.59184	0.59184	0.59184	1	1		647	0.91526	0.5816	0.7238	0.584006	0.11714	0.3908
647	0.8178	0.5	0.5		648	0.59184	0.59184	0.59184	0.59184	1	1		648	0.914894	0.5812	0.7234	0.584373	0.1173	0.3908
648	0.8178	0.5	0.5		649	0.59184	0.59184	0.59184	0.59184	1	1		649	0.914527	0.581	0.723	0.58474	0.11746	0.3906
649	0.8178	0.5	0.5		650	0.59184	0.59184	0.59184	0.59184	1	1		650	0.914038	0.5808	0.7226	0.584984	0.11762	0.3906
650	0.8178	0.5	0.5		651	0.59184	0.59184	0.59184	0.59184	1	1		651	0.913671	0.5804	0.7224	0.585351	0.11778	0.3906
651	0.8178	0.5	0.5		652	0.59184	0.59184	0.59184	0.59184	1	1		652	0.913304	0.5802	0.722	0.585596	0.11794	0.3904
652	0.8178	0.5	0.5		653	0.59184	0.59184	0.59184	0.59184	1	1		653	0.912815	0.58	0.7216	0.585962	0.1181	0.3904
653	0.8178	0.5	0.5		654	0.59184	0.59184	0.59184	0.59184	1	1		654	0.912448	0.5798	0.7212	0.586329	0.11826	0.3904
654	0.8178	0.5	0.5		655	0.59184	0.59184	0.59184	0.59184	1	1		655	0.912081	0.5794	0.721	0.586574	0.11842	0.3902
655	0.8178	0.5	0.5		656	0.59184	0.59184	0.59184	0.59184	1	1		656	0.911714	0.5792	0.7206	0.586941	0.11858	0.3902
656	0.8178	0.5	0.5		657	0.59184	0.59184	0.59184	0.59184	1	1		657	0.911225	0.579	0.7202	0.587185	0.11874	0.3902
657	0.8178	0.5	0.5		658	0.59184	0.59184	0.59184	0.59184	1	1		658	0.910858	0.5788	0.7198	0.587552	0.1189	0.39
658	0.8178	0.5	0.5		659	0.59184	0.59184	0.59184	0.59184	1	1		659	0.910492	0.5784	0.7196	0.587919	0.11906	0.39
659	0.8178	0.5	0.5		660	0.59184	0.59184	0.59184	0.59184	1	1		660	0.910125	0.5782	0.7192	0.588163	0.11922	0.39
660	0.8178	0.5	0.5		661	0.59184	0.59184	0.59184	0.59184	1	1		661	0.909636	0.578	0.7188	0.58853	0.11938	0.3898
661	0.8178	0.5	0.5		662	0.59184	0.59184	0.59184	0.59184	1	1		662	0.909269	0.5778	0.7184	0.588775	0.11954	0.3898
662	0.8178	0.5	0.5		663	0.59184	0.59184	0.59184	0.59184	1	1		663	0.908902	0.5774	0.7182	0.589142	0.1197	0.3898
663	0.8178	0.5	0.5		664	0.59184	0.59184	0.59184	0.59184	1	1		664	0.908413	0.5772	0.7178	0.589508	0.11986	0.3898
664	0.8178	0.5	0.5		665	0.59184	0.59184	0.59184	0.59184	1	1		665	0.908046	0.577	0.7174	0.589753	0.12002	0.3896
665	0.8178	0.5	0.5		666	0.59184	0.59184	0.59184	0.59184	1	1		666	0.907679	0.5768	0.7172	0.59012	0.12018	0.3896
666	0.8178	0.5	0.5		667	0.59184	0.59184	0.59184	0.59184	1	1		667	0.907312	0.5766	0.7168	0.590364	0.12034	0.3896
667	0.8178	0.5	0.5		668	0.59184	0.59184	0.59184	0.59184	1	1		668	0.906945	0.5762	0.7164	0.590731	0.1205	0.3894
668	0.8178	0.5	0.5		669	0.59184	0.59184	0.59184	0.59184	1	1		669	0.906456	0.576	0.716	0.591098	0.12064	0.3894
669	0.8178	0.5	0.5		670	0.59184	0.59184	0.59184	0.59184	1	1		670	0.90609	0.5758	0.7158	0.591343	0.1208	0.3894
670	0.8178	0.5	0.5		671	0.59184	0.59184	0.59184	0.59184	1	1		671	0.905723	0.5756	0.7154	0.591709	0.12096	0.3892
671	0.8178	0.5	0.5		672	0.59184	0.59184	0.59184	0.59184	1	1		672	0.905356	0.5752	0.715	0.591954	0.12112	0.3892
672	0.8178	0.5	0.5		673	0.59184	0.59184	0.59184	0.59184	1	1		673	0.904867	0.575	0.7148	0.592321	0.12128	0.3892
673	0.8178	0.5	0.5		674	0.59184	0.59184	0.59184	0.59184	1	1		674	0.9045	0.5748	0.7144	0.592565	0.12144	0.389
674	0.8178	0.5	0.5		675	0.59184	0.59184	0.59184	0.59184	1	1		675	0.904133	0.5746	0.714	0.592932	0.1216	0.389
675	0.8178	0.5	0.5		676	0.59184	0.59184	0.59184	0.59184	1	1		676	0.903766	0.5744	0.7138	0.593299	0.12176	0.389
676	0.8178	0.5	0.5		677	0.59184	0.59184	0.59184	0.59184	1	1		677	0.903277	0.574	0.7134	0.593544	0.12192	0.3888
677	0.8178	0.5	0.5		678	0.59184	0.59184	0.59184	0.59184	1	1		678	0.90291	0.5738	0.713	0.59391	0.12206	0.3888
678	0.8178	0.5	0.5		679	0.59184	0.59184	0.59184	0.59184	1	1		679	0.902543	0.5736	0.7126	0.594155	0.12222	0.3888
679	0.8178	0.5	0.5		680	0.59184	0.59184	0.59184	0.59184	1	1		680	0.902177	0.5734	0.7124	0.594522	0.12238	0.3886
680	0.8178	0.5	0.5		681	0.59184	0.59184	0.59184	0.59184	1	1		681	0.90181	0.5732	0.712	0.594766	0.12254	0.3886
681	0.8178	0.5	0.5		682	0.59184	0.59184	0.59184	0.59184	1	1		682	0.901321	0.5728	0.7116	0.595133	0.1227	0.3886
682	0.8178	0.5	0.5		683	0.59184	0.59184	0.59184	0.59184	1	1		683	0.900954	0.5726	0.7114	0.5955	0.12286	0.3886
683	0.8178	0.5	0.5		684	0.59184	0.59184	0.59184	0.59184	1	1		684	0.900587	0.5724	0.711	0.595745	0.12302	0.3884
684	0.8178	0.5	0.5		685	0.59184	0.59184	0.59184	0.59184	1	1		685	0.90022	0.5722	0.7106	0.596112	0.12316	0.3884
685	0.8178	0.5	0.5		686	0.59184	0.59184	0.59184	0.59184	1	1		686	0.899853	0.572	0.7104	0.596356	0.12332	0.3884
686	0.8178	0.5	0.5		687	0.59184	0.59184	0.59184	0.59184	1	1		687	0.899486	0.5716	0.71	0.596723	0.12348	0.3882
687	0.8178	0.5	0.5		688	0.59184	0.59184	0.59184	0.59184	1	1		688	0.898997	0.5714	0.7096	0.596967	0.12364	0.3882
688	0.8178	0.5	0.5		689	0.59184	0.59184	0.59184	0.59184	1	1		689	0.89863	0.5712	0.7094	0.597334	0.1238	0.3882
689	0.8178	0.5	0.5		690	0.59184	0.59184	0.59184	0.59184	1	1		690	0.898264	0.571	0.709	0.597579	0.12396	0.388
690	0.8178	0.5	0.5		691	0.59184	0.59184	0.59184	0.59184	1	1		691	0.897897	0.5708	0.7086	0.597946	0.1241	0.388
691	0.8178	0.5	0.5		692	0.59184	0.59184	0.59184	0.59184	1	1		692	0.89753	0.5704	0.7084	0.59819	0.12426	0.388
692	0.8178	0.5	0.5		693	0.59184	0.59184	0.59184	0.59184	1	1		693	0.897041	0.5702	0.708	0.598557	0.12442	0.3878
693	0.8178	0.5	0.5		694	0.59184	0.59184	0.59184	0.59184	1	1		694	0.896674	0.57	0.7076	0.598924	0.12458	0.3878
694	0.8178	0.5	0.5		695	0.59184	0.59184	0.59184	0.59184	1	1		695	0.896307	0.5698	0.7074	0.599169	0.12474	0.3878
695	0.8178	0.5	0.5		696	0.59184	0.59184	0.59184	0.59184	1	1		696	0.895831	0.5696	0.707	0.599462	0.12488	0.3878
696	0.8178	0.5	0.5		697	0.59184	0.59184	0.59184	0.59184	1	1		697	0.895464	0.5694	0.7066	0.599707	0.12504	0.3876
697	0.8178	0.5	0.5		698	0.59184	0.59184	0.59184	0.59184	1	1		698	0.895097	0.569	0.7064	0.600073	0.1252	0.3876
698	0.8178	0.5	0.5		699	0.59184	0.59184	0.59184	0.59184	1	1		699	0.89473	0.5688	0.706	0.600318	0.12536	0.3876
699	0.8179	0.5	0.5		700	0.59184	0.59184	0.59184	0.59184	1	1		700	0.894241	0.5686	0.7056	0.600685	0.12552	0.3874
700	0.8179	0.5	0.5		701	0.59184	0.59184	0.59184	0.59184	1	1		701	0.893875	0.5684	0.7054	0.600929	0.12566	0.3874
701	0.8179	0.5	0.5		702	0.59184	0.59184	0.59184	0.59184	1	1		702	0.893508	0.5682	0.705	0.601296	0.12582	0.3874
702	0.8179	0.5	0.5		703	0.59184	0.59184	0.59184	0.59184	1	1		703	0.893141	0.568	0.7048	0.601541	0.12598	0.3872
703	0.8179	0.5	0.5		704	0.59184	0.59184	0.59184	0.59184	1	1		704	0.892774	0.5676	0.7044	0.601907	0.12614	0.3872
704	0.8179	0.5	0.5		705	0.59184	0.59184	0.59184	0.59184	1	1		705	0.892407	0.5674	0.704	0.602152	0.12628	0.3872
705	0.8179	0.5	0.5		706	0.59184	0.59184	0.59184	0.59184	1	1		706	0.892041	0.5672	0.7038	0.602519	0.12644	0.3872
706	0.8179	0.5	0.5		707	0.59184	0.59184	0.59184	0.59184	1	1		707	0.891674	0.567	0.7034	0.602763	0.1266	0.387
707	0.8179	0.5	0.5		708	0.59184	0.59184	0.59184	0.59184	1	1		708	0.891185	0.5668	0.703	0.60313	0.12676	0.387
708	0.8179	0.5	0.5		709	0.59184	0.59184	0.59184	0.59184	1	1		709	0.890818	0.5666	0.7028	0.603374	0.1269	0.387
709	0.8179	0.5	0.5		710	0.59184	0.59184	0.59184	0.59184	1	1		710	0.890451	0.5664	0.7024	0.603741	0.12706	0.3868
710	0.8179	0.5	0.5		711	0.59184	0.59184	0.59184	0.59184	1	1		711	0.890084	0.566	0.702	0.604108	0.12722	0.3868
711	0.8179	0.5	0.5		712	0.59184	0.59184	0.59184	0.59184	1	1		712	0.889718	0.5658	0.7018	0.604353	0.12736	0.3868
712	0.8179	0.5	0.5		713	0.59184	0.59184	0.59184	0.59184	1	1		713	0.889351	0.5656	0.7014	0.604719	0.12752	0.3868
713	0.8179	0.5	0.5		714	0.59184	0.59184	0.59184	0.59184	1	1		714	0.888984	0.5654	0.7012	0.604964	0.12768	0.3866
714	0.8179	0.5	0.5		715	0.59184	0.59184	0.59184	0.59184	1	1		715	0.888617	0.5652	0.7008	0.605331	0.12784	0.3866
715	0.8179	0.5	0.5		716	0.59184	0.59184	0.59184	0.59184	1	1		716	0.88825	0.565	0.7004	0.605575	0.12798	0.3866
716	0.8179	0.5	0.5		717	0.59184	0.59184	0.59184	0.59184	1	1		717	0.887884	0.5648	0.7002	0.605942	0.12814	0.3864
717	0.8179	0.5	0.5		718	0.59184	0.59184	0.59184	0.59184	1	1		718	0.887395	0.5644	0.6998	0.606187	0.1283	0.3864
718	0.8179	0.5	0.5		719	0.59184	0.59184	0.59184	0.59184	1	1		719	0.887028	0.5642	0.6996	0.606553	0.12844	0.3864
719	0.8179	0.5	0.5		720	0.59184	0.59184	0.59184	0.59184	1	1		720	0.886661	0.564	0.6992	0.606798	0.1286	0.3862
720	0.8179	0.5	0.5		721	0.59184	0.59184	0.59184	0.59184	1	1		721	0.886294	0.5638	0.6988	0.607165	0.12876	0.3862
721	0.8179	0.5	0.5		722	0.59184	0.59184	0.59184	0.59184	1	1		722	0.885927	0.5636	0.6986	0.607409	0.1289	0.3862
722	0.8179	0.5	0.5		723	0.59184	0.59184	0.59184	0.59184	1	1		723	0.885561	0.5634	0.6982	0.607654	0.12906	0.3862
723	0.8179	0.5	0.5		724	0.59184	0.59184	0.59184	0.59184	1	1		724	0.885194	0.5632	0.698	0.608021	0.12922	0.386
724	0.8179	0.5	0.5		725	0.59184	0.59184	0.59184	0.59184	1	1		725	0.884827	0.563	0.6976	0.608265	0.12936	0.386
725	0.8179	0.5	0.5		726	0.59184	0.59184	0.59184	0.59184	1	1		726	0.88446	0.5626	0.6972	0.608632	0.12952	0.386
726	0.8179	0.5	0.5		727	0.59184	0.59184	0.59184	0.59184	1	1		727	0.884093	0.5624	0.697	0.608876	0.12966	0.3858
727	0.8179	0.5	0.5		728	0.59184	0.59184	0.59184	0.59184	1	1		728	0.883727	0.5622	0.6966	0.609243	0.12982	0.3858
728	0.8179	0.5	0.5		729	0.59184	0.59184	0.59184	0.59184	1	1		729	0.88336	0.562	0.6964	0.609488	0.12998	0.3858
729	0.8179	0.5	0.5		730	0.59184	0.59184	0.59184	0.59184	1	1		730	0.882993	0.5618	0.696	0.609855	0.13012	0.3858
730	0.8179	0.5	0.5		731	0.59184	0.59184	0.59184	0.59184	1	1		731	0.882626	0.5616	0.6956	0.610099	0.13028	0.3856
731	0.8179	0.5	0.5		732	0.59184	0.59184	0.59184	0.59184	1	1		732	0.882259	0.5614	0.6954	0.610466	0.13044	0.3856
732	0.8179	0.5	0.5		733	0.59184	0.59184	0.59184	0.59184	1	1		733	0.881893	0.5612	0.695	0.61071	0.13058	0.3856
733	0.8179	0.5	0.5		734	0.59184	0.59184	0.59184	0.59184	1	1		734	0.881526	0.561	0.6948	0.611077	0.13074	0.3854
734	0.8179	0.5	0.5		735	0.59184	0.59184	0.59184	0.59184	1	1		735	0.881037	0.5606	0.6944	0.611322	0.13088	0.3854
735	0.8179	0.5	0.5		736	0.59184	0.59184	0.59184	0.59184	1	1		736	0.88067	0.5604	0.694	0.611688	0.13104	0.3854
736	0.8179	0.5	0.5		737	0.59184	0.59184	0.59184	0.59184	1	1		737	0.880303	0.5602	0.6938	0.611933	0.13118	0.3854
737	0.8179	0.5	0.5		738	0.59184	0.59184	0.59184	0.59184	1	1		738	0.879936	0.56	0.6934	0.6123	0.13134	0.3852
738	0.8179	0.5	0.5		739	0.59184	0.59184	0.59184	0.59184	1	1		739	0.87957	0.5598	0.6932	0.612544	0.1315	0.3852
739	0.8179	0.5	0.5		740	0.59184	0.59184	0.59184	0.59184	1	1		740	0.879203	0.5596	0.6928	0.612789	0.13164	0.3852
740	0.8179	0.5	0.5		741	0.59184	0.59184	0.59184	0.59184	1	1		741	0.878836	0.5594	0.6926	0.613156	0.1318	0.385
741	0.8179	0.5	0.5		742	0.59184	0.59184	0.59184	0.59184	1	1		742	0.878469	0.5592	0.6922	0.6134	0.13194	0.385
742	0.8179	0.5	0.5		743	0.59184	0.59184	0.59184	0.59184	1	1		743	0.878102	0.559	0.692	0.613767	0.1321	0.385
743	0.8179	0.5	0.5		744	0.59184	0.59184	0.59184	0.59184	1	1		744	0.877736	0.5588	0.6916	0.614011	0.13224	0.385
744	0.8179	0.5	0.5		745	0.59184	0.59184	0.59184	0.59184	1	1		745	0.877369	0.5586	0.6912	0.614378	0.1324	0.3848
745	0.8179	0.5	0.5		746	0.59184	0.59184	0.59184	0.59184	1	1		746	0.877002	0.5582	0.691	0.614623	0.13254	0.3848
746	0.8179	0.5	0.5		747	0.59184	0.59184	0.59184	0.59184	1	1		747	0.876635	0.558	0.6906	0.61499	0.1327	0.3848
747	0.8179	0.5	0.5		748	0.59184	0.59184	0.59184	0.59184	1	1		748	0.876268	0.5578	0.6904	0.615234	0.13284	0.3848
748	0.8179	0.5	0.5		749	0.59184	0.59184	0.59184	0.59184	1	1		749	0.875902	0.5576	0.69	0.615479	0.133	0.3846
749	0.8179	0.5	0.5		750	0.59184	0.59184	0.59184	0.59184	1	1		750	0.875535	0.5574	0.6898	0.615845	0.13314	0.3846
750	0.8179	0.5	0.5		751	0.59184	0.59184	0.59184	0.59184	1	1		751	0.875168	0.5572	0.6894	0.61609	0.1333	0.3846
751	0.8179	0.5	0.5		752	0.59184	0.59184	0.59184	0.59184	1	1		752	0.874801	0.557	0.6892	0.616457	0.13344	0.3844
752	0.8179	0.5	0.5		753	0.59184	0.59184	0.59184	0.59184	1	1		753	0.874435	0.5568	0.6888	0.616701	0.1336	0.3844
753	0.8179	0.5	0.5		754	0.59184	0.59184	0.59184	0.59184	1	1		754	0.874068	0.5566	0.6884	0.617068	0.13374	0.3844
754	0.8179	0.5	0.5		755	0.59184	0.59184	0.59184	0.59184	1	1		755	0.873701	0.5564	0.6882	0.617313	0.1339	0.3844
755	0.8179	0.5	0.5		756	0.59184	0.59184	0.59184	0.59184	1	1		756	0.873456	0.5562	0.6878	0.617557	0.13404	0.3842
756	0.8179	0.5	0.5		757	0.59184	0.59184	0.59184	0.59184	1	1		757	0.87309	0.556	0.6876	0.617924	0.1342	0.3842
757	0.8179	0.5	0.5		758	0.59184	0.59184	0.59184	0.59184	1	1		758	0.872723	0.5558	0.6872	0.618168	0.13434	0.3842
758	0.8179	0.5	0.5		759	0.59184	0.59184	0.59184	0.59184	1	1		759	0.872356	0.5556	0.687	0.618535	0.1345	0.3842
759	0.8179	0.5	0.5		760	0.59184	0.59184	0.59184	0.59184	1	1		760	0.871989	0.5552	0.6866	0.61878	0.13464	0.384
760	0.8179	0.5	0.5		761	0.59184	0.59184	0.59184	0.59184	1	1		761	0.871622	0.555	0.6864	0.619024	0.1348	0.384
761	0.8179	0.5	0.5		762	0.59184	0.59184	0.59184	0.59184	1	1		762	0.871256	0.5548	0.686	0.619391	0.13494	0.384
762	0.8179	0.5	0.5		763	0.59184	0.59184	0.59184	0.59184	1	1		763	0.870889	0.5546	0.6858	0.619636	0.13508	0.3838
763	0.8179	0.5	0.5		764	0.59184	0.59184	0.59184	0.59184	1	1		764	0.870522	0.5544	0.6854	0.620002	0.13524	0.3838
764	0.8179	0.5	0.5		765	0.59184	0.59184	0.59184	0.59184	1	1		765	0.870155	0.5542	0.6852	0.620247	0.13538	0.3838
765	0.8179	0.5	0.5		766	0.59184	0.59184	0.59184	0.59184	1	1		766	0.869788	0.554	0.6848	0.620492	0.13554	0.3838
766	0.8179	0.5	0.5		767	0.59184	0.59184	0.59184	0.59184	1	1		767	0.869422	0.5538	0.6846	0.620858	0.13568	0.3836
767	0.8179	0.5	0.5		768	0.59184	0.59184	0.59184	0.59184	1	1		768	0.869055	0.5536	0.6842	0.621103	0.13582	0.3836
768	0.8179	0.5	0.5		769	0.59184	0.59184	0.59184	0.59184	1	1		769	0.868688	0.5534	0.684	0.62147	0.13598	0.3836
769	0.8179	0.5	0.5		770	0.59184	0.59184	0.59184	0.59184	1	1		770	0.868321	0.5532	0.6836	0.621714	0.13612	0.3836
770	0.8179	0.5	0.5		771	0.59184	0.59184	0.59184	0.59184	1	1		771	0.867955	0.553	0.6832	0.621959	0.13628	0.3834
771	0.8179	0.5	0.5		772	0.59184	0.59184	0.59184	0.59184	1	1		772	0.867588	0.5528	0.683	0.622325	0.13642	0.3834
772	0.8179	0.5	0.5		773	0.59184	0.59184	0.59184	0.59184	1	1		773	0.867343	0.5526	0.6826	0.62257	0.13656	0.3834
773	0.8179	0.5	0.5		774	0.59184	0.59184	0.59184	0.59184	1	1		774	0.866976	0.5524	0.6824	0.622815	0.13672	0.3832
774	0.8179	0.5	0.5		775	0.59184	0.59184	0.59184	0.59184	1	1		775	0.86661	0.5522	0.682	0.623181	0.13686	0.3832
775	0.8179	0.5	0.5		776	0.59184	0.59184	0.59184	0.59184	1	1		776	0.866243	0.552	0.6818	0.623426	0.137	0.3832
776	0.8179	0.5	0.5		777	0.59184	0.59184	0.59184	0.59184	1	1		777	0.865876	0.5518	0.6814	0.623793	0.13716	0.3832
777	0.8179	0.5	0.5		778	0.59184	0.59184	0.59184	0.59184	1	1		778	0.865509	0.5516	0.6812	0.624037	0.1373	0.383
778	0.8179	0.5	0.5		779	0.59184	0.59184	0.59184	0.59184	1	1		779	0.865142	0.5514	0.6808	0.624282	0.13744	0.383
779	0.8179	0.5	0.5		780	0.59184	0.59184	0.59184	0.59184	1	1		780	0.864776	0.5512	0.6806	0.624648	0.1376	0.383
780	0.8179	0.5	0.5		781	0.59184	0.59184	0.59184	0.59184	1	1		781	0.864409	0.551	0.6802	0.624893	0.13774	0.383
781	0.8179	0.5	0.5		782	0.59184	0.59184	0.59184	0.59184	1	1		782	0.864042	0.5508	0.68	0.625138	0.13788	0.3828
782	0.8179	0.5	0.5		783	0.59184	0.59184	0.59184	0.59184	1	1		783	0.863798	0.5506	0.6798	0.625504	0.13804	0.3828
783	0.8179	0.5	0.5		784	0.59184	0.59184	0.59184	0.59184	1	1		784	0.863431	0.5504	0.6794	0.625749	0.13818	0.3828
784	0.8179	0.5	0.5		785	0.59184	0.59184	0.59184	0.59184	1	1		785	0.863064	0.5502	0.6792	0.625993	0.13832	0.3828
785	0.8179	0.5	0.5		786	0.59184	0.59184	0.59184	0.59184	1	1		786	0.862697	0.5498	0.6788	0.62636	0.13846	0.3826
786	0.8179	0.5	0.5		787	0.59184	0.59184	0.59184	0.59184	1	1		787	0.86233	0.5496	0.6786	0.626605	0.13862	0.3826
787	0.8179	0.5	0.5		788	0.59184	0.59184	0.59184	0.59184	1	1		788	0.861964	0.5494	0.6782	0.626849	0.13876	0.3826
788	0.8179	0.5	0.5		789	0.59184	0.59184	0.59184	0.59184	1	1		789	0.861597	0.5492	0.678	0.627216	0.1389	0.3826
789	0.8179	0.5	0.5		790	0.59184	0.59184	0.59184	0.59184	1	1		790	0.86123	0.549	0.6776	0.627461	0.13906	0.3824
790	0.8179	0.5	0.5		791	0.59184	0.59184	0.59184	0.59184	1	1		791	0.860985	0.5488	0.6774	0.627705	0.1392	0.3824
791	0.8179	0.5	0.5		792	0.59184	0.59184	0.59184	0.59184	1	1		792	0.860619	0.5486	0.677	0.628072	0.13934	0.3824
792	0.8179	0.5	0.5		793	0.59184	0.59184	0.59184	0.59184	1	1		793	0.860252	0.5484	0.6768	0.628316	0.13948	0.3824
793	0.8179	0.5	0.5		794	0.59184	0.59184	0.59184	0.59184	1	1		794	0.859885	0.5482	0.6764	0.628561	0.13962	0.3822
794	0.8179	0.5	0.5		795	0.59184	0.59184	0.59184	0.59184	1	1		795	0.859518	0.548	0.6762	0.628928	0.13978	0.3822
795	0.8179	0.5	0.5		796	0.59184	0.59184	0.59184	0.59184	1	1		796	0.859151	0.5478	0.6758	0.629172	0.13992	0.3822
796	0.8179	0.5	0.5		797	0.59184	0.59184	0.59184	0.59184	1	1		797	0.858907	0.5476	0.6756	0.629417	0.14006	0.3822
797	0.8179	0.5	0.5		798	0.59184	0.59184	0.59184	0.59184	1	1		798	0.85854	0.5474	0.6752	0.629784	0.1402	0.382
798	0.8179	0.5	0.5		799	0.59184	0.59184	0.59184	0.59184	1	1		799	0.858173	0.5472	0.675	0.630028	0.14036	0.382
799	0.8179	0.5	0.5		800	0.59184	0.59184	0.59184	0.59184	1	1		800	0.857807	0.547	0.6746	0.630273	0.1405	0.382
800	0.8179	0.5	0.5		801	0.59184	0.59184	0.59184	0.59184	1	1		801	0.85744	0.5468	0.6744	0.630639	0.14064	0.382
801	0.8179	0.5	0.5		802	0.59184	0.59184	0.59184	0.59184	1	1		802	0.857073	0.5466	0.6742	0.630884	0.14078	0.3818
802	0.8179	0.5	0.5		803	0.59184	0.59184	0.59184	0.59184	1	1		803	0.856828	0.5464	0.6738	0.631128	0.14092	0.3818
803	0.8179	0.5	0.5		804	0.59184	0.59184	0.59184	0.59184	1	1		804	0.856462	0.5462	0.6736	0.631373	0.14106	0.3818
804	0.8179	0.5	0.5		805	0.59184	0.59184	0.59184	0.59184	1	1		805	0.856095	0.546	0.6732	0.63174	0.14122	0.3816
805	0.8179	0.5	0.5		806	0.59184	0.59184	0.59184	0.59184	1	1		806	0.855728	0.5458	0.673	0.631984	0.14136	0.3816
806	0.8179	0.5	0.5		807	0.59184	0.59184	0.59184	0.59184	1	1		807	0.855361	0.5456	0.6726	0.632229	0.1415	0.3816
807	0.8179	0.5	0.5		808	0.59184	0.59184	0.59184	0.59184	1	1		808	0.854994	0.5454	0.6724	0.632596	0.14164	0.3816
808	0.8179	0.5	0.5		809	0.59184	0.59184	0.59184	0.59184	1	1		809	0.85475	0.5452	0.672	0.63284	0.14178	0.3814
809	0.8179	0.5	0.5		810	0.59184	0.59184	0.59184	0.59184	1	1		810	0.854383	0.5452	0.6718	0.633085	0.14192	0.3814
810	0.8179	0.5	0.5		811	0.59184	0.59184	0.59184	0.59184	1	1		811	0.854016	0.545	0.6716	0.633329	0.14206	0.3814
811	0.8179	0.5	0.5		812	0.59184	0.59184	0.59184	0.59184	1	1		812	0.85365	0.5448	0.6712	0.633696	0.14222	0.3814
812	0.8179	0.5	0.5		813	0.59184	0.59184	0.59184	0.59184	1	1		813	0.853283	0.5446	0.671	0.633941	0.14236	0.3812
813	0.8179	0.5	0.5		814	0.59184	0.59184	0.59184	0.59184	1	1		814	0.853038	0.5444	0.6706	0.634185	0.1425	0.3812
814	0.8179	0.5	0.5		815	0.59184	0.59184	0.59184	0.59184	1	1		815	0.852671	0.5442	0.6704	0.634552	0.14264	0.3812
815	0.8179	0.5	0.5		816	0.59184	0.59184	0.59184	0.59184	1	1		816	0.852305	0.544	0.67	0.634796	0.14278	0.3812
816	0.8179	0.5	0.5		817	0.59184	0.59184	0.59184	0.59184	1	1		817	0.851938	0.5438	0.6698	0.635041	0.14292	0.3812
817	0.8179	0.5	0.5		818	0.59184	0.59184	0.59184	0.59184	1	1		818	0.851693	0.5436	0.6696	0.635285	0.14306	0.381
818	0.8179	0.5	0.5		819	0.59184	0.59184	0.59184	0.59184	1	1		819	0.851327	0.5434	0.6692	0.635652	0.1432	0.381
819	0.8179	0.5	0.5		820	0.59184	0.59184	0.59184	0.59184	1	1		820	0.85096	0.5432	0.669	0.635897	0.14334	0.381
820	0.8179	0.5	0.5		821	0.59184	0.59184	0.59184	0.59184	1	1		821	0.850593	0.543	0.6686	0.636141	0.14348	0.381
821	0.8179	0.5	0.5		822	0.59184	0.59184	0.59184	0.59184	1	1		822	0.850226	0.5428	0.6684	0.636386	0.14362	0.3808
822	0.8179	0.5	0.5		823	0.59184	0.59184	0.59184	0.59184	1	1		823	0.849982	0.5426	0.668	0.636753	0.14378	0.3808
823	0.8179	0.5	0.5		824	0.59184	0.59184	0.59184	0.59184	1	1		824	0.849615	0.5424	0.6678	0.636997	0.14392	0.3808
824	0.8179	0.5	0.5		825	0.59184	0.59184	0.59184	0.59184	1	1		825	0.849248	0.5422	0.6676	0.637242	0.14406	0.3808
825	0.8179	0.5	0.5		826	0.59184	0.59184	0.59184	0.59184	1	1		826	0.848881	0.542	0.6672	0.637486	0.1442	0.3806
826	0.8179	0.5	0.5		827	0.59184	0.59184	0.59184	0.59184	1	1		827	0.848637	0.5418	0.667	0.637853	0.14434	0.3806
827	0.8179	0.5	0.5		828	0.59184	0.59184	0.59184	0.59184	1	1		828	0.84827	0.5416	0.6666	0.638098	0.14448	0.3806
828	0.8179	0.5	0.5		829	0.59184	0.59184	0.59184	0.59184	1	1		829	0.847903	0.5414	0.6664	0.638342	0.14462	0.3806
829	0.8179	0.5	0.5		830	0.59184	0.59184	0.59184	0.59184	1	1		830	0.847536	0.5412	0.6662	0.638587	0.14476	0.3804
830	0.8179	0.5	0.5		831	0.59184	0.59184	0.59184	0.59184	1	1		831	0.847292	0.541	0.6658	0.638953	0.1449	0.3804
831	0.8179	0.5	0.5		832	0.59184	0.59184	0.59184	0.59184	1	1		832	0.846925	0.5408	0.6656	0.639198	0.14504	0.3804
832	0.8179	0.5	0.5		833	0.59184	0.59184	0.59184	0.59184	1	1		833	0.846558	0.5406	0.6652	0.639442	0.14518	0.3804
833	0.8179	0.5	0.5		834	0.59184	0.59184	0.59184	0.59184	1	1		834	0.846191	0.5404	0.665	0.639687	0.14532	0.3802
834	0.8179	0.5	0.5		835	0.59184	0.59184	0.59184	0.59184	1	1		835	0.845947	0.5402	0.6648	0.639932	0.14546	0.3802
835	0.8179	0.5	0.5		836	0.59184	0.59184	0.59184	0.59184	1	1		836	0.84558	0.5402	0.6644	0.640298	0.1456	0.3802
836	0.8179	0.5	0.5		837	0.59184	0.59184	0.59184	0.59184	1	1		837	0.845213	0.54	0.6642	0.640543	0.14574	0.3802
837	0.8179	0.5	0.5		838	0.59184	0.59184	0.59184	0.59184	1	1		838	0.844969	0.5398	0.6638	0.640787	0.14586	0.38
838	0.8179	0.5	0.5		839	0.59184	0.59184	0.59184	0.59184	1	1		839	0.844602	0.5396	0.6636	0.641032	0.146	0.38
839	0.8179	0.5	0.5		840	0.59184	0.59184	0.59184	0.59184	1	1		840	0.844235	0.5394	0.6634	0.641276	0.14614	0.38
840	0.8179	0.5	0.5		841	0.59184	0.59184	0.59184	0.59184	1	1		841	0.843868	0.5392	0.663	0.641643	0.14628	0.38
841	0.8179	0.5	0.5		842	0.59184	0.59184	0.59184	0.59184	1	1		842	0.843624	0.539	0.6628	0.641888	0.14642	0.3798
842	0.8179	0.5	0.5		843	0.59184	0.59184	0.59184	0.59184	1	1		843	0.843257	0.5388	0.6624	0.642132	0.14656	0.3798
843	0.8179	0.5	0.5		844	0.59184	0.59184	0.59184	0.59184	1	1		844	0.84289	0.5386	0.6622	0.642377	0.1467	0.3798
844	0.8179	0.5	0.5		845	0.59184	0.59184	0.59184	0.59184	1	1		845	0.842646	0.5384	0.662	0.642621	0.14684	0.3798
845	0.8179	0.5	0.5		846	0.59184	0.59184	0.59184	0.59184	1	1		846	0.842279	0.5382	0.6616	0.642988	0.14698	0.3798
846	0.8179	0.5	0.5		847	0.59184	0.59184	0.59184	0.59184	1	1		847	0.841912	0.538	0.6614	0.643233	0.14712	0.3796
847	0.8179	0.5	0.5		848	0.59184	0.59184	0.59184	0.59184	1	1		848	0.841545	0.5378	0.6612	0.643477	0.14726	0.3796
848	0.8179	0.5	0.5		849	0.59184	0.59184	0.59184	0.59184	1	1		849	0.841301	0.5376	0.6608	0.643722	0.1474	0.3796
849	0.8179	0.5	0.5		850	0.59184	0.59184	0.59184	0.59184	1	1		850	0.840934	0.5374	0.6606	0.643966	0.14752	0.3796
850	0.8179	0.5	0.5		851	0.59184	0.59184	0.59184	0.59184	1	1		851	0.840567	0.5374	0.6602	0.644333	0.14766	0.3794
851	0.8179	0.5	0.5		852	0.59184	0.59184	0.59184	0.59184	1	1		852	0.840323	0.5372	0.66	0.644578	0.1478	0.3794
852	0.8179	0.5	0.5		853	0.59184	0.59184	0.59184	0.59184	1	1		853	0.839956	0.537	0.6598	0.644822	0.14794	0.3794
853	0.8179	0.5	0.5		854	0.59184	0.59184	0.59184	0.59184	1	1		854	0.839589	0.5368	0.6594	0.645067	0.14808	0.3794
854	0.8179	0.5	0.5		855	0.59184	0.59184	0.59184	0.59184	1	1		855	0.839345	0.5366	0.6592	0.645311	0.14822	0.3792
855	0.8179	0.5	0.5		856	0.59184	0.59184	0.59184	0.59184	1	1		856	0.838978	0.5364	0.659	0.645556	0.14834	0.3792
856	0.8179	0.5	0.5		857	0.59184	0.59184	0.59184	0.59184	1	1		857	0.838611	0.5362	0.6586	0.645922	0.14848	0.3792
857	0.8179	0.5	0.5		858	0.59184	0.59184	0.59184	0.59184	1	1		858	0.838367	0.536	0.6584	0.646167	0.14862	0.3792
858	0.8179	0.5	0.5		859	0.59184	0.59184	0.59184	0.59184	1	1		859	0.838	0.5358	0.6582	0.646412	0.14876	0.379
859	0.8179	0.5	0.5		860	0.59184	0.59184	0.59184	0.59184	1	1		860	0.837633	0.5356	0.6578	0.646656	0.1489	0.379
860	0.8179	0.5	0.5		861	0.59184	0.59184	0.59184	0.59184	1	1		861	0.837388	0.5354	0.6576	0.646901	0.14904	0.379
861	0.8179	0.5	0.5		862	0.59184	0.59184	0.59184	0.59184	1	1		862	0.837022	0.5352	0.6574	0.647145	0.14916	0.379
862	0.8179	0.5	0.5		863	0.59184	0.59184	0.59184	0.59184	1	1		863	0.836655	0.5352	0.657	0.64739	0.1493	0.379
863	0.8179	0.5	0.5		864	0.59184	0.59184	0.59184	0.59184	1	1		864	0.83641	0.535	0.6568	0.647756	0.14944	0.3788
864	0.8179	0.5	0.5		865	0.59184	0.59184	0.59184	0.59184	1	1		865	0.836044	0.5348	0.6566	0.648001	0.14958	0.3788
865	0.8179	0.5	0.5		866	0.59184	0.59184	0.59184	0.59184	1	1		866	0.835677	0.5346	0.6562	0.648246	0.1497	0.3788
866	0.8179	0.5	0.5		867	0.59184	0.59184	0.59184	0.59184	1	1		867	0.835432	0.5344	0.656	0.64849	0.14984	0.3788
867	0.8179	0.5	0.5		868	0.59184	0.59184	0.59184	0.59184	1	1		868	0.835065	0.5342	0.6556	0.648735	0.14998	0.3786
868	0.8179	0.5	0.5		869	0.59184	0.59184	0.59184	0.59184	1	1		869	0.834821	0.534	0.6554	0.648979	0.15012	0.3786
869	0.8179	0.5	0.5		870	0.59184	0.59184	0.59184	0.59184	1	1		870	0.834454	0.5338	0.6552	0.649224	0.15026	0.3786
870	0.8179	0.5	0.5		871	0.59184	0.59184	0.59184	0.59184	1	1		871	0.834087	0.5336	0.6548	0.649468	0.15038	0.3786
871	0.8179	0.5	0.5		872	0.59184	0.59184	0.59184	0.59184	1	1		872	0.833843	0.5334	0.6546	0.649835	0.15052	0.3786
872	0.8179	0.5	0.5		873	0.59184	0.59184	0.59184	0.59184	1	1		873	0.833476	0.5334	0.6544	0.650079	0.15066	0.3784
873	0.8179	0.5	0.5		874	0.59184	0.59184	0.59184	0.59184	1	1		874	0.833109	0.5332	0.654	0.650324	0.15078	0.3784
874	0.8179	0.5	0.5		875	0.59184	0.59184	0.59184	0.59184	1	1		875	0.832865	0.533	0.6538	0.650569	0.15092	0.3784
875	0.8179	0.5	0.5		876	0.59184	0.59184	0.59184	0.59184	1	1		876	0.832498	0.5328	0.6536	0.650813	0.15106	0.3784
876	0.8179	0.5	0.5		877	0.59184	0.59184	0.59184	0.59184	1	1		877	0.832253	0.5326	0.6532	0.651058	0.1512	0.3782
877	0.8179	0.5	0.5		878	0.59184	0.59184	0.59184	0.59184	1	1		878	0.831887	0.5324	0.653	0.651302	0.15132	0.3782
878	0.8179	0.5	0.5		879	0.59184	0.59184	0.59184	0.59184	1	1		879	0.83152	0.5322	0.6528	0.651547	0.15146	0.3782
879	0.8179	0.5	0.5		880	0.59184	0.59184	0.59184	0.59184	1	1		880	0.831275	0.532	0.6526	0.651791	0.1516	0.3782
880	0.8179	0.5	0.5		881	0.59184	0.59184	0.59184	0.59184	1	1		881	0.830908	0.5318	0.6522	0.652036	0.15172	0.378
881	0.8179	0.5	0.5		882	0.59184	0.59184	0.59184	0.59184	1	1		882	0.830664	0.5318	0.652	0.652402	0.15186	0.378
882	0.8179	0.5	0.5		883	0.59184	0.59184	0.59184	0.59184	1	1		883	0.830297	0.5316	0.6518	0.652647	0.152	0.378
883	0.8179	0.5	0.5		884	0.59184	0.59184	0.59184	0.59184	1	1		884	0.82993	0.5314	0.6514	0.652892	0.15212	0.378
884	0.8179	0.5	0.5		885	0.59184	0.59184	0.59184	0.59184	1	1		885	0.829686	0.5312	0.6512	0.653136	0.15226	0.378
885	0.8179	0.5	0.5		886	0.59184	0.59184	0.59184	0.59184	1	1		886	0.829319	0.531	0.651	0.653381	0.1524	0.3778
886	0.8179	0.5	0.5		887	0.59184	0.59184	0.59184	0.59184	1	1		887	0.829074	0.5308	0.6506	0.653625	0.15252	0.3778
887	0.8179	0.5	0.5		888	0.59184	0.59184	0.59184	0.59184	1	1		888	0.828708	0.5306	0.6504	0.65387	0.15266	0.3778
888	0.8179	0.5	0.5		889	0.59184	0.59184	0.59184	0.59184	1	1		889	0.828341	0.5304	0.6502	0.654114	0.15278	0.3778
889	0.8179	0.5	0.5		890	0.59184	0.59184	0.59184	0.59184	1	1		890	0.827995	0.5304	0.6498	0.654279	0.15292	0.3776
890	0.8179	0.5	0.5		891	0.59184	0.59184	0.59184	0.59184	1	1		891	0.827628	0.5302	0.6496	0.654523	0.15306	0.3776
891	0.8179	0.5	0.5		892	0.59184	0.59184	0.59184	0.59184	1	1		892	0.827384	0.53	0.6494	0.654768	0.15318	0.3776
892	0.8179	0.5	0.5		893	0.59184	0.59184	0.59184	0.59184	1	1		893	0.827017	0.5298	0.6492	0.655012	0.15332	0.3776
893	0.818	0.5	0.5		894	0.59184	0.59184	0.59184	0.59184	1	1		894	0.826773	0.5296	0.6488	0.655257	0.15344	0.3776
894	0.818	0.5	0.5		895	0.59184	0.59184	0.59184	0.59184	1	1		895	0.826406	0.5294	0.6486	0.655501	0.15358	0.3774
895	0.818	0.5	0.5		896	0.59184	0.59184	0.59184	0.59184	1	1		896	0.826039	0.5292	0.6484	0.655868	0.15372	0.3774
896	0.818	0.5	0.5		897	0.59184	0.59184	0.59184	0.59184	1	1		897	0.825795	0.5292	0.648	0.656112	0.15384	0.3774
897	0.818	0.5	0.5		898	0.59184	0.59184	0.59184	0.59184	1	1		898	0.825428	0.529	0.6478	0.656357	0.15398	0.3774
898	0.818	0.5	0.5		899	0.59184	0.59184	0.59184	0.59184	1	1		899	0.825183	0.5288	0.6476	0.656601	0.1541	0.3774
899	0.818	0.5	0.5		900	0.59184	0.59184	0.59184	0.59184	1	1		900	0.824817	0.5286	0.6472	0.656846	0.15424	0.3772
900	0.818	0.5	0.5		901	0.59184	0.59184	0.59184	0.59184	1	1		901	0.824572	0.5284	0.647	0.65709	0.15436	0.3772
901	0.818	0.5	0.5		902	0.59184	0.59184	0.59184	0.59184	1	1		902	0.824205	0.5282	0.6468	0.657335	0.1545	0.3772
902	0.818	0.5	0.5		903	0.59184	0.59184	0.59184	0.59184	1	1		903	0.823961	0.528	0.6466	0.657579	0.15462	0.3772
903	0.818	0.5	0.5		904	0.59184	0.59184	0.59184	0.59184	1	1		904	0.823594	0.528	0.6462	0.657824	0.15476	0.377
904	0.818	0.5	0.5		905	0.59184	0.59184	0.59184	0.59184	1	1		905	0.82335	0.5278	0.646	0.658068	0.15488	0.377
905	0.818	0.5	0.5		906	0.59184	0.59184	0.59184	0.59184	1	1		906	0.822983	0.5276	0.6458	0.658313	0.15502	0.377
906	0.818	0.5	0.5		907	0.59184	0.59184	0.59184	0.59184	1	1		907	0.822616	0.5274	0.6456	0.658557	0.15514	0.377
907	0.818	0.5	0.5		908	0.59184	0.59184	0.59184	0.59184	1	1		908	0.822372	0.5272	0.6452	0.658802	0.15528	0.377
908	0.818	0.5	0.5		909	0.59184	0.59184	0.59184	0.59184	1	1		909	0.822005	0.527	0.645	0.659046	0.1554	0.3768
909	0.818	0.5	0.5		910	0.59184	0.59184	0.59184	0.59184	1	1		910	0.82176	0.5268	0.6448	0.659291	0.15554	0.3768
910	0.818	0.5	0.5		911	0.59184	0.59184	0.59184	0.59184	1	1		911	0.821394	0.5268	0.6444	0.659535	0.15566	0.3768
911	0.818	0.5	0.5		912	0.59184	0.59184	0.59184	0.59184	1	1		912	0.821149	0.5266	0.6442	0.65978	0.1558	0.3768
912	0.818	0.5	0.5		913	0.59184	0.59184	0.59184	0.59184	1	1		913	0.820782	0.5264	0.644	0.660024	0.15592	0.3768
913	0.818	0.5	0.5		914	0.59184	0.59184	0.59184	0.59184	1	1		914	0.820538	0.5262	0.6438	0.660269	0.15606	0.3766
914	0.818	0.5	0.5		915	0.59184	0.59184	0.59184	0.59184	1	1		915	0.820171	0.526	0.6434	0.660513	0.15618	0.3766
915	0.818	0.5	0.5		916	0.59184	0.59184	0.59184	0.59184	1	1		916	0.819927	0.5258	0.6432	0.660758	0.15632	0.3766
916	0.818	0.5	0.5		917	0.59184	0.59184	0.59184	0.59184	1	1		917	0.81956	0.5258	0.643	0.661002	0.15644	0.3766
917	0.818	0.5	0.5		918	0.59184	0.59184	0.59184	0.59184	1	1		918	0.819315	0.5256	0.6428	0.661247	0.15658	0.3764
918	0.818	0.5	0.5		919	0.59184	0.59184	0.59184	0.59184	1	1		919	0.818949	0.5254	0.6424	0.661491	0.1567	0.3764
919	0.818	0.5	0.5		920	0.59184	0.59184	0.59184	0.59184	1	1		920	0.818704	0.5252	0.6422	0.661736	0.15682	0.3764
920	0.818	0.5	0.5		921	0.59184	0.59184	0.59184	0.59184	1	1		921	0.818337	0.525	0.642	0.66198	0.15696	0.3764
921	0.818	0.5	0.5		922	0.59184	0.59184	0.59184	0.59184	1	1		922	0.818093	0.5248	0.6418	0.662225	0.15708	0.3764
922	0.818	0.5	0.5		923	0.59184	0.59184	0.59184	0.59184	1	1		923	0.817726	0.5248	0.6414	0.662469	0.15722	0.3762
923	0.818	0.5	0.5		924	0.59184	0.59184	0.59184	0.59184	1	1		924	0.817482	0.5246	0.6412	0.662714	0.15734	0.3762
924	0.818	0.5	0.5		925	0.59184	0.59184	0.59184	0.59184	1	1		925	0.817115	0.5244	0.641	0.662958	0.15746	0.3762
925	0.818	0.5	0.5		926	0.59184	0.59184	0.59184	0.59184	1	1		926	0.81687	0.5242	0.6408	0.663203	0.1576	0.3762
926	0.818	0.5	0.5		927	0.59184	0.59184	0.59184	0.59184	1	1		927	0.816504	0.524	0.6404	0.663447	0.15772	0.3762
927	0.818	0.5	0.5		928	0.59184	0.59184	0.59184	0.59184	1	1		928	0.816259	0.5238	0.6402	0.663692	0.15786	0.376
928	0.818	0.5	0.5		929	0.59184	0.59184	0.59184	0.59184	1	1		929	0.815892	0.5238	0.64	0.663936	0.15798	0.376
929	0.818	0.5	0.5		930	0.59184	0.59184	0.59184	0.59184	1	1		930	0.815648	0.5236	0.6398	0.664181	0.1581	0.376
930	0.818	0.5	0.5		931	0.59184	0.59184	0.59184	0.59184	1	1		931	0.815403	0.5234	0.6394	0.664425	0.15824	0.376
931	0.818	0.5	0.5		932	0.59184	0.59184	0.59184	0.59184	1	1		932	0.815037	0.5232	0.6392	0.66467	0.15836	0.376
932	0.818	0.5	0.5		933	0.59184	0.59184	0.59184	0.59184	1	1		933	0.814792	0.523	0.639	0.664792	0.15848	0.3758
933	0.818	0.5	0.5		934	0.59184	0.59184	0.59184	0.59184	1	1		934	0.814425	0.5228	0.6388	0.665037	0.15862	0.3758
934	0.818	0.5	0.5		935	0.59184	0.59184	0.59184	0.59184	1	1		935	0.814181	0.5228	0.6384	0.665281	0.15874	0.3758
935	0.818	0.5	0.5		936	0.59184	0.59184	0.59184	0.59184	1	1		936	0.813814	0.5226	0.6382	0.665526	0.15886	0.3758
936	0.818	0.5	0.5		937	0.59184	0.59184	0.59184	0.59184	1	1		937	0.81357	0.5224	0.638	0.66577	0.159	0.3758
937	0.818	0.5	0.5		938	0.59184	0.59184	0.59184	0.59184	1	1		938	0.813203	0.5222	0.6378	0.666015	0.15912	0.3756
938	0.818	0.5	0.5		939	0.59184	0.59184	0.59184	0.59184	1	1		939	0.812958	0.522	0.6374	0.666259	0.15924	0.3756
939	0.818	0.5	0.5		940	0.59184	0.59184	0.59184	0.59184	1	1		940	0.812592	0.522	0.6372	0.666504	0.15936	0.3756
940	0.818	0.5	0.5		941	0.59184	0.59184	0.59184	0.59184	1	1		941	0.812347	0.5218	0.637	0.666748	0.1595	0.3756
941	0.818	0.5	0.5		942	0.59184	0.59184	0.59184	0.59184	1	1		942	0.812103	0.5216	0.6368	0.666993	0.15962	0.3754
942	0.818	0.5	0.5		943	0.59184	0.59184	0.59184	0.59184	1	1		943	0.811736	0.5214	0.6366	0.667237	0.15974	0.3754
943	0.818	0.5	0.5		944	0.59184	0.59184	0.59184	0.59184	1	1		944	0.811491	0.5212	0.6362	0.667482	0.15988	0.3754
944	0.818	0.5	0.5		945	0.59184	0.59184	0.59184	0.59184	1	1		945	0.811125	0.5212	0.636	0.667726	0.16	0.3754
945	0.818	0.5	0.5		946	0.59184	0.59184	0.59184	0.59184	1	1		946	0.81088	0.521	0.6358	0.667971	0.16012	0.3754
946	0.818	0.5	0.5		947	0.59184	0.59184	0.59184	0.59184	1	1		947	0.810513	0.5208	0.6356	0.668093	0.16024	0.3752
947	0.818	0.5	0.5		948	0.59184	0.59184	0.59184	0.59184	1	1		948	0.810269	0.5206	0.6352	0.668337	0.16038	0.3752
948	0.818	0.5	0.5		949	0.59184	0.59184	0.59184	0.59184	1	1		949	0.810024	0.5204	0.635	0.668582	0.1605	0.3752
949	0.818	0.5	0.5		950	0.59184	0.59184	0.59184	0.59184	1	1		950	0.809658	0.5204	0.6348	0.668826	0.16062	0.3752
950	0.818	0.5	0.5		951	0.59184	0.59184	0.59184	0.59184	1	1		951	0.809413	0.5202	0.6346	0.669071	0.16074	0.3752
951	0.818	0.5	0.5		952	0.59184	0.59184	0.59184	0.59184	1	1		952	0.809046	0.52	0.6344	0.669315	0.16086	0.375
952	0.818	0.5	0.5		953	0.59184	0.59184	0.59184	0.59184	1	1		953	0.808802	0.5198	0.634	0.66956	0.161	0.375
953	0.818	0.5	0.5		954	0.59184	0.59184	0.59184	0.59184	1	1		954	0.808557	0.5196	0.6338	0.669804	0.16112	0.375
954	0.818	0.5	0.5		955	0.59184	0.59184	0.59184	0.59184	1	1		955	0.808191	0.5196	0.6336	0.670049	0.16124	0.375
955	0.818	0.5	0.5		956	0.59184	0.59184	0.59184	0.59184	1	1		956	0.807946	0.5194	0.6334	0.670293	0.16136	0.375
956	0.818	0.5	0.5		957	0.59184	0.59184	0.59184	0.59184	1	1		957	0.807579	0.5192	0.6332	0.670416	0.16148	0.3748
957	0.818	0.5	0.5		958	0.59184	0.59184	0.59184	0.59184	1	1		958	0.807335	0.519	0.6328	0.67066	0.16162	0.3748
958	0.818	0.5	0.5		959	0.59184	0.59184	0.59184	0.59184	1	1		959	0.80709	0.5188	0.6326	0.670905	0.16174	0.3748
959	0.818	0.5	0.5		960	0.59184	0.59184	0.59184	0.59184	1	1		960	0.806724	0.5188	0.6324	0.671149	0.16186	0.3748
960	0.818	0.5	0.5		961	0.59184	0.59184	0.59184	0.59184	1	1		961	0.806479	0.5186	0.6322	0.671394	0.16198	0.3748
961	0.818	0.5	0.5		962	0.59184	0.59184	0.59184	0.59184	1	1		962	0.806112	0.5184	0.632	0.671638	0.1621	0.3746
962	0.818	0.5	0.5		963	0.59184	0.59184	0.59184	0.59184	1	1		963	0.805868	0.5182	0.6316	0.671883	0.16222	0.3746
963	0.818	0.5	0.5		964	0.59184	0.59184	0.59184	0.59184	1	1		964	0.805623	0.518	0.6314	0.672005	0.16234	0.3746
964	0.818	0.5	0.5		965	0.59184	0.59184	0.59184	0.59184	1	1		965	0.805257	0.518	0.6312	0.672249	0.16248	0.3746
965	0.818	0.5	0.5		966	0.59184	0.59184	0.59184	0.59184	1	1		966	0.805012	0.5178	0.631	0.672494	0.1626	0.3746
966	0.818	0.5	0.5		967	0.59184	0.59184	0.59184	0.59184	1	1		967	0.804768	0.5176	0.6308	0.672738	0.16272	0.3746
967	0.818	0.5	0.5		968	0.59184	0.59184	0.59184	0.59184	1	1		968	0.804401	0.5174	0.6306	0.672983	0.16284	0.3744
968	0.818	0.5	0.5		969	0.59184	0.59184	0.59184	0.59184	1	1		969	0.804156	0.5174	0.6302	0.673227	0.16296	0.3744
969	0.818	0.5	0.5		970	0.59184	0.59184	0.59184	0.59184	1	1		970	0.80379	0.5172	0.63	0.673472	0.16308	0.3744
970	0.818	0.5	0.5		971	0.59184	0.59184	0.59184	0.59184	1	1		971	0.803545	0.517	0.6298	0.673594	0.1632	0.3744
971	0.818	0.5	0.5		972	0.59184	0.59184	0.59184	0.59184	1	1		972	0.803301	0.5168	0.6296	0.673839	0.16332	0.3744
972	0.818	0.5	0.5		973	0.59184	0.59184	0.59184	0.59184	1	1		973	0.802934	0.5166	0.6294	0.674083	0.16344	0.3742
973	0.818	0.5	0.5		974	0.59184	0.59184	0.59184	0.59184	1	1		974	0.802689	0.5166	0.629	0.674328	0.16356	0.3742
974	0.818	0.5	0.5		975	0.59184	0.59184	0.59184	0.59184	1	1		975	0.802445	0.5164	0.6288	0.674572	0.1637	0.3742
975	0.818	0.5	0.5		976	0.59184	0.59184	0.59184	0.59184	1	1		976	0.802078	0.5162	0.6286	0.674817	0.16382	0.3742
976	0.818	0.5	0.5		977	0.59184	0.59184	0.59184	0.59184	1	1		977	0.801834	0.516	0.6284	0.674939	0.16394	0.3742
977	0.818	0.5	0.5		978	0.59184	0.59184	0.59184	0.59184	1	1		978	0.801589	0.516	0.6282	0.675183	0.16406	0.374
978	0.818	0.5	0.5		979	0.59184	0.59184	0.59184	0.59184	1	1		979	0.801222	0.5158	0.628	0.675428	0.16418	0.374
979	0.818	0.5	0.5		980	0.59184	0.59184	0.59184	0.59184	1	1		980	0.800978	0.5156	0.6276	0.675672	0.1643	0.374
980	0.818	0.5	0.5		981	0.59184	0.59184	0.59184	0.59184	1	1		981	0.800733	0.5154	0.6274	0.675917	0.16442	0.374
981	0.818	0.5	0.5		982	0.59184	0.59184	0.59184	0.59184	1	1		982	0.800367	0.5152	0.6272	0.676161	0.16454	0.374
982	0.818	0.5	0.5		983	0.59184	0.59184	0.59184	0.59184	1	1		983	0.800122	0.5152	0.627	0.676284	0.16466	0.3738
983	0.818	0.5	0.5		984	0.59184	0.59184	0.59184	0.59184	1	1		984	0.799878	0.515	0.6268	0.676528	0.16478	0.3738
984	0.818	0.5	0.5		985	0.59184	0.59184	0.59184	0.59184	1	1		985	0.799511	0.5148	0.6266	0.676773	0.1649	0.3738
985	0.818	0.5	0.5		986	0.59184	0.59184	0.59184	0.59184	1	1		986	0.799267	0.5146	0.6262	0.677017	0.16502	0.3738
986	0.818	0.5	0.5		987	0.59184	0.59184	0.59184	0.59184	1	1		987	0.799022	0.5146	0.626	0.677262	0.16514	0.3738
987	0.818	0.5	0.5		988	0.59184	0.59184	0.59184	0.59184	1	1		988	0.798655	0.5144	0.6258	0.677384	0.16526	0.3736
988	0.818	0.5	0.5		989	0.59184	0.59184	0.59184	0.59184	1	1		989	0.798411	0.5142	0.6256	0.677628	0.16538	0.3736
989	0.818	0.5	0.5		990	0.59184	0.59184	0.59184	0.59184	1	1		990	0.798166	0.514	0.6254	0.677873	0.1655	0.3736
990	0.818	0.5	0.5		991	0.59184	0.59184	0.59184	0.59184	1	1		991	0.7978	0.514	0.6252	0.678117	0.16562	0.3736
991	0.818	0.5	0.5		992	0.59184	0.59184	0.59184	0.59184	1	1		992	0.797555	0.5138	0.625	0.678362	0.16574	0.3736
992	0.818	0.5	0.5		993	0.59184	0.59184	0.59184	0.59184	1	1		993	0.797311	0.5136	0.6246	0.678484	0.16586	0.3736
993	0.818	0.5	0.5		994	0.59184	0.59184	0.59184	0.59184	1	1		994	0.796944	0.5134	0.6244	0.678729	0.16598	0.3734
994	0.818	0.5	0.5		995	0.59184	0.59184	0.59184	0.59184	1	1		995	0.796699	0.5134	0.6242	0.678973	0.1661	0.3734
995	0.818	0.5	0.5		996	0.59184	0.59184	0.59184	0.59184	1	1		996	0.796455	0.5132	0.624	0.679218	0.1662	0.3734
996	0.818	0.5	0.5		997	0.59184	0.59184	0.59184	0.59184	1	1		997	0.796088	0.513	0.6238	0.67934	0.16632	0.3734
997	0.818	0.5	0.5		998	0.59184	0.59184	0.59184	0.59184	1	1		998	0.795844	0.5128	0.6236	0.679584	0.16644	0.3734
998	0.818	0.5	0.5		999	0.59184	0.59184	0.59184	0.59184	1	1		999	0.795599	0.5128	0.6234	0.679829	0.16656	0.3732
999	0.818	0.5	0.5		1000	0.59184	0.59184	0.59184	0.59184	1	1		1000	0.795355	0.5126	0.623	0.680073	0.16668	0.3732
1000	0.818	0.5	0.5		1001	0.59184	0.59184	0.59184	0.59184	1	1		1001	0.794988	0.5124	0.6228	0.680196	0.1668	0.3732
1001	0.818	0.5	0.5		1002	0.59184	0.59184	0.59184	0.59184	1	1		1002	0.794743	0.5122	0.6226	0.68044	0.16692	0.3732
1002	0.818	0.5	0.5		1003	0.59184	0.59184	0.59184	0.59184	1	1		1003	0.794499	0.5122	0.6224	0.680685	0.16704	0.3732
1003	0.818	0.5	0.5		1004	0.59184	0.59184	0.59184	0.59184	1	1		1004	0.794132	0.512	0.6222	0.680929	0.16716	0.373
1004	0.818	0.5	0.5		1005	0.59184	0.59184	0.59184	0.59184	1	1		1005	0.793888	0.5118	0.622	0.681051	0.16728	0.373
1005	0.818	0.5	0.5		1006	0.59184	0.59184	0.59184	0.59184	1	1		1006	0.793643	0.5116	0.6218	0.681296	0.16738	0.373
1006	0.818	0.5	0.5		1007	0.59184	0.59184	0.59184	0.59184	1	1		1007	0.793399	0.5116	0.6214	0.68154	0.1675	0.373
1007	0.818	0.5	0.5		1008	0.59184	0.59184	0.59184	0.59184	1	1		1008	0.793032	0.5114	0.6212	0.681785	0.16762	0.373
1008	0.818	0.5	0.5		1009	0.59184	0.59184	0.59184	0.59184	1	1		1009	0.792787	0.5112	0.621	0.681907	0.16774	0.373
1009	0.818	0.5	0.5		1010	0.59184	0.59184	0.59184	0.59184	1	1		1010	0.792543	0.5112	0.6208	0.682152	0.16786	0.3728
1010	0.818	0.5	0.5		1011	0.59184	0.59184	0.59184	0.59184	1	1		1011	0.792298	0.511	0.6206	0.682396	0.16798	0.3728
1011	0.818	0.5	0.5		1012	0.59184	0.59184	0.59184	0.59184	1	1		1012	0.791932	0.5108	0.6204	0.682641	0.1681	0.3728
1012	0.818	0.5	0.5		1013	0.59184	0.59184	0.59184	0.59184	1	1		1013	0.791687	0.5106	0.6202	0.682763	0.1682	0.3728
1013	0.818	0.5	0.5		1014	0.59184	0.59184	0.59184	0.59184	1	1		1014	0.791443	0.5106	0.62	0.683007	0.16832	0.3728
1014	0.818	0.5	0.5		1015	0.59184	0.59184	0.59184	0.59184	1	1		1015	0.791198	0.5104	0.6198	0.683252	0.16844	0.3726
1015	0.818	0.5	0.5		1016	0.59184	0.59184	0.59184	0.59184	1	1		1016	0.790831	0.5102	0.6194	0.683496	0.16856	0.3726
1016	0.818	0.5	0.5		1017	0.59184	0.59184	0.59184	0.59184	1	1		1017	0.790587	0.51	0.6192	0.683619	0.16868	0.3726
1017	0.818	0.5	0.5		1018	0.59184	0.59184	0.59184	0.59184	1	1		1018	0.790342	0.51	0.619	0.683863	0.16878	0.3726
1018	0.818	0.5	0.5		1019	0.59184	0.59184	0.59184	0.59184	1	1		1019	0.790098	0.5098	0.6188	0.684108	0.1689	0.3726
1019	0.818	0.5	0.5		1020	0.59184	0.59184	0.59184	0.59184	1	1		1020	0.789731	0.5096	0.6186	0.68423	0.16902	0.3726
1020	0.818	0.5	0.5		1021	0.59184	0.59184	0.59184	0.59184	1	1		1021	0.789487	0.5094	0.6184	0.684474	0.16914	0.3724
1021	0.818	0.5	0.5		1022	0.59184	0.59184	0.59184	0.59184	1	1		1022	0.789242	0.5094	0.6182	0.684719	0.16926	0.3724
1022	0.818	0.5	0.5		1023	0.59184	0.59184	0.59184	0.59184	1	1		1023	0.788998	0.5092	0.618	0.684963	0.16936	0.3724
1023	0.818	0.5	0.5		1024	0.59184	0.59184	0.59184	0.59184	1	1		1024	0.788631	0.509	0.6178	0.685086	0.16948	0.3724
1024	0.818	0.5	0.5		1025	0.59184	0.59184	0.59184	0.59184	1	1		1025	0.788386	0.509	0.6174	0.68533	0.1696	0.3724
1025	0.818	0.5	0.5		1026	0.59184	0.59184	0.59184	0.59184	1	1		1026	0.788142	0.5088	0.6172	0.685575	0.16972	0.3722
1026	0.818	0.5	0.5		1027	0.59184	0.59184	0.59184	0.59184	1	1		1027	0.787897	0.5086	0.617	0.685697	0.16982	0.3722
1027	0.818	0.5	0.5		1028	0.59184	0.59184	0.59184	0.59184	1	1		1028	0.787531	0.5084	0.6168	0.685941	0.16994	0.3722
1028	0.818	0.5	0.5		1029	0.59184	0.59184	0.59184	0.59184	1	1		1029	0.787286	0.5084	0.6166	0.686186	0.17006	0.3722
1029	0.818	0.5	0.5		1030	0.59184	0.59184	0.59184	0.59184	1	1		1030	0.787042	0.5082	0.6164	0.686308	0.17018	0.3722
1030	0.818	0.5	0.5		1031	0.59184	0.59184	0.59184	0.59184	1	1		1031	0.786797	0.508	0.6162	0.686553	0.17028	0.3722
1031	0.818	0.5	0.5		1032	0.59184	0.59184	0.59184	0.59184	1	1		1032	0.786553	0.508	0.616	0.686797	0.1704	0.372
1032	0.818	0.5	0.5		1033	0.59184	0.59184	0.59184	0.59184	1	1		1033	0.786186	0.5078	0.6158	0.686919	0.17052	0.372
1033	0.818	0.5	0.5		1034	0.59184	0.59184	0.59184	0.59184	1	1		1034	0.785941	0.5076	0.6156	0.687164	0.17062	0.372
1034	0.818	0.5	0.5		1035	0.59184	0.59184	0.59184	0.59184	1	1		1035	0.785697	0.5074	0.6152	0.687408	0.17074	0.372
1035	0.818	0.5	0.5		1036	0.59184	0.59184	0.59184	0.59184	1	1		1036	0.785452	0.5074	0.615	0.687531	0.17086	0.372
1036	0.818	0.5	0.5		1037	0.59184	0.59184	0.59184	0.59184	1	1		1037	0.785208	0.5072	0.6148	0.687775	0.17096	0.3718
1037	0.818	0.5	0.5		1038	0.59184	0.59184	0.59184	0.59184	1	1		1038	0.784841	0.507	0.6146	0.68802	0.17108	0.3718
1038	0.818	0.5	0.5		1039	0.59184	0.59184	0.59184	0.59184	1	1		1039	0.784597	0.507	0.6144	0.688142	0.1712	0.3718
1039	0.818	0.5	0.5		1040	0.59184	0.59184	0.59184	0.59184	1	1		1040	0.784352	0.5068	0.6142	0.688386	0.1713	0.3718
1040	0.818	0.5	0.5		1041	0.59184	0.59184	0.59184	0.59184	1	1		1041	0.784108	0.5066	0.614	0.688631	0.17142	0.3718
1041	0.818	0.5	0.5		1042	0.59184	0.59184	0.59184	0.59184	1	1		1042	0.783863	0.5064	0.6138	0.688753	0.17154	0.3718
1042	0.818	0.5	0.5		1043	0.59184	0.59184	0.59184	0.59184	1	1		1043	0.783496	0.5064	0.6136	0.688998	0.17164	0.3716
1043	0.818	0.5	0.5		1044	0.59184	0.59184	0.59184	0.59184	1	1		1044	0.783252	0.5062	0.6134	0.689242	0.17176	0.3716
1044	0.818	0.5	0.5		1045	0.59184	0.59184	0.59184	0.59184	1	1		1045	0.783007	0.506	0.6132	0.689364	0.17188	0.3716
1045	0.818	0.5	0.5		1046	0.59184	0.59184	0.59184	0.59184	1	1		1046	0.782763	0.506	0.613	0.689609	0.17198	0.3716
1046	0.818	0.5	0.5		1047	0.59184	0.59184	0.59184	0.59184	1	1		1047	0.782518	0.5058	0.6126	0.689853	0.1721	0.3716
1047	0.818	0.5	0.5		1048	0.59184	0.59184	0.59184	0.59184	1	1		1048	0.782152	0.5056	0.6124	0.689976	0.17222	0.3716
1048	0.818	0.5	0.5		1049	0.59184	0.59184	0.59184	0.59184	1	1		1049	0.781907	0.5056	0.6122	0.69022	0.17232	0.3714
1049	0.818	0.5	0.5		1050	0.59184	0.59184	0.59184	0.59184	1	1		1050	0.781663	0.5054	0.612	0.690342	0.17244	0.3714
1050	0.818	0.5	0.5		1051	0.59184	0.59184	0.59184	0.59184	1	1		1051	0.781418	0.5052	0.6118	0.690587	0.17254	0.3714
1051	0.818	0.5	0.5		1052	0.59184	0.59184	0.59184	0.59184	1	1		1052	0.781174	0.505	0.6116	0.690831	0.17266	0.3714
1052	0.818	0.5	0.5		1053	0.59184	0.59184	0.59184	0.59184	1	1		1053	0.780929	0.505	0.6114	0.690954	0.17276	0.3714
1053	0.818	0.5	0.5		1054	0.59184	0.59184	0.59184	0.59184	1	1		1054	0.780562	0.5048	0.6112	0.691198	0.17288	0.3712
1054	0.818	0.5	0.5		1055	0.59184	0.59184	0.59184	0.59184	1	1		1055	0.780318	0.5046	0.611	0.691443	0.173	0.3712
1055	0.818	0.5	0.5		1056	0.59184	0.59184	0.59184	0.59184	1	1		1056	0.780073	0.5046	0.6108	0.691565	0.1731	0.3712
1056	0.818	0.5	0.5		1057	0.59184	0.59184	0.59184	0.59184	1	1		1057	0.779829	0.5044	0.6106	0.691809	0.17322	0.3712
1057	0.818	0.5	0.5		1058	0.59184	0.59184	0.59184	0.59184	1	1		1058	0.779584	0.5042	0.6104	0.691932	0.17332	0.3712
1058	0.818	0.5	0.5		1059	0.59184	0.59184	0.59184	0.59184	1	1		1059	0.77934	0.5042	0.6102	0.692176	0.17344	0.3712
1059	0.818	0.5	0.5		1060	0.59184	0.59184	0.59184	0.59184	1	1		1060	0.779095	0.504	0.61	0.692421	0.17354	0.371
1060	0.818	0.5	0.5		1061	0.59184	0.59184	0.59184	0.59184	1	1		1061	0.778729	0.5038	0.6098	0.692543	0.17366	0.371
1061	0.818	0.5	0.5		1062	0.59184	0.59184	0.59184	0.59184	1	1		1062	0.778484	0.5038	0.6094	0.692787	0.17376	0.371
1062	0.818	0.5	0.5		1063	0.59184	0.59184	0.59184	0.59184	1	1		1063	0.77824	0.5036	0.6092	0.69291	0.17388	0.371
1063	0.818	0.5	0.5		1064	0.59184	0.59184	0.59184	0.59184	1	1		1064	0.777995	0.5034	0.609	0.693154	0.174	0.371
1064	0.818	0.5	0.5		1065	0.59184	0.59184	0.59184	0.59184	1	1		1065	0.777751	0.5034	0.6088	0.693399	0.1741	0.371
1065	0.818	0.5	0.5		1066	0.59184	0.59184	0.59184	0.59184	1	1		1066	0.777506	0.5032	0.6086	0.693521	0.17422	0.3708
1066	0.818	0.5	0.5		1067	0.59184	0.59184	0.59184	0.59184	1	1		1067	0.777262	0.503	0.6084	0.693765	0.17432	0.3708
1067	0.818	0.5	0.5		1068	0.59184	0.59184	0.59184	0.59184	1	1		1068	0.776895	0.503	0.6082	0.693888	0.17444	0.3708
1068	0.818	0.5	0.5		1069	0.59184	0.59184	0.59184	0.59184	1	1		1069	0.77665	0.5028	0.608	0.694132	0.17454	0.3708
1069	0.818	0.5	0.5		1070	0.59184	0.59184	0.59184	0.59184	1	1		1070	0.776406	0.5026	0.6078	0.694254	0.17466	0.3708
1070	0.818	0.5	0.5		1071	0.59184	0.59184	0.59184	0.59184	1	1		1071	0.776161	0.5024	0.6076	0.694499	0.17476	0.3708
1071	0.818	0.5	0.5		1072	0.59184	0.59184	0.59184	0.59184	1	1		1072	0.775917	0.5024	0.6074	0.694743	0.17486	0.3706
1072	0.818	0.5	0.5		1073	0.59184	0.59184	0.59184	0.59184	1	1		1073	0.775672	0.5022	0.6072	0.694866	0.17498	0.3706
1073	0.818	0.5	0.5		1074	0.59184	0.59184	0.59184	0.59184	1	1		1074	0.775428	0.502	0.607	0.69511	0.17508	0.3706
1074	0.818	0.5	0.5		1075	0.59184	0.59184	0.59184	0.59184	1	1		1075	0.775183	0.502	0.6068	0.695232	0.1752	0.3706
1075	0.818	0.5	0.5		1076	0.59184	0.59184	0.59184	0.59184	1	1		1076	0.774817	0.5018	0.6066	0.695477	0.1753	0.3706
1076	0.818	0.5	0.5		1077	0.59184	0.59184	0.59184	0.59184	1	1		1077	0.774572	0.5016	0.6064	0.695599	0.17542	0.3706
1077	0.818	0.5	0.5		1078	0.59184	0.59184	0.59184	0.59184	1	1		1078	0.774328	0.5016	0.6062	0.695844	0.17552	0.3704
1078	0.818	0.5	0.5		1079	0.59184	0.59184	0.59184	0.59184	1	1		1079	0.774083	0.5014	0.606	0.696088	0.17564	0.3704
1079	0.818	0.5	0.5		1080	0.59184	0.59184	0.59184	0.59184	1	1		1080	0.773839	0.5012	0.6058	0.69621	0.17574	0.3704
1080	0.818	0.5	0.5		1081	0.59184	0.59184	0.59184	0.59184	1	1		1081	0.773594	0.5012	0.6056	0.696455	0.17584	0.3704
1081	0.818	0.5	0.5		1082	0.59184	0.59184	0.59184	0.59184	1	1		1082	0.77335	0.501	0.6054	0.696577	0.17596	0.3704
1082	0.818	0.5	0.5		1083	0.59184	0.59184	0.59184	0.59184	1	1		1083	0.773105	0.5008	0.6052	0.696822	0.17606	0.3704
1083	0.818	0.5	0.5		1084	0.59184	0.59184	0.59184	0.59184	1	1		1084	0.772861	0.5008	0.605	0.696944	0.17618	0.3702
1084	0.818	0.5	0.5		1085	0.59184	0.59184	0.59184	0.59184	1	1		1085	0.772494	0.5006	0.6048	0.697188	0.17628	0.3702
1085	0.818	0.5	0.5		1086	0.59184	0.59184	0.59184	0.59184	1	1		1086	0.772249	0.5004	0.6046	0.697311	0.17638	0.3702
1086	0.818	0.5	0.5		1087	0.59184	0.59184	0.59184	0.59184	1	1		1087	0.772005	0.5004	0.6044	0.697555	0.1765	0.3702
1087	0.818	0.5	0.5		1088	0.59184	0.59184	0.59184	0.59184	1	1		1088	0.77176	0.5002	0.6042	0.697677	0.1766	0.3702
1088	0.818	0.5	0.5		1089	0.59184	0.59184	0.59184	0.59184	1	1		1089	0.771516	0.5	0.6038	0.697922	0.17672	0.3702
1089	0.818	0.5	0.5		1090	0.59184	0.59184	0.59184	0.59184	1	1		1090	0.771271	0.5	0.6036	0.698044	0.17682	0.37
1090	0.818	0.5	0.5		1091	0.59184	0.59184	0.59184	0.59184	1	1		1091	0.771027	0.4998	0.6034	0.698289	0.17692	0.37
1091	0.818	0.5	0.5		1092	0.59184	0.59184	0.59184	0.59184	1	1		1092	0.770782	0.4996	0.6032	0.698411	0.17704	0.37
1092	0.818	0.5	0.5		1093	0.59184	0.59184	0.59184	0.59184	1	1		1093	0.770538	0.4996	0.603	0.698655	0.17714	0.37
1093	0.818	0.5	0.5		1094	0.59184	0.59184	0.59184	0.59184	1	1		1094	0.770293	0.4994	0.6028	0.698778	0.17724	0.37
1094	0.818	0.5	0.5		1095	0.59184	0.59184	0.59184	0.59184	1	1		1095	0.770049	0.4992	0.6026	0.699022	0.17736	0.37
1095	0.818	0.5	0.5		1096	0.59184	0.59184	0.59184	0.59184	1	1		1096	0.769804	0.4992	0.6024	0.699267	0.17746	0.3698
1096	0.818	0.5	0.5		1097	0.59184	0.59184	0.59184	0.59184	1	1		1097	0.76956	0.499	0.6022	0.699389	0.17756	0.3698
1097	0.818	0.5	0.5		1098	0.59184	0.59184	0.59184	0.59184	1	1		1098	0.769193	0.499	0.602	0.699633	0.17768	0.3698
1098	0.818	0.5	0.5		1099	0.59184	0.59184	0.59184	0.59184	1	1		1099	0.768949	0.4988	0.6018	0.699756	0.17778	0.3698
1099	0.818	0.5	0.5		1100	0.59184	0.59184	0.59184	0.59184	1	1		1100	0.768704	0.4986	0.6016	0.7	0.17788	0.3698
1100	0.818	0.5	0.5		1101	0.59184	0.59184	0.59184	0.59184	1	1		1101	0.76846	0.4986	0.6014	0.700122	0.178	0.3698
1101	0.818	0.5	0.5		1102	0.59184	0.59184	0.59184	0.59184	1	1		1102	0.768215	0.4984	0.6012	0.700244	0.1781	0.3696
1102	0.818	0.5	0.5		1103	0.59184	0.59184	0.59184	0.59184	1	1		1103	0.767971	0.4982	0.601	0.700489	0.1782	0.3696
1103	0.818	0.5	0.5		1104	0.59184	0.59184	0.59184	0.59184	1	1		1104	0.767726	0.4982	0.6008	0.700611	0.17832	0.3696
1104	0.818	0.5	0.5		1105	0.59184	0.59184	0.59184	0.59184	1	1		1105	0.767482	0.498	0.6006	0.700856	0.17842	0.3696
1105	0.818	0.5	0.5		1106	0.59184	0.59184	0.59184	0.59184	1	1		1106	0.767237	0.4978	0.6004	0.700978	0.17852	0.3696
1106	0.818	0.5	0.5		1107	0.59184	0.59184	0.59184	0.59184	1	1		1107	0.766993	0.4978	0.6002	0.701222	0.17862	0.3696
1107	0.818	0.5	0.5		1108	0.59184	0.59184	0.59184	0.59184	1	1		1108	0.766748	0.4976	0.6	0.701345	0.17874	0.3694
1108	0.818	0.5	0.5		1109	0.59184	0.59184	0.59184	0.59184	1	1		1109	0.766504	0.4974	0.5998	0.701589	0.17884	0.3694
1109	0.818	0.5	0.5		1110	0.59184	0.59184	0.59184	0.59184	1	1		1110	0.766259	0.4974	0.5996	0.701711	0.17894	0.3694
1110	0.818	0.5	0.5		1111	0.59184	0.59184	0.59184	0.59184	1	1		1111	0.766015	0.4972	0.5994	0.701956	0.17904	0.3694
1111	0.818	0.5	0.5		1112	0.59184	0.59184	0.59184	0.59184	1	1		1112	0.76577	0.497	0.5992	0.702078	0.17916	0.3694
1112	0.818	0.5	0.5		1113	0.59184	0.59184	0.59184	0.59184	1	1		1113	0.765526	0.497	0.599	0.702323	0.17926	0.3694
1113	0.818	0.5	0.5		1114	0.59184	0.59184	0.59184	0.59184	1	1		1114	0.765281	0.4968	0.5988	0.702445	0.17936	0.3694
1114	0.818	0.5	0.5		1115	0.59184	0.59184	0.59184	0.59184	1	1		1115	0.765037	0.4968	0.5986	0.702689	0.17946	0.3692
1115	0.818	0.5	0.5		1116	0.59184	0.59184	0.59184	0.59184	1	1		1116	0.764792	0.4966	0.5984	0.702812	0.17958	0.3692
1116	0.818	0.5	0.5		1117	0.59184	0.59184	0.59184	0.59184	1	1		1117	0.764548	0.4964	0.5982	0.703056	0.17968	0.3692
1117	0.818	0.5	0.5		1118	0.59184	0.59184	0.59184	0.59184	1	1		1118	0.764303	0.4964	0.598	0.703178	0.17978	0.3692
1118	0.818	0.5	0.5		1119	0.59184	0.59184	0.59184	0.59184	1	1		1119	0.764059	0.4962	0.5978	0.703301	0.17988	0.3692
1119	0.818	0.5	0.5		1120	0.59184	0.59184	0.59184	0.59184	1	1		1120	0.763814	0.496	0.5976	0.703545	0.17998	0.3692
1120	0.818	0.5	0.5		1121	0.59184	0.59184	0.59184	0.59184	1	1		1121	0.76357	0.496	0.5974	0.703667	0.1801	0.369
1121	0.818	0.5	0.5		1122	0.59184	0.59184	0.59184	0.59184	1	1		1122	0.763325	0.4958	0.5972	0.703912	0.1802	0.369
1122	0.818	0.5	0.5		1123	0.59184	0.59184	0.59184	0.59184	1	1		1123	0.763081	0.4956	0.597	0.704034	0.1803	0.369
1123	0.818	0.5	0.5		1124	0.59184	0.59184	0.59184	0.59184	1	1		1124	0.762836	0.4956	0.597	0.704279	0.1804	0.369
1124	0.818	0.5	0.5		1125	0.59184	0.59184	0.59184	0.59184	1	1		1125	0.762592	0.4954	0.5968	0.704401	0.1805	0.369
1125	0.818	0.5	0.5		1126	0.59184	0.59184	0.59184	0.59184	1	1		1126	0.762347	0.4954	0.5966	0.704645	0.1806	0.369
1126	0.818	0.5	0.5		1127	0.59184	0.59184	0.59184	0.59184	1	1		1127	0.762103	0.4952	0.5964	0.704768	0.18072	0.3688
1127	0.818	0.5	0.5		1128	0.59184	0.59184	0.59184	0.59184	1	1		1128	0.761858	0.495	0.5962	0.70489	0.18082	0.3688
1128	0.818	0.5	0.5		1129	0.59184	0.59184	0.59184	0.59184	1	1		1129	0.761614	0.495	0.596	0.705134	0.18092	0.3688
1129	0.818	0.5	0.5		1130	0.59184	0.59184	0.59184	0.59184	1	1		1130	0.761369	0.4948	0.5958	0.705257	0.18102	0.3688
1130	0.818	0.5	0.5		1131	0.59184	0.59184	0.59184	0.59184	1	1		1131	0.761125	0.4946	0.5956	0.705501	0.18112	0.3688
1131	0.818	0.5	0.5		1132	0.59184	0.59184	0.59184	0.59184	1	1		1132	0.76088	0.4946	0.5954	0.705623	0.18122	0.3688
1132	0.818	0.5	0.5		1133	0.59184	0.59184	0.59184	0.59184	1	1		1133	0.760636	0.4944	0.5952	0.705868	0.18132	0.3688
1133	0.818	0.5	0.5		1134	0.59184	0.59184	0.59184	0.59184	1	1		1134	0.760391	0.4944	0.595	0.70599	0.18142	0.3686
1134	0.818	0.5	0.5		1135	0.59184	0.59184	0.59184	0.59184	1	1		1135	0.760147	0.4942	0.5948	0.706112	0.18154	0.3686
1135	0.818	0.5	0.5		1136	0.59184	0.59184	0.59184	0.59184	1	1		1136	0.759902	0.494	0.5946	0.706357	0.18164	0.3686
1136	0.818	0.5	0.5		1137	0.59184	0.59184	0.59184	0.59184	1	1		1137	0.759658	0.494	0.5944	0.706479	0.18174	0.3686
1137	0.818	0.5	0.5		1138	0.59184	0.59184	0.59184	0.59184	1	1		1138	0.759413	0.4938	0.5942	0.706724	0.18184	0.3686
1138	0.818	0.5	0.5		1139	0.59184	0.59184	0.59184	0.59184	1	1		1139	0.759169	0.4936	0.594	0.706846	0.18194	0.3686
1139	0.818	0.5	0.5		1140	0.59184	0.59184	0.59184	0.59184	1	1		1140	0.758924	0.4936	0.5938	0.706968	0.18204	0.3684
1140	0.818	0.5	0.5		1141	0.59184	0.59184	0.59184	0.59184	1	1		1141	0.75868	0.4934	0.5936	0.707213	0.18214	0.3684
1141	0.818	0.5	0.5		1142	0.59184	0.59184	0.59184	0.59184	1	1		1142	0.758435	0.4934	0.5934	0.707335	0.18224	0.3684
1142	0.818	0.5	0.5		1143	0.59184	0.59184	0.59184	0.59184	1	1		1143	0.758191	0.4932	0.5932	0.707579	0.18234	0.3684
1143	0.818	0.5	0.5		1144	0.59184	0.59184	0.59184	0.59184	1	1		1144	0.757946	0.493	0.593	0.707702	0.18244	0.3684
1144	0.818	0.5	0.5		1145	0.59184	0.59184	0.59184	0.59184	1	1		1145	0.757702	0.493	0.5928	0.707824	0.18254	0.3684
1145	0.818	0.5	0.5		1146	0.59184	0.59184	0.59184	0.59184	1	1		1146	0.757457	0.4928	0.5926	0.708068	0.18264	0.3684
1146	0.818	0.5	0.5		1147	0.59184	0.59184	0.59184	0.59184	1	1		1147	0.757213	0.4928	0.5924	0.708191	0.18276	0.3682
1147	0.818	0.5	0.5		1148	0.59184	0.59184	0.59184	0.59184	1	1		1148	0.756968	0.4926	0.5922	0.708313	0.18286	0.3682
1148	0.818	0.5	0.5		1149	0.59184	0.59184	0.59184	0.59184	1	1		1149	0.756724	0.4924	0.592	0.708557	0.18296	0.3682
1149	0.818	0.5	0.5		1150	0.59184	0.59184	0.59184	0.59184	1	1		1150	0.756479	0.4924	0.5918	0.70868	0.18306	0.3682
1150	0.818	0.5	0.5		1151	0.59184	0.59184	0.59184	0.59184	1	1		1151	0.756235	0.4922	0.5918	0.708924	0.18316	0.3682
1151	0.818	0.5	0.5		1152	0.59184	0.59184	0.59184	0.59184	1	1		1152	0.75599	0.492	0.5916	0.709046	0.18326	0.3682
1152	0.818	0.5	0.5		1153	0.59184	0.59184	0.59184	0.59184	1	1		1153	0.755746	0.492	0.5914	0.709169	0.18336	0.368
1153	0.818	0.5	0.5		1154	0.59184	0.59184	0.59184	0.59184	1	1		1154	0.755501	0.4918	0.5912	0.709413	0.18346	0.368
1154	0.818	0.5	0.5		1155	0.59184	0.59184	0.59184	0.59184	1	1		1155	0.755257	0.4918	0.591	0.709535	0.18356	0.368
1155	0.818	0.5	0.5		1156	0.59184	0.59184	0.59184	0.59184	1	1		1156	0.755012	0.4916	0.5908	0.709658	0.18366	0.368
1156	0.818	0.5	0.5		1157	0.59184	0.59184	0.59184	0.59184	1	1		1157	0.754768	0.4914	0.5906	0.709902	0.18376	0.368
1157	0.818	0.5	0.5		1158	0.59184	0.59184	0.59184	0.59184	1	1		1158	0.754645	0.4914	0.5904	0.710024	0.18386	0.368
1158	0.818	0.5	0.5		1159	0.59184	0.59184	0.59184	0.59184	1	1		1159	0.754401	0.4912	0.5902	0.710147	0.18396	0.368
1159	0.818	0.5	0.5		1160	0.59184	0.59184	0.59184	0.59184	1	1		1160	0.754156	0.4912	0.59	0.710391	0.18406	0.3678
1160	0.818	0.5	0.5		1161	0.59184	0.59184	0.59184	0.59184	1	1		1161	0.753912	0.491	0.5898	0.710513	0.18416	0.3678
1161	0.818	0.5	0.5		1162	0.59184	0.59184	0.59184	0.59184	1	1		1162	0.753667	0.4908	0.5896	0.710636	0.18426	0.3678
1162	0.818	0.5	0.5		1163	0.59184	0.59184	0.59184	0.59184	1	1		1163	0.753423	0.4908	0.5894	0.71088	0.18436	0.3678
1163	0.818	0.5	0.5		1164	0.59184	0.59184	0.59184	0.59184	1	1		1164	0.753178	0.4906	0.5892	0.711002	0.18444	0.3678
1164	0.818	0.5	0.5		1165	0.59184	0.59184	0.59184	0.59184	1	1		1165	0.752934	0.4906	0.589	0.711247	0.18454	0.3678
1165	0.818	0.5	0.5		1166	0.59184	0.59184	0.59184	0.59184	1	1		1166	0.752689	0.4904	0.5888	0.711369	0.18464	0.3678
1166	0.818	0.5	0.5		1167	0.59184	0.59184	0.59184	0.59184	1	1		1167	0.752445	0.4902	0.5886	0.711491	0.18474	0.3676
1167	0.818	0.5	0.5		1168	0.59184	0.59184	0.59184	0.59184	1	1		1168	0.7522	0.4902	0.5886	0.711736	0.18484	0.3676
1168	0.818	0.5	0.5		1169	0.59184	0.59184	0.59184	0.59184	1	1		1169	0.751956	0.49	0.5884	0.711858	0.18494	0.3676
1169	0.818	0.5	0.5		1170	0.59184	0.59184	0.59184	0.59184	1	1		1170	0.751711	0.49	0.5882	0.71198	0.18504	0.3676
1170	0.818	0.5	0.5		1171	0.59184	0.59184	0.59184	0.59184	1	1		1171	0.751467	0.4898	0.588	0.712103	0.18514	0.3676
1171	0.818	0.5	0.5		1172	0.59184	0.59184	0.59184	0.59184	1	1		1172	0.751345	0.4896	0.5878	0.712347	0.18524	0.3676
1172	0.818	0.5	0.5		1173	0.59184	0.59184	0.59184	0.59184	1	1		1173	0.7511	0.4896	0.5876	0.712469	0.18534	0.3674
1173	0.818	0.5	0.5		1174	0.59184	0.59184	0.59184	0.59184	1	1		1174	0.750856	0.4894	0.5874	0.712592	0.18544	0.3674
1174	0.818	0.5	0.5		1175	0.59184	0.59184	0.59184	0.59184	1	1		1175	0.750611	0.4894	0.5872	0.712836	0.18554	0.3674
1175	0.818	0.5	0.5		1176	0.59184	0.59184	0.59184	0.59184	1	1		1176	0.750367	0.4892	0.587	0.712958	0.18564	0.3674
1176	0.818	0.5	0.5		1177	0.59184	0.59184	0.59184	0.59184	1	1		1177	0.750122	0.4892	0.5868	0.713081	0.18572	0.3674
1177	0.818	0.5	0.5		1178	0.59184	0.59184	0.59184	0.59184	1	1		1178	0.749878	0.489	0.5866	0.713325	0.18582	0.3674
1178	0.818	0.5	0.5		1179	0.59184	0.59184	0.59184	0.59184	1	1		1179	0.749633	0.4888	0.5864	0.713447	0.18592	0.3674
1179	0.818	0.5	0.5		1180	0.59184	0.59184	0.59184	0.59184	1	1		1180	0.749389	0.4888	0.5864	0.71357	0.18602	0.3672
1180	0.818	0.5	0.5		1181	0.59184	0.59184	0.59184	0.59184	1	1		1181	0.749144	0.4886	0.5862	0.713814	0.18612	0.3672
1181	0.818	0.5	0.5		1182	0.59184	0.59184	0.59184	0.59184	1	1		1182	0.749022	0.4886	0.586	0.713936	0.18622	0.3672
1182	0.818	0.5	0.5		1183	0.59184	0.59184	0.59184	0.59184	1	1		1183	0.748778	0.4884	0.5858	0.714059	0.18632	0.3672
1183	0.818	0.5	0.5		1184	0.59184	0.59184	0.59184	0.59184	1	1		1184	0.748533	0.4882	0.5856	0.714181	0.1864	0.3672
1184	0.818	0.5	0.5		1185	0.59184	0.59184	0.59184	0.59184	1	1		1185	0.748289	0.4882	0.5854	0.714425	0.1865	0.3672
1185	0.818	0.5	0.5		1186	0.59184	0.59184	0.59184	0.59184	1	1		1186	0.748044	0.488	0.5852	0.714548	0.1866	0.3672
1186	0.818	0.5	0.5		1187	0.59184	0.59184	0.59184	0.59184	1	1		1187	0.7478	0.488	0.585	0.71467	0.1867	0.367
1187	0.818	0.5	0.5		1188	0.59184	0.59184	0.59184	0.59184	1	1		1188	0.747555	0.4878	0.5848	0.714914	0.1868	0.367
1188	0.818	0.5	0.5		1189	0.59184	0.59184	0.59184	0.59184	1	1		1189	0.747311	0.4876	0.5846	0.715037	0.1869	0.367
1189	0.818	0.5	0.5		1190	0.59184	0.59184	0.59184	0.59184	1	1		1190	0.747188	0.4876	0.5844	0.715159	0.18698	0.367
1190	0.818	0.5	0.5		1191	0.59184	0.59184	0.59184	0.59184	1	1		1191	0.746944	0.4874	0.5844	0.715281	0.18708	0.367
1191	0.818	0.5	0.5		1192	0.59184	0.59184	0.59184	0.59184	1	1		1192	0.746699	0.4874	0.5842	0.715526	0.18718	0.367
1192	0.818	0.5	0.5		1193	0.59184	0.59184	0.59184	0.59184	1	1		1193	0.746455	0.4872	0.584	0.715648	0.18728	0.367
1193	0.818	0.5	0.5		1194	0.59184	0.59184	0.59184	0.59184	1	1		1194	0.74621	0.4872	0.5838	0.71577	0.18738	0.3668
1194	0.818	0.5	0.5		1195	0.59184	0.59184	0.59184	0.59184	1	1		1195	0.745966	0.487	0.5836	0.715892	0.18746	0.3668
1195	0.818	0.5	0.5		1196	0.59184	0.59184	0.59184	0.59184	1	1		1196	0.745721	0.4868	0.5834	0.716137	0.18756	0.3668
1196	0.818	0.5	0.5		1197	0.59184	0.59184	0.59184	0.59184	1	1		1197	0.745477	0.4868	0.5832	0.716259	0.18766	0.3668
1197	0.818	0.5	0.5		1198	0.59184	0.59184	0.59184	0.59184	1	1		1198	0.745355	0.4866	0.583	0.716381	0.18776	0.3668
1198	0.818	0.5	0.5		1199	0.59184	0.59184	0.59184	0.59184	1	1		1199	0.74511	0.4866	0.5828	0.716626	0.18786	0.3668
1199	0.818	0.5	0.5		1200	0.59184	0.59184	0.59184	0.59184	1	1		1200	0.744866	0.4864	0.5826	0.716748	0.18794	0.3668
1200	0.818	0.5	0.5		1201	0.59184	0.59184	0.59184	0.59184	1	1		1201	0.744621	0.4864	0.5826	0.71687	0.18804	0.3666
1201	0.818	0.5	0.5		1202	0.59184	0.59184	0.59184	0.59184	1	1		1202	0.744377	0.4862	0.5824	0.716993	0.18814	0.3666
1202	0.818	0.5	0.5		1203	0.59184	0.59184	0.59184	0.59184	1	1		1203	0.744132	0.486	0.5822	0.717237	0.18824	0.3666
1203	0.818	0.5	0.5		1204	0.59184	0.59184	0.59184	0.59184	1	1		1204	0.74401	0.486	0.582	0.717359	0.18832	0.3666
1204	0.818	0.5	0.5		1205	0.59184	0.59184	0.59184	0.59184	1	1		1205	0.743765	0.4858	0.5818	0.717482	0.18842	0.3666
1205	0.818	0.5	0.5		1206	0.59184	0.59184	0.59184	0.59184	1	1		1206	0.743521	0.4858	0.5816	0.717604	0.18852	0.3666
1206	0.818	0.5	0.5		1207	0.59184	0.59184	0.59184	0.59184	1	1		1207	0.743276	0.4856	0.5814	0.717726	0.18862	0.3666
1207	0.818	0.5	0.5		1208	0.59184	0.59184	0.59184	0.59184	1	1		1208	0.743032	0.4856	0.5812	0.717971	0.1887	0.3664
1208	0.818	0.5	0.5		1209	0.59184	0.59184	0.59184	0.59184	1	1		1209	0.742787	0.4854	0.581	0.718093	0.1888	0.3664
1209	0.818	0.5	0.5		1210	0.59184	0.59184	0.59184	0.59184	1	1		1210	0.742543	0.4852	0.581	0.718215	0.1889	0.3664
1210	0.818	0.5	0.5		1211	0.59184	0.59184	0.59184	0.59184	1	1		1211	0.742421	0.4852	0.5808	0.718337	0.18898	0.3664
1211	0.818	0.5	0.5		1212	0.59184	0.59184	0.59184	0.59184	1	1		1212	0.742176	0.485	0.5806	0.718582	0.18908	0.3664
1212	0.818	0.5	0.5		1213	0.59184	0.59184	0.59184	0.59184	1	1		1213	0.741932	0.485	0.5804	0.718704	0.18918	0.3664
1213	0.818	0.5	0.5		1214	0.59184	0.59184	0.59184	0.59184	1	1		1214	0.741687	0.4848	0.5802	0.718826	0.18926	0.3664
1214	0.818	0.5	0.5		1215	0.59184	0.59184	0.59184	0.59184	1	1		1215	0.741443	0.4848	0.58	0.718949	0.18936	0.3662
1215	0.818	0.5	0.5		1216	0.59184	0.59184	0.59184	0.59184	1	1		1216	0.741198	0.4846	0.5798	0.719193	0.18946	0.3662
1216	0.818	0.5	0.5		1217	0.59184	0.59184	0.59184	0.59184	1	1		1217	0.741076	0.4846	0.5796	0.719315	0.18956	0.3662
1217	0.818	0.5	0.5		1218	0.59184	0.59184	0.59184	0.59184	1	1		1218	0.740831	0.4844	0.5794	0.719438	0.18964	0.3662
1218	0.818	0.5	0.5		1219	0.59184	0.59184	0.59184	0.59184	1	1		1219	0.740587	0.4842	0.5794	0.71956	0.18974	0.3662
1219	0.818	0.5	0.5		1220	0.59184	0.59184	0.59184	0.59184	1	1		1220	0.740342	0.4842	0.5792	0.719682	0.18984	0.3662
1220	0.818	0.5	0.5		1221	0.59184	0.59184	0.59184	0.59184	1	1		1221	0.740098	0.484	0.579	0.719927	0.18992	0.3662
1221	0.818	0.5	0.5		1222	0.59184	0.59184	0.59184	0.59184	1	1		1222	0.739976	0.484	0.5788	0.720049	0.19002	0.366
1222	0.818	0.5	0.5		1223	0.59184	0.59184	0.59184	0.59184	1	1		1223	0.739731	0.4838	0.5786	0.720171	0.1901	0.366
1223	0.818	0.5	0.5		1224	0.59184	0.59184	0.59184	0.59184	1	1		1224	0.739487	0.4838	0.5784	0.720293	0.1902	0.366
1224	0.818	0.5	0.5		1225	0.59184	0.59184	0.59184	0.59184	1	1		1225	0.739242	0.4836	0.5782	0.720416	0.1903	0.366
1225	0.818	0.5	0.5		1226	0.59184	0.59184	0.59184	0.59184	1	1		1226	0.738998	0.4836	0.5782	0.72066	0.19038	0.366
1226	0.818	0.5	0.5		1227	0.59184	0.59184	0.59184	0.59184	1	1		1227	0.738875	0.4834	0.578	0.720782	0.19048	0.366
1227	0.818	0.5	0.5		1228	0.59184	0.59184	0.59184	0.59184	1	1		1228	0.738631	0.4832	0.5778	0.720905	0.19058	0.366
1228	0.818	0.5	0.5		1229	0.59184	0.59184	0.59184	0.59184	1	1		1229	0.738386	0.4832	0.5776	0.721027	0.19066	0.366
1229	0.818	0.5	0.5		1230	0.59184	0.59184	0.59184	0.59184	1	1		1230	0.738142	0.483	0.5774	0.721149	0.19076	0.3658
1230	0.818	0.5	0.5		1231	0.59184	0.59184	0.59184	0.59184	1	1		1231	0.737897	0.483	0.5772	0.721394	0.19084	0.3658
1231	0.818	0.5	0.5		1232	0.59184	0.59184	0.59184	0.59184	1	1		1232	0.737685	0.4828	0.577	0.721428	0.19094	0.3658
1232	0.818	0.5	0.5		1233	0.59184	0.59184	0.59184	0.59184	1	1		1233	0.73744	0.4828	0.5768	0.72155	0.19104	0.3658
1233	0.818	0.5	0.5		1234	0.59184	0.59184	0.59184	0.59184	1	1		1234	0.737196	0.4826	0.5768	0.721672	0.19112	0.3658
1234	0.818	0.5	0.5		1235	0.59184	0.59184	0.59184	0.59184	1	1		1235	0.736951	0.4826	0.5766	0.721794	0.19122	0.3658
1235	0.818	0.5	0.5		1236	0.59184	0.59184	0.59184	0.59184	1	1		1236	0.736707	0.4824	0.5764	0.721917	0.1913	0.3658
1236	0.818	0.5	0.5		1237	0.59184	0.59184	0.59184	0.59184	1	1		1237	0.736585	0.4822	0.5762	0.722161	0.1914	0.3656
1237	0.818	0.5	0.5		1238	0.59184	0.59184	0.59184	0.59184	1	1		1238	0.73634	0.4822	0.576	0.722283	0.1915	0.3656
1238	0.818	0.5	0.5		1239	0.59184	0.59184	0.59184	0.59184	1	1		1239	0.736096	0.482	0.5758	0.722406	0.19158	0.3656
1239	0.8181	0.5	0.5		1240	0.59184	0.59184	0.59184	0.59184	1	1		1240	0.735851	0.482	0.5756	0.722528	0.19168	0.3656
1240	0.8181	0.5	0.5		1241	0.59184	0.59184	0.59184	0.59184	1	1		1241	0.735607	0.4818	0.5756	0.72265	0.19176	0.3656
1241	0.8181	0.5	0.5		1242	0.59184	0.59184	0.59184	0.59184	1	1		1242	0.735485	0.4818	0.5754	0.722772	0.19186	0.3656
1242	0.8181	0.5	0.5		1243	0.59184	0.59184	0.59184	0.59184	1	1		1243	0.73524	0.4816	0.5752	0.723017	0.19194	0.3656
1243	0.8181	0.5	0.5		1244	0.59184	0.59184	0.59184	0.59184	1	1		1244	0.734996	0.4816	0.575	0.723139	0.19204	0.3656
1244	0.8181	0.5	0.5		1245	0.59184	0.59184	0.59184	0.59184	1	1		1245	0.734751	0.4814	0.5748	0.723261	0.19212	0.3654
1245	0.8181	0.5	0.5		1246	0.59184	0.59184	0.59184	0.59184	1	1		1246	0.734629	0.4814	0.5746	0.723383	0.19222	0.3654
1246	0.8181	0.5	0.5		1247	0.59184	0.59184	0.59184	0.59184	1	1		1247	0.734385	0.4812	0.5746	0.723506	0.19232	0.3654
1247	0.8181	0.5	0.5		1248	0.59184	0.59184	0.59184	0.59184	1	1		1248	0.73414	0.481	0.5744	0.723628	0.1924	0.3654
1248	0.8181	0.5	0.5		1249	0.59184	0.59184	0.59184	0.59184	1	1		1249	0.733896	0.481	0.5742	0.72375	0.1925	0.3654
1249	0.8181	0.5	0.5		1250	0.59184	0.59184	0.59184	0.59184	1	1		1250	0.733773	0.4808	0.574	0.723995	0.19258	0.3654
1250	0.8181	0.5	0.5		1251	0.59184	0.59184	0.59184	0.59184	1	1		1251	0.733529	0.4808	0.5738	0.724117	0.19268	0.3654
1251	0.8181	0.5	0.5		1252	0.59184	0.59184	0.59184	0.59184	1	1		1252	0.733284	0.4806	0.5736	0.724239	0.19276	0.3652
1252	0.8181	0.5	0.5		1253	0.59184	0.59184	0.59184	0.59184	1	1		1253	0.73304	0.4806	0.5734	0.724361	0.19286	0.3652
1253	0.8181	0.5	0.5		1254	0.59184	0.59184	0.59184	0.59184	1	1		1254	0.732918	0.4804	0.5734	0.724484	0.19294	0.3652
1254	0.8181	0.5	0.5		1255	0.59184	0.59184	0.59184	0.59184	1	1		1255	0.732673	0.4804	0.5732	0.724606	0.19304	0.3652
1255	0.8181	0.5	0.5		1256	0.59184	0.59184	0.59184	0.59184	1	1		1256	0.732429	0.4802	0.573	0.724728	0.19312	0.3652
1256	0.8181	0.5	0.5		1257	0.59184	0.59184	0.59184	0.59184	1	1		1257	0.732184	0.4802	0.5728	0.72485	0.19322	0.3652
1257	0.8181	0.5	0.5		1258	0.59184	0.59184	0.59184	0.59184	1	1		1258	0.732062	0.48	0.5726	0.725095	0.1933	0.3652
1258	0.8181	0.5	0.5		1259	0.59184	0.59184	0.59184	0.59184	1	1		1259	0.731818	0.48	0.5724	0.725217	0.19338	0.3652
1259	0.8181	0.5	0.5		1260	0.59184	0.59184	0.59184	0.59184	1	1		1260	0.731573	0.4798	0.5724	0.725339	0.19348	0.365
1260	0.8181	0.5	0.5		1261	0.59184	0.59184	0.59184	0.59184	1	1		1261	0.731329	0.4798	0.5722	0.725461	0.19356	0.365
1261	0.8181	0.5	0.5		1262	0.59184	0.59184	0.59184	0.59184	1	1		1262	0.731206	0.4796	0.572	0.725584	0.19366	0.365
1262	0.8181	0.5	0.5		1263	0.59184	0.59184	0.59184	0.59184	1	1		1263	0.730962	0.4794	0.5718	0.725706	0.19374	0.365
1263	0.8181	0.5	0.5		1264	0.59184	0.59184	0.59184	0.59184	1	1		1264	0.730718	0.4794	0.5716	0.725828	0.19384	0.365
1264	0.8181	0.5	0.5		1265	0.59184	0.59184	0.59184	0.59184	1	1		1265	0.730473	0.4792	0.5714	0.72595	0.19392	0.365
1265	0.8181	0.5	0.5		1266	0.59184	0.59184	0.59184	0.59184	1	1		1266	0.730351	0.4792	0.5714	0.726195	0.19402	0.365
1266	0.8181	0.5	0.5		1267	0.59184	0.59184	0.59184	0.59184	1	1		1267	0.730106	0.479	0.5712	0.726317	0.1941	0.3648
1267	0.8181	0.5	0.5		1268	0.59184	0.59184	0.59184	0.59184	1	1		1268	0.729862	0.479	0.571	0.726439	0.19418	0.3648
1268	0.8181	0.5	0.5		1269	0.59184	0.59184	0.59184	0.59184	1	1		1269	0.729617	0.4788	0.5708	0.726562	0.19428	0.3648
1269	0.8181	0.5	0.5		1270	0.59184	0.59184	0.59184	0.59184	1	1		1270	0.729495	0.4788	0.5706	0.726684	0.19436	0.3648
1270	0.8181	0.5	0.5		1271	0.59184	0.59184	0.59184	0.59184	1	1		1271	0.729251	0.4786	0.5706	0.726806	0.19446	0.3648
1271	0.8181	0.5	0.5		1272	0.59184	0.59184	0.59184	0.59184	1	1		1272	0.729006	0.4786	0.5704	0.726928	0.19454	0.3648
1272	0.8181	0.5	0.5		1273	0.59184	0.59184	0.59184	0.59184	1	1		1273	0.728884	0.4784	0.5702	0.72705	0.19464	0.3648
1273	0.8181	0.5	0.5		1274	0.59184	0.59184	0.59184	0.59184	1	1		1274	0.72864	0.4784	0.57	0.727173	0.19472	0.3648
1274	0.8181	0.5	0.5		1275	0.59184	0.59184	0.59184	0.59184	1	1		1275	0.728395	0.4782	0.5698	0.727295	0.1948	0.3646
1275	0.8181	0.5	0.5		1276	0.59184	0.59184	0.59184	0.59184	1	1		1276	0.728151	0.4782	0.5696	0.727417	0.1949	0.3646
1276	0.8181	0.5	0.5		1277	0.59184	0.59184	0.59184	0.59184	1	1		1277	0.728028	0.478	0.5696	0.727662	0.19498	0.3646
1277	0.8181	0.5	0.5		1278	0.59184	0.59184	0.59184	0.59184	1	1		1278	0.727784	0.478	0.5694	0.727784	0.19506	0.3646
1278	0.8181	0.5	0.5		1279	0.59184	0.59184	0.59184	0.59184	1	1		1279	0.727539	0.4778	0.5692	0.727906	0.19516	0.3646
1279	0.8181	0.5	0.5		1280	0.59184	0.59184	0.59184	0.59184	1	1		1280	0.727417	0.4778	0.569	0.728028	0.19524	0.3646
1280	0.8181	0.5	0.5		1281	0.59184	0.59184	0.59184	0.59184	1	1		1281	0.727173	0.4776	0.5688	0.728151	0.19534	0.3646
1281	0.8181	0.5	0.5		1282	0.59184	0.59184	0.59184	0.59184	1	1		1282	0.726928	0.4776	0.5688	0.728273	0.19542	0.3646
1282	0.8181	0.5	0.5		1283	0.59184	0.59184	0.59184	0.59184	1	1		1283	0.726684	0.4774	0.5686	0.728395	0.1955	0.3644
1283	0.8181	0.5	0.5		1284	0.59184	0.59184	0.59184	0.59184	1	1		1284	0.726562	0.4774	0.5684	0.728517	0.1956	0.3644
1284	0.8181	0.5	0.5		1285	0.59184	0.59184	0.59184	0.59184	1	1		1285	0.726317	0.4772	0.5682	0.72864	0.19568	0.3644
1285	0.8181	0.5	0.5		1286	0.59184	0.59184	0.59184	0.59184	1	1		1286	0.726073	0.477	0.568	0.728762	0.19576	0.3644
1286	0.8181	0.5	0.5		1287	0.59184	0.59184	0.59184	0.59184	1	1		1287	0.72595	0.477	0.5678	0.728884	0.19586	0.3644
1287	0.8181	0.5	0.5		1288	0.59184	0.59184	0.59184	0.59184	1	1		1288	0.725706	0.4768	0.5678	0.729006	0.19594	0.3644
1288	0.8181	0.5	0.5		1289	0.59184	0.59184	0.59184	0.59184	1	1		1289	0.725461	0.4768	0.5676	0.729128	0.19602	0.3644
1289	0.8181	0.5	0.5		1290	0.59184	0.59184	0.59184	0.59184	1	1		1290	0.725339	0.4766	0.5674	0.729251	0.19612	0.3644
1290	0.8181	0.5	0.5		1291	0.59184	0.59184	0.59184	0.59184	1	1		1291	0.725095	0.4766	0.5672	0.729373	0.1962	0.3642
1291	0.8181	0.5	0.5		1292	0.59184	0.59184	0.59184	0.59184	1	1		1292	0.72485	0.4764	0.567	0.729617	0.19628	0.3642
1292	0.8181	0.5	0.5		1293	0.59184	0.59184	0.59184	0.59184	1	1		1293	0.724728	0.4764	0.567	0.72974	0.19638	0.3642
1293	0.8181	0.5	0.5		1294	0.59184	0.59184	0.59184	0.59184	1	1		1294	0.724484	0.4762	0.5668	0.729862	0.19646	0.3642
1294	0.8181	0.5	0.5		1295	0.59184	0.59184	0.59184	0.59184	1	1		1295	0.724239	0.4762	0.5666	0.729984	0.19654	0.3642
1295	0.8181	0.5	0.5		1296	0.59184	0.59184	0.59184	0.59184	1	1		1296	0.723995	0.476	0.5664	0.730106	0.19662	0.3642
1296	0.8181	0.5	0.5		1297	0.59184	0.59184	0.59184	0.59184	1	1		1297	0.723872	0.476	0.5662	0.730229	0.19672	0.3642
1297	0.8181	0.5	0.5		1298	0.59184	0.59184	0.59184	0.59184	1	1		1298	0.723628	0.4758	0.5662	0.730351	0.1968	0.3642
1298	0.8181	0.5	0.5		1299	0.59184	0.59184	0.59184	0.59184	1	1		1299	0.723383	0.4758	0.566	0.730473	0.19688	0.364
1299	0.8181	0.5	0.5		1300	0.59184	0.59184	0.59184	0.59184	1	1		1300	0.723261	0.4756	0.5658	0.730595	0.19698	0.364
1300	0.8181	0.5	0.5		1301	0.59184	0.59184	0.59184	0.59184	1	1		1301	0.723017	0.4756	0.5656	0.730718	0.19706	0.364
1301	0.8181	0.5	0.5		1302	0.59184	0.59184	0.59184	0.59184	1	1		1302	0.722772	0.4754	0.5654	0.73084	0.19714	0.364
1302	0.8181	0.5	0.5		1303	0.59184	0.59184	0.59184	0.59184	1	1		1303	0.72265	0.4754	0.5654	0.730962	0.19722	0.364
1303	0.8181	0.5	0.5		1304	0.59184	0.59184	0.59184	0.59184	1	1		1304	0.722406	0.4752	0.5652	0.731084	0.19732	0.364
1304	0.8181	0.5	0.5		1305	0.59184	0.59184	0.59184	0.59184	1	1		1305	0.722161	0.4752	0.565	0.731206	0.1974	0.364
1305	0.8181	0.5	0.5		1306	0.59184	0.59184	0.59184	0.59184	1	1		1306	0.722039	0.475	0.5648	0.731329	0.19748	0.364
1306	0.8181	0.5	0.5		1307	0.59184	0.59184	0.59184	0.59184	1	1		1307	0.721794	0.475	0.5648	0.731451	0.19756	0.3638
1307	0.8181	0.5	0.5		1308	0.59184	0.59184	0.59184	0.59184	1	1		1308	0.72155	0.4748	0.5646	0.731573	0.19766	0.3638
1308	0.8181	0.5	0.5		1309	0.59184	0.59184	0.59184	0.59184	1	1		1309	0.721428	0.4748	0.5644	0.731695	0.19774	0.3638
1309	0.8181	0.5	0.5		1310	0.59184	0.59184	0.59184	0.59184	1	1		1310	0.721183	0.4746	0.5642	0.731818	0.19782	0.3638
1310	0.8181	0.5	0.5		1311	0.59184	0.59184	0.59184	0.59184	1	1		1311	0.720939	0.4746	0.564	0.73194	0.1979	0.3638
1311	0.8181	0.5	0.5		1312	0.59184	0.59184	0.59184	0.59184	1	1		1312	0.720817	0.4744	0.564	0.732062	0.198	0.3638
1312	0.8181	0.5	0.5		1313	0.59184	0.59184	0.59184	0.59184	1	1		1313	0.720572	0.4744	0.5638	0.732184	0.19808	0.3638
1313	0.8181	0.5	0.5		1314	0.59184	0.59184	0.59184	0.59184	1	1		1314	0.72045	0.4742	0.5636	0.732307	0.19816	0.3638
1314	0.8181	0.5	0.5		1315	0.59184	0.59184	0.59184	0.59184	1	1		1315	0.720205	0.4742	0.5634	0.732429	0.19824	0.3636
1315	0.8181	0.5	0.5		1316	0.59184	0.59184	0.59184	0.59184	1	1		1316	0.719961	0.474	0.5632	0.732551	0.19832	0.3636
1316	0.8181	0.5	0.5		1317	0.59184	0.59184	0.59184	0.59184	1	1		1317	0.719839	0.474	0.5632	0.732673	0.19842	0.3636
1317	0.8181	0.5	0.5		1318	0.59184	0.59184	0.59184	0.59184	1	1		1318	0.719594	0.4738	0.563	0.732796	0.1985	0.3636
1318	0.8181	0.5	0.5		1319	0.59184	0.59184	0.59184	0.59184	1	1		1319	0.71935	0.4738	0.5628	0.732918	0.19858	0.3636
1319	0.8181	0.5	0.5		1320	0.59184	0.59184	0.59184	0.59184	1	1		1320	0.719227	0.4736	0.5626	0.73304	0.19866	0.3636
1320	0.8181	0.5	0.5		1321	0.59184	0.59184	0.59184	0.59184	1	1		1321	0.718983	0.4736	0.5626	0.733162	0.19874	0.3636
1321	0.8181	0.5	0.5		1322	0.59184	0.59184	0.59184	0.59184	1	1		1322	0.718739	0.4734	0.5624	0.733284	0.19884	0.3636
1322	0.8181	0.5	0.5		1323	0.59184	0.59184	0.59184	0.59184	1	1		1323	0.718616	0.4734	0.5622	0.733407	0.19892	0.3634
1323	0.8181	0.5	0.5		1324	0.59184	0.59184	0.59184	0.59184	1	1		1324	0.718372	0.4732	0.562	0.733529	0.199	0.3634
1324	0.8181	0.5	0.5		1325	0.59184	0.59184	0.59184	0.59184	1	1		1325	0.718127	0.4732	0.5618	0.733651	0.19908	0.3634
1325	0.8181	0.5	0.5		1326	0.59184	0.59184	0.59184	0.59184	1	1		1326	0.718005	0.473	0.5618	0.733773	0.19916	0.3634
1326	0.8181	0.5	0.5		1327	0.59184	0.59184	0.59184	0.59184	1	1		1327	0.717761	0.473	0.5616	0.733896	0.19924	0.3634
1327	0.8181	0.5	0.5		1328	0.59184	0.59184	0.59184	0.59184	1	1		1328	0.717638	0.4728	0.5614	0.734018	0.19932	0.3634
1328	0.8181	0.5	0.5		1329	0.59184	0.59184	0.59184	0.59184	1	1		1329	0.717394	0.4728	0.5612	0.73414	0.19942	0.3634
1329	0.8181	0.5	0.5		1330	0.59184	0.59184	0.59184	0.59184	1	1		1330	0.717149	0.4726	0.5612	0.734262	0.1995	0.3634
1330	0.8181	0.5	0.5		1331	0.59184	0.59184	0.59184	0.59184	1	1		1331	0.717027	0.4726	0.561	0.734385	0.19958	0.3632
1331	0.8181	0.5	0.5		1332	0.59184	0.59184	0.59184	0.59184	1	1		1332	0.716783	0.4724	0.5608	0.734507	0.19966	0.3632
1332	0.8181	0.5	0.5		1333	0.59184	0.59184	0.59184	0.59184	1	1		1333	0.716661	0.4724	0.5606	0.734629	0.19974	0.3632
1333	0.8181	0.5	0.5		1334	0.59184	0.59184	0.59184	0.59184	1	1		1334	0.716416	0.4724	0.5606	0.734751	0.19982	0.3632
1334	0.8181	0.5	0.5		1335	0.59184	0.59184	0.59184	0.59184	1	1		1335	0.716172	0.4722	0.5604	0.734873	0.1999	0.3632
1335	0.8181	0.5	0.5		1336	0.59184	0.59184	0.59184	0.59184	1	1		1336	0.716049	0.4722	0.5602	0.734996	0.2	0.3632
1336	0.8181	0.5	0.5		1337	0.59184	0.59184	0.59184	0.59184	1	1		1337	0.715805	0.472	0.56	0.735118	0.2	0.3632
1337	0.8181	0.5	0.5		1338	0.59184	0.59184	0.59184	0.59184	1	1		1338	0.71556	0.472	0.5598	0.73524	0.2002	0.3632
1338	0.8181	0.5	0.5		1339	0.59184	0.59184	0.59184	0.59184	1	1		1339	0.715438	0.4718	0.5598	0.735362	0.2002	0.363
1339	0.8181	0.5	0.5		1340	0.59184	0.59184	0.59184	0.59184	1	1		1340	0.715194	0.4718	0.5596	0.735362	0.2004	0.363
1340	0.8181	0.5	0.5		1341	0.59184	0.59184	0.59184	0.59184	1	1		1341	0.715072	0.4716	0.5594	0.735485	0.2004	0.363
1341	0.8181	0.5	0.5		1342	0.59184	0.59184	0.59184	0.59184	1	1		1342	0.714827	0.4716	0.5592	0.735607	0.2004	0.363
1342	0.8181	0.5	0.5		1343	0.59184	0.59184	0.59184	0.59184	1	1		1343	0.714583	0.4714	0.5592	0.735729	0.2006	0.363
1343	0.8181	0.5	0.5		1344	0.59184	0.59184	0.59184	0.59184	1	1		1344	0.71446	0.4714	0.559	0.735851	0.2006	0.363
1344	0.8181	0.5	0.5		1345	0.59184	0.59184	0.59184	0.59184	1	1		1345	0.714216	0.4712	0.5588	0.735974	0.2008	0.363
1345	0.8181	0.5	0.5		1346	0.59184	0.59184	0.59184	0.59184	1	1		1346	0.714094	0.4712	0.5586	0.736096	0.2008	0.363
1346	0.8181	0.5	0.5		1347	0.59184	0.59184	0.59184	0.59184	1	1		1347	0.713849	0.471	0.5586	0.736218	0.2008	0.363
1347	0.8181	0.5	0.5		1348	0.59184	0.59184	0.59184	0.59184	1	1		1348	0.713605	0.471	0.5584	0.73634	0.201	0.3628
1348	0.8181	0.5	0.5		1349	0.59184	0.59184	0.59184	0.59184	1	1		1349	0.713482	0.4708	0.5582	0.736463	0.201	0.3628
1349	0.8181	0.5	0.5		1350	0.59184	0.59184	0.59184	0.59184	1	1		1350	0.713238	0.4708	0.558	0.736585	0.2012	0.3628
1350	0.8181	0.5	0.5		1351	0.59184	0.59184	0.59184	0.59184	1	1		1351	0.713116	0.4706	0.558	0.736707	0.2012	0.3628
1351	0.8181	0.5	0.5		1352	0.59184	0.59184	0.59184	0.59184	1	1		1352	0.712871	0.4706	0.5578	0.736829	0.2012	0.3628
1352	0.8181	0.5	0.5		1353	0.59184	0.59184	0.59184	0.59184	1	1		1353	0.712627	0.4704	0.5576	0.736951	0.2014	0.3628
1353	0.8181	0.5	0.5		1354	0.59184	0.59184	0.59184	0.59184	1	1		1354	0.712505	0.4704	0.5574	0.737074	0.2014	0.3628
1354	0.8181	0.5	0.5		1355	0.59184	0.59184	0.59184	0.59184	1	1		1355	0.71226	0.4702	0.5574	0.737196	0.2016	0.3628
1355	0.8181	0.5	0.5		1356	0.59184	0.59184	0.59184	0.59184	1	1		1356	0.712138	0.4702	0.5572	0.737196	0.2016	0.3626
1356	0.8181	0.5	0.5		1357	0.59184	0.59184	0.59184	0.59184	1	1		1357	0.711893	0.47	0.557	0.737318	0.2016	0.3626
1357	0.8181	0.5	0.5		1358	0.59184	0.59184	0.59184	0.59184	1	1		1358	0.711771	0.47	0.5568	0.73744	0.2018	0.3626
1358	0.8181	0.5	0.5		1359	0.59184	0.59184	0.59184	0.59184	1	1		1359	0.711527	0.47	0.5568	0.737563	0.2018	0.3626
1359	0.8181	0.5	0.5		1360	0.59184	0.59184	0.59184	0.59184	1	1		1360	0.711282	0.4698	0.5566	0.737685	0.202	0.3626
1360	0.8181	0.5	0.5		1361	0.59184	0.59184	0.59184	0.59184	1	1		1361	0.71116	0.4698	0.5564	0.737807	0.202	0.3626
1361	0.8181	0.5	0.5		1362	0.59184	0.59184	0.59184	0.59184	1	1		1362	0.710916	0.4696	0.5562	0.737929	0.202	0.3626
1362	0.8181	0.5	0.5		1363	0.59184	0.59184	0.59184	0.59184	1	1		1363	0.710793	0.4696	0.5562	0.738052	0.2022	0.3626
1363	0.8181	0.5	0.5		1364	0.59184	0.59184	0.59184	0.59184	1	1		1364	0.710549	0.4694	0.556	0.738174	0.2022	0.3626
1364	0.8181	0.5	0.5		1365	0.59184	0.59184	0.59184	0.59184	1	1		1365	0.710427	0.4694	0.5558	0.738296	0.2024	0.3624
1365	0.8181	0.5	0.5		1366	0.59184	0.59184	0.59184	0.59184	1	1		1366	0.710182	0.4692	0.5556	0.738418	0.2024	0.3624
1366	0.8181	0.5	0.5		1367	0.59184	0.59184	0.59184	0.59184	1	1		1367	0.709938	0.4692	0.5556	0.738418	0.2024	0.3624
1367	0.8181	0.5	0.5		1368	0.59184	0.59184	0.59184	0.59184	1	1		1368	0.709815	0.469	0.5554	0.738541	0.2026	0.3624
1368	0.8181	0.5	0.5		1369	0.59184	0.59184	0.59184	0.59184	1	1		1369	0.709571	0.469	0.5552	0.738663	0.2026	0.3624
1369	0.8181	0.5	0.5		1370	0.59184	0.59184	0.59184	0.59184	1	1		1370	0.709449	0.4688	0.5552	0.738785	0.2028	0.3624
1370	0.8181	0.5	0.5		1371	0.59184	0.59184	0.59184	0.59184	1	1		1371	0.709204	0.4688	0.555	0.738907	0.2028	0.3624
1371	0.8181	0.5	0.5		1372	0.59184	0.59184	0.59184	0.59184	1	1		1372	0.709082	0.4686	0.5548	0.739029	0.2028	0.3624
1372	0.8181	0.5	0.5		1373	0.59184	0.59184	0.59184	0.59184	1	1		1373	0.708838	0.4686	0.5546	0.739152	0.203	0.3624
1373	0.8181	0.5	0.5		1374	0.59184	0.59184	0.59184	0.59184	1	1		1374	0.708715	0.4686	0.5546	0.739274	0.203	0.3622
1374	0.8181	0.5	0.5		1375	0.59184	0.59184	0.59184	0.59184	1	1		1375	0.708471	0.4684	0.5544	0.739396	0.2032	0.3622
1375	0.8181	0.5	0.5		1376	0.59184	0.59184	0.59184	0.59184	1	1		1376	0.708226	0.4684	0.5542	0.739396	0.2032	0.3622
1376	0.8181	0.5	0.5		1377	0.59184	0.59184	0.59184	0.59184	1	1		1377	0.708104	0.4682	0.554	0.739518	0.2032	0.3622
1377	0.8181	0.5	0.5		1378	0.59184	0.59184	0.59184	0.59184	1	1		1378	0.70786	0.4682	0.554	0.739641	0.2034	0.3622
1378	0.8181	0.5	0.5		1379	0.59184	0.59184	0.59184	0.59184	1	1		1379	0.707737	0.468	0.5538	0.739763	0.2034	0.3622
1379	0.8181	0.5	0.5		1380	0.59184	0.59184	0.59184	0.59184	1	1		1380	0.707493	0.468	0.5536	0.739885	0.2036	0.3622
1380	0.8181	0.5	0.5		1381	0.59184	0.59184	0.59184	0.59184	1	1		1381	0.707371	0.4678	0.5534	0.740007	0.2036	0.3622
1381	0.8181	0.5	0.5		1382	0.59184	0.59184	0.59184	0.59184	1	1		1382	0.707126	0.4678	0.5534	0.74013	0.2036	0.362
1382	0.8181	0.5	0.5		1383	0.59184	0.59184	0.59184	0.59184	1	1		1383	0.707004	0.4676	0.5532	0.740252	0.2038	0.362
1383	0.8181	0.5	0.5		1384	0.59184	0.59184	0.59184	0.59184	1	1		1384	0.70676	0.4676	0.553	0.740252	0.2038	0.362
1384	0.8181	0.5	0.5		1385	0.59184	0.59184	0.59184	0.59184	1	1		1385	0.706637	0.4674	0.553	0.740374	0.204	0.362
1385	0.8181	0.5	0.5		1386	0.59184	0.59184	0.59184	0.59184	1	1		1386	0.706393	0.4674	0.5528	0.740496	0.204	0.362
1386	0.8181	0.5	0.5		1387	0.59184	0.59184	0.59184	0.59184	1	1		1387	0.706271	0.4674	0.5526	0.740619	0.204	0.362
1387	0.8181	0.5	0.5		1388	0.59184	0.59184	0.59184	0.59184	1	1		1388	0.706026	0.4672	0.5524	0.740741	0.2042	0.362
1388	0.8181	0.5	0.5		1389	0.59184	0.59184	0.59184	0.59184	1	1		1389	0.705782	0.4672	0.5524	0.740863	0.2042	0.362
1389	0.8181	0.5	0.5		1390	0.59184	0.59184	0.59184	0.59184	1	1		1390	0.705659	0.467	0.5522	0.740985	0.2044	0.362
1390	0.8181	0.5	0.5		1391	0.59184	0.59184	0.59184	0.59184	1	1		1391	0.705415	0.467	0.552	0.741107	0.2044	0.3618
1391	0.8181	0.5	0.5		1392	0.59184	0.59184	0.59184	0.59184	1	1		1392	0.705293	0.4668	0.552	0.741107	0.2044	0.3618
1392	0.8181	0.5	0.5		1393	0.59184	0.59184	0.59184	0.59184	1	1		1393	0.705048	0.4668	0.5518	0.74123	0.2046	0.3618
1393	0.8181	0.5	0.5		1394	0.59184	0.59184	0.59184	0.59184	1	1		1394	0.704926	0.4666	0.5516	0.741352	0.2046	0.3618
1394	0.8181	0.5	0.5		1395	0.59184	0.59184	0.59184	0.59184	1	1		1395	0.704682	0.4666	0.5514	0.741474	0.2046	0.3618
1395	0.8181	0.5	0.5		1396	0.59184	0.59184	0.59184	0.59184	1	1		1396	0.704559	0.4666	0.5514	0.741596	0.2048	0.3618
1396	0.8181	0.5	0.5		1397	0.59184	0.59184	0.59184	0.59184	1	1		1397	0.704315	0.4664	0.5512	0.741719	0.2048	0.3618
1397	0.8181	0.5	0.5		1398	0.59184	0.59184	0.59184	0.59184	1	1		1398	0.704193	0.4664	0.551	0.741719	0.205	0.3618
1398	0.8181	0.5	0.5		1399	0.59184	0.59184	0.59184	0.59184	1	1		1399	0.703948	0.4662	0.551	0.741841	0.205	0.3618
1399	0.8181	0.5	0.5		1400	0.59184	0.59184	0.59184	0.59184	1	1		1400	0.703826	0.4662	0.5508	0.741963	0.205	0.3616
1400	0.8181	0.5	0.5		1401	0.59184	0.59184	0.59184	0.59184	1	1		1401	0.703581	0.466	0.5506	0.742085	0.2052	0.3616
1401	0.8181	0.5	0.5		1402	0.59184	0.59184	0.59184	0.59184	1	1		1402	0.703459	0.466	0.5504	0.742208	0.2052	0.3616
1402	0.8181	0.5	0.5		1403	0.59184	0.59184	0.59184	0.59184	1	1		1403	0.703215	0.4658	0.5504	0.74233	0.2054	0.3616
1403	0.8181	0.5	0.5		1404	0.59184	0.59184	0.59184	0.59184	1	1		1404	0.703093	0.4658	0.5502	0.74233	0.2054	0.3616
1404	0.8181	0.5	0.5		1405	0.59184	0.59184	0.59184	0.59184	1	1		1405	0.702848	0.4656	0.55	0.742452	0.2054	0.3616
1405	0.8181	0.5	0.5		1406	0.59184	0.59184	0.59184	0.59184	1	1		1406	0.702726	0.4656	0.55	0.742574	0.2056	0.3616
1406	0.8181	0.5	0.5		1407	0.59184	0.59184	0.59184	0.59184	1	1		1407	0.702481	0.4656	0.5498	0.742696	0.2056	0.3616
1407	0.8181	0.5	0.5		1408	0.59184	0.59184	0.59184	0.59184	1	1		1408	0.702359	0.4654	0.5496	0.742819	0.2056	0.3616
1408	0.8181	0.5	0.5		1409	0.59184	0.59184	0.59184	0.59184	1	1		1409	0.702115	0.4654	0.5494	0.742941	0.2058	0.3614
1409	0.8181	0.5	0.5		1410	0.59184	0.59184	0.59184	0.59184	1	1		1410	0.701992	0.4652	0.5494	0.742941	0.2058	0.3614
1410	0.8181	0.5	0.5		1411	0.59184	0.59184	0.59184	0.59184	1	1		1411	0.701748	0.4652	0.5492	0.743063	0.206	0.3614
1411	0.8181	0.5	0.5		1412	0.59184	0.59184	0.59184	0.59184	1	1		1412	0.701626	0.465	0.549	0.743185	0.206	0.3614
1412	0.8181	0.5	0.5		1413	0.59184	0.59184	0.59184	0.59184	1	1		1413	0.701381	0.465	0.549	0.743308	0.206	0.3614
1413	0.8181	0.5	0.5		1414	0.59184	0.59184	0.59184	0.59184	1	1		1414	0.701259	0.4648	0.5488	0.74343	0.2062	0.3614
1414	0.8181	0.5	0.5		1415	0.59184	0.59184	0.59184	0.59184	1	1		1415	0.701015	0.4648	0.5486	0.74343	0.2062	0.3614
1415	0.8181	0.5	0.5		1416	0.59184	0.59184	0.59184	0.59184	1	1		1416	0.700892	0.4648	0.5486	0.743552	0.2062	0.3614
1416	0.8181	0.5	0.5		1417	0.59184	0.59184	0.59184	0.59184	1	1		1417	0.700648	0.4646	0.5484	0.743674	0.2064	0.3614
1417	0.8181	0.5	0.5		1418	0.59184	0.59184	0.59184	0.59184	1	1		1418	0.700526	0.4646	0.5482	0.743797	0.2064	0.3614
1418	0.8181	0.5	0.5		1419	0.59184	0.59184	0.59184	0.59184	1	1		1419	0.700281	0.4644	0.548	0.743919	0.2066	0.3612
1419	0.8181	0.5	0.5		1420	0.59184	0.59184	0.59184	0.59184	1	1		1420	0.700159	0.4644	0.548	0.744041	0.2066	0.3612
1420	0.8181	0.5	0.5		1421	0.59184	0.59184	0.59184	0.59184	1	1		1421	0.699914	0.4642	0.5478	0.744041	0.2066	0.3612
1421	0.8181	0.5	0.5		1422	0.59184	0.59184	0.59184	0.59184	1	1		1422	0.699792	0.4642	0.5476	0.744163	0.2068	0.3612
1422	0.8181	0.5	0.5		1423	0.59184	0.59184	0.59184	0.59184	1	1		1423	0.699548	0.4642	0.5476	0.744286	0.2068	0.3612
1423	0.8181	0.5	0.5		1424	0.59184	0.59184	0.59184	0.59184	1	1		1424	0.699425	0.464	0.5474	0.744408	0.2068	0.3612
1424	0.8181	0.5	0.5		1425	0.59184	0.59184	0.59184	0.59184	1	1		1425	0.699181	0.464	0.5472	0.74453	0.207	0.3612
1425	0.8181	0.5	0.5		1426	0.59184	0.59184	0.59184	0.59184	1	1		1426	0.699059	0.4638	0.5472	0.74453	0.207	0.3612
1426	0.8181	0.5	0.5		1427	0.59184	0.59184	0.59184	0.59184	1	1		1427	0.698814	0.4638	0.547	0.744652	0.2072	0.3612
1427	0.8181	0.5	0.5		1428	0.59184	0.59184	0.59184	0.59184	1	1		1428	0.698692	0.4636	0.5468	0.744774	0.2072	0.361
1428	0.8181	0.5	0.5		1429	0.59184	0.59184	0.59184	0.59184	1	1		1429	0.69857	0.4636	0.5468	0.744897	0.2072	0.361
1429	0.8181	0.5	0.5		1430	0.59184	0.59184	0.59184	0.59184	1	1		1430	0.698325	0.4634	0.5466	0.744897	0.2074	0.361
1430	0.8181	0.5	0.5		1431	0.59184	0.59184	0.59184	0.59184	1	1		1431	0.698203	0.4634	0.5464	0.745019	0.2074	0.361
1431	0.8181	0.5	0.5		1432	0.59184	0.59184	0.59184	0.59184	1	1		1432	0.697959	0.4634	0.5464	0.745141	0.2074	0.361
1432	0.8181	0.5	0.5		1433	0.59184	0.59184	0.59184	0.59184	1	1		1433	0.697836	0.4632	0.5462	0.745263	0.2076	0.361
1433	0.8181	0.5	0.5		1434	0.59184	0.59184	0.59184	0.59184	1	1		1434	0.697592	0.4632	0.546	0.745386	0.2076	0.361
1434	0.8181	0.5	0.5		1435	0.59184	0.59184	0.59184	0.59184	1	1		1435	0.69747	0.463	0.5458	0.745386	0.2078	0.361
1435	0.8181	0.5	0.5		1436	0.59184	0.59184	0.59184	0.59184	1	1		1436	0.697225	0.463	0.5458	0.745508	0.2078	0.361
1436	0.8181	0.5	0.5		1437	0.59184	0.59184	0.59184	0.59184	1	1		1437	0.697103	0.4628	0.5456	0.74563	0.2078	0.3608
1437	0.8181	0.5	0.5		1438	0.59184	0.59184	0.59184	0.59184	1	1		1438	0.696859	0.4628	0.5454	0.745752	0.208	0.3608
1438	0.8181	0.5	0.5		1439	0.59184	0.59184	0.59184	0.59184	1	1		1439	0.696736	0.4628	0.5454	0.745752	0.208	0.3608
1439	0.8181	0.5	0.5		1440	0.59184	0.59184	0.59184	0.59184	1	1		1440	0.696492	0.4626	0.5452	0.745875	0.208	0.3608
1440	0.8181	0.5	0.5		1441	0.59184	0.59184	0.59184	0.59184	1	1		1441	0.69637	0.4626	0.545	0.745997	0.2082	0.3608
1441	0.8181	0.5	0.5		1442	0.59184	0.59184	0.59184	0.59184	1	1		1442	0.696247	0.4624	0.545	0.746119	0.2082	0.3608
1442	0.8181	0.5	0.5		1443	0.59184	0.59184	0.59184	0.59184	1	1		1443	0.696003	0.4624	0.5448	0.746241	0.2084	0.3608
1443	0.8181	0.5	0.5		1444	0.59184	0.59184	0.59184	0.59184	1	1		1444	0.695881	0.4622	0.5446	0.746241	0.2084	0.3608
1444	0.8181	0.5	0.5		1445	0.59184	0.59184	0.59184	0.59184	1	1		1445	0.695636	0.4622	0.5446	0.746364	0.2084	0.3608
1445	0.8181	0.5	0.5		1446	0.59184	0.59184	0.59184	0.59184	1	1		1446	0.695514	0.4622	0.5444	0.746486	0.2086	0.3608
1446	0.8181	0.5	0.5		1447	0.59184	0.59184	0.59184	0.59184	1	1		1447	0.69527	0.462	0.5442	0.746608	0.2086	0.3606
1447	0.8181	0.5	0.5		1448	0.59184	0.59184	0.59184	0.59184	1	1		1448	0.695147	0.462	0.5442	0.746608	0.2086	0.3606
1448	0.8181	0.5	0.5		1449	0.59184	0.59184	0.59184	0.59184	1	1		1449	0.694903	0.4618	0.544	0.74673	0.2088	0.3606
1449	0.8181	0.5	0.5		1450	0.59184	0.59184	0.59184	0.59184	1	1		1450	0.694781	0.4618	0.5438	0.746852	0.2088	0.3606
1450	0.8181	0.5	0.5		1451	0.59184	0.59184	0.59184	0.59184	1	1		1451	0.694658	0.4616	0.5438	0.746975	0.2088	0.3606
1451	0.8181	0.5	0.5		1452	0.59184	0.59184	0.59184	0.59184	1	1		1452	0.694414	0.4616	0.5436	0.746975	0.209	0.3606
1452	0.8181	0.5	0.5		1453	0.59184	0.59184	0.59184	0.59184	1	1		1453	0.694292	0.4616	0.5434	0.747097	0.209	0.3606
1453	0.8181	0.5	0.5		1454	0.59184	0.59184	0.59184	0.59184	1	1		1454	0.694047	0.4614	0.5434	0.747219	0.2092	0.3606
1454	0.8181	0.5	0.5		1455	0.59184	0.59184	0.59184	0.59184	1	1		1455	0.693925	0.4614	0.5432	0.747341	0.2092	0.3606
1455	0.8181	0.5	0.5		1456	0.59184	0.59184	0.59184	0.59184	1	1		1456	0.69368	0.4612	0.543	0.747341	0.2092	0.3604
1456	0.8181	0.5	0.5		1457	0.59184	0.59184	0.59184	0.59184	1	1		1457	0.693558	0.4612	0.543	0.747464	0.2094	0.3604
1457	0.8181	0.5	0.5		1458	0.59184	0.59184	0.59184	0.59184	1	1		1458	0.693436	0.4612	0.5428	0.747586	0.2094	0.3604
1458	0.8181	0.5	0.5		1459	0.59184	0.59184	0.59184	0.59184	1	1		1459	0.693192	0.461	0.5426	0.747586	0.2094	0.3604
1459	0.8181	0.5	0.5		1460	0.59184	0.59184	0.59184	0.59184	1	1		1460	0.693069	0.461	0.5426	0.747708	0.2096	0.3604
1460	0.8181	0.5	0.5		1461	0.59184	0.59184	0.59184	0.59184	1	1		1461	0.692825	0.4608	0.5424	0.74783	0.2096	0.3604
1461	0.8181	0.5	0.5		1462	0.59184	0.59184	0.59184	0.59184	1	1		1462	0.692703	0.4608	0.5422	0.747953	0.2096	0.3604
1462	0.8181	0.5	0.5		1463	0.59184	0.59184	0.59184	0.59184	1	1		1463	0.692458	0.4606	0.5422	0.747953	0.2098	0.3604
1463	0.8181	0.5	0.5		1464	0.59184	0.59184	0.59184	0.59184	1	1		1464	0.692336	0.4606	0.542	0.748075	0.2098	0.3604
1464	0.8181	0.5	0.5		1465	0.59184	0.59184	0.59184	0.59184	1	1		1465	0.692214	0.4606	0.5418	0.748197	0.21	0.3604
1465	0.8181	0.5	0.5		1466	0.59184	0.59184	0.59184	0.59184	1	1		1466	0.691969	0.4604	0.5418	0.748319	0.21	0.3602
1466	0.8181	0.5	0.5		1467	0.59184	0.59184	0.59184	0.59184	1	1		1467	0.691847	0.4604	0.5416	0.748319	0.21	0.3602
1467	0.8181	0.5	0.5		1468	0.59184	0.59184	0.59184	0.59184	1	1		1468	0.691602	0.4602	0.5414	0.748442	0.2102	0.3602
1468	0.8181	0.5	0.5		1469	0.59184	0.59184	0.59184	0.59184	1	1		1469	0.69148	0.4602	0.5414	0.748564	0.2102	0.3602
1469	0.8181	0.5	0.5		1470	0.59184	0.59184	0.59184	0.59184	1	1		1470	0.691358	0.4602	0.5412	0.748564	0.2102	0.3602
1470	0.8181	0.5	0.5		1471	0.59184	0.59184	0.59184	0.59184	1	1		1471	0.691114	0.46	0.541	0.748686	0.2104	0.3602
1471	0.8181	0.5	0.5		1472	0.59184	0.59184	0.59184	0.59184	1	1		1472	0.690991	0.46	0.541	0.748808	0.2104	0.3602
1472	0.8181	0.5	0.5		1473	0.59184	0.59184	0.59184	0.59184	1	1		1473	0.690747	0.4598	0.5408	0.74893	0.2104	0.3602
1473	0.8181	0.5	0.5		1474	0.59184	0.59184	0.59184	0.59184	1	1		1474	0.690625	0.4598	0.5406	0.74893	0.2106	0.3602
1474	0.8181	0.5	0.5		1475	0.59184	0.59184	0.59184	0.59184	1	1		1475	0.69038	0.4596	0.5406	0.749053	0.2106	0.3602
1475	0.8181	0.5	0.5		1476	0.59184	0.59184	0.59184	0.59184	1	1		1476	0.690258	0.4596	0.5404	0.749175	0.2106	0.36
1476	0.8181	0.5	0.5		1477	0.59184	0.59184	0.59184	0.59184	1	1		1477	0.690136	0.4596	0.5402	0.749175	0.2108	0.36
1477	0.8181	0.5	0.5		1478	0.59184	0.59184	0.59184	0.59184	1	1		1478	0.689891	0.4594	0.5402	0.749297	0.2108	0.36
1478	0.8181	0.5	0.5		1479	0.59184	0.59184	0.59184	0.59184	1	1		1479	0.689769	0.4594	0.54	0.749419	0.2108	0.36
1479	0.8181	0.5	0.5		1480	0.59184	0.59184	0.59184	0.59184	1	1		1480	0.689525	0.4592	0.5398	0.749542	0.211	0.36
1480	0.8181	0.5	0.5		1481	0.59184	0.59184	0.59184	0.59184	1	1		1481	0.689402	0.4592	0.5398	0.749542	0.211	0.36
1481	0.8181	0.5	0.5		1482	0.59184	0.59184	0.59184	0.59184	1	1		1482	0.68928	0.4592	0.5396	0.749664	0.2112	0.36
1482	0.8181	0.5	0.5		1483	0.59184	0.59184	0.59184	0.59184	1	1		1483	0.689036	0.459	0.5396	0.749786	0.2112	0.36
1483	0.8181	0.5	0.5		1484	0.59184	0.59184	0.59184	0.59184	1	1		1484	0.688913	0.459	0.5394	0.749786	0.2112	0.36
1484	0.8181	0.5	0.5		1485	0.59184	0.59184	0.59184	0.59184	1	1		1485	0.688791	0.4588	0.5392	0.749908	0.2114	0.36
1485	0.8181	0.5	0.5		1486	0.59184	0.59184	0.59184	0.59184	1	1		1486	0.688547	0.4588	0.5392	0.750031	0.2114	0.3598
1486	0.8181	0.5	0.5		1487	0.59184	0.59184	0.59184	0.59184	1	1		1487	0.688424	0.4588	0.539	0.750031	0.2114	0.3598
1487	0.8181	0.5	0.5		1488	0.59184	0.59184	0.59184	0.59184	1	1		1488	0.68818	0.4586	0.5388	0.750153	0.2116	0.3598
1488	0.8181	0.5	0.5		1489	0.59184	0.59184	0.59184	0.59184	1	1		1489	0.688058	0.4586	0.5388	0.750275	0.2116	0.3598
1489	0.8181	0.5	0.5		1490	0.59184	0.59184	0.59184	0.59184	1	1		1490	0.687935	0.4584	0.5386	0.750275	0.2116	0.3598
1490	0.8181	0.5	0.5		1491	0.59184	0.59184	0.59184	0.59184	1	1		1491	0.687691	0.4584	0.5384	0.750397	0.2118	0.3598
1491	0.8181	0.5	0.5		1492	0.59184	0.59184	0.59184	0.59184	1	1		1492	0.687569	0.4584	0.5384	0.750519	0.2118	0.3598
1492	0.8181	0.5	0.5		1493	0.59184	0.59184	0.59184	0.59184	1	1		1493	0.687324	0.4582	0.5382	0.750519	0.2118	0.3598
1493	0.8181	0.5	0.5		1494	0.59184	0.59184	0.59184	0.59184	1	1		1494	0.687202	0.4582	0.538	0.750642	0.212	0.3598
1494	0.8181	0.5	0.5		1495	0.59184	0.59184	0.59184	0.59184	1	1		1495	0.68708	0.458	0.538	0.750764	0.212	0.3598
1495	0.8181	0.5	0.5		1496	0.59184	0.59184	0.59184	0.59184	1	1		1496	0.686835	0.458	0.5378	0.750886	0.212	0.3596
1496	0.8181	0.5	0.5		1497	0.59184	0.59184	0.59184	0.59184	1	1		1497	0.686713	0.458	0.5378	0.750886	0.2122	0.3596
1497	0.8181	0.5	0.5		1498	0.59184	0.59184	0.59184	0.59184	1	1		1498	0.686591	0.4578	0.5376	0.751008	0.2122	0.3596
1498	0.8181	0.5	0.5		1499	0.59184	0.59184	0.59184	0.59184	1	1		1499	0.686346	0.4578	0.5374	0.751131	0.2122	0.3596
1499	0.8181	0.5	0.5		1500	0.59184	0.59184	0.59184	0.59184	1	1		1500	0.686224	0.4576	0.5374	0.751131	0.2124	0.3596
1500	0.8181	0.5	0.5		1501	0.59184	0.59184	0.59184	0.59184	1	1		1501	0.68598	0.4576	0.5372	0.751253	0.2124	0.3596
1501	0.8181	0.5	0.5		1502	0.59184	0.59184	0.59184	0.59184	1	1		1502	0.685857	0.4576	0.537	0.751375	0.2126	0.3596
1502	0.8181	0.5	0.5		1503	0.59184	0.59184	0.59184	0.59184	1	1		1503	0.685735	0.4574	0.537	0.751375	0.2126	0.3596
1503	0.8181	0.5	0.5		1504	0.59184	0.59184	0.59184	0.59184	1	1		1504	0.685491	0.4574	0.5368	0.751497	0.2126	0.3596
1504	0.8181	0.5	0.5		1505	0.59184	0.59184	0.59184	0.59184	1	1		1505	0.685369	0.4572	0.5366	0.75162	0.2128	0.3596
1505	0.8181	0.5	0.5		1506	0.59184	0.59184	0.59184	0.59184	1	1		1506	0.685246	0.4572	0.5366	0.75162	0.2128	0.3594
1506	0.8181	0.5	0.5		1507	0.59184	0.59184	0.59184	0.59184	1	1		1507	0.685002	0.4572	0.5364	0.751742	0.2128	0.3594
1507	0.8181	0.5	0.5		1508	0.59184	0.59184	0.59184	0.59184	1	1		1508	0.68488	0.457	0.5364	0.751742	0.213	0.3594
1508	0.8181	0.5	0.5		1509	0.59184	0.59184	0.59184	0.59184	1	1		1509	0.684757	0.457	0.5362	0.751864	0.213	0.3594
1509	0.8181	0.5	0.5		1510	0.59184	0.59184	0.59184	0.59184	1	1		1510	0.684513	0.4568	0.536	0.751986	0.213	0.3594
1510	0.8181	0.5	0.5		1511	0.59184	0.59184	0.59184	0.59184	1	1		1511	0.684391	0.4568	0.536	0.751986	0.2132	0.3594
1511	0.8181	0.5	0.5		1512	0.59184	0.59184	0.59184	0.59184	1	1		1512	0.684146	0.4568	0.5358	0.752109	0.2132	0.3594
1512	0.8181	0.5	0.5		1513	0.59184	0.59184	0.59184	0.59184	1	1		1513	0.684024	0.4566	0.5356	0.752231	0.2132	0.3594
1513	0.8181	0.5	0.5		1514	0.59184	0.59184	0.59184	0.59184	1	1		1514	0.683902	0.4566	0.5356	0.752231	0.2134	0.3594
1514	0.8181	0.5	0.5		1515	0.59184	0.59184	0.59184	0.59184	1	1		1515	0.683657	0.4564	0.5354	0.752353	0.2134	0.3594
1515	0.8181	0.5	0.5		1516	0.59184	0.59184	0.59184	0.59184	1	1		1516	0.683535	0.4564	0.5352	0.752475	0.2134	0.3592
1516	0.8181	0.5	0.5		1517	0.59184	0.59184	0.59184	0.59184	1	1		1517	0.683413	0.4564	0.5352	0.752475	0.2136	0.3592
1517	0.8181	0.5	0.5		1518	0.59184	0.59184	0.59184	0.59184	1	1		1518	0.683168	0.4562	0.535	0.752597	0.2136	0.3592
1518	0.8181	0.5	0.5		1519	0.59184	0.59184	0.59184	0.59184	1	1		1519	0.683046	0.4562	0.535	0.75272	0.2136	0.3592
1519	0.8181	0.5	0.5		1520	0.59184	0.59184	0.59184	0.59184	1	1		1520	0.682924	0.456	0.5348	0.75272	0.2138	0.3592
1520	0.8181	0.5	0.5		1521	0.59184	0.59184	0.59184	0.59184	1	1		1521	0.682679	0.456	0.5346	0.752842	0.2138	0.3592
1521	0.8181	0.5	0.5		1522	0.59184	0.59184	0.59184	0.59184	1	1		1522	0.682557	0.456	0.5346	0.752842	0.2138	0.3592
1522	0.8181	0.5	0.5		1523	0.59184	0.59184	0.59184	0.59184	1	1		1523	0.682435	0.4558	0.5344	0.752964	0.214	0.3592
1523	0.8181	0.5	0.5		1524	0.59184	0.59184	0.59184	0.59184	1	1		1524	0.68219	0.4558	0.5344	0.753086	0.214	0.3592
1524	0.8181	0.5	0.5		1525	0.59184	0.59184	0.59184	0.59184	1	1		1525	0.682068	0.4556	0.5342	0.753086	0.214	0.3592
1525	0.8181	0.5	0.5		1526	0.59184	0.59184	0.59184	0.59184	1	1		1526	0.681946	0.4556	0.534	0.753209	0.2142	0.3592
1526	0.8181	0.5	0.5		1527	0.59184	0.59184	0.59184	0.59184	1	1		1527	0.681702	0.4556	0.534	0.753331	0.2142	0.359
1527	0.8181	0.5	0.5		1528	0.59184	0.59184	0.59184	0.59184	1	1		1528	0.681579	0.4554	0.5338	0.753331	0.2142	0.359
1528	0.8181	0.5	0.5		1529	0.59184	0.59184	0.59184	0.59184	1	1		1529	0.681457	0.4554	0.5336	0.753453	0.2144	0.359
1529	0.8181	0.5	0.5		1530	0.59184	0.59184	0.59184	0.59184	1	1		1530	0.681213	0.4554	0.5336	0.753575	0.2144	0.359
1530	0.8181	0.5	0.5		1531	0.59184	0.59184	0.59184	0.59184	1	1		1531	0.68109	0.4552	0.5334	0.753575	0.2144	0.359
1531	0.8181	0.5	0.5		1532	0.59184	0.59184	0.59184	0.59184	1	1		1532	0.680968	0.4552	0.5334	0.753698	0.2146	0.359
1532	0.8181	0.5	0.5		1533	0.59184	0.59184	0.59184	0.59184	1	1		1533	0.680724	0.455	0.5332	0.753698	0.2146	0.359
1533	0.8181	0.5	0.5		1534	0.59184	0.59184	0.59184	0.59184	1	1		1534	0.680601	0.455	0.533	0.75382	0.2146	0.359
1534	0.8181	0.5	0.5		1535	0.59184	0.59184	0.59184	0.59184	1	1		1535	0.680479	0.455	0.533	0.753942	0.2148	0.359
1535	0.8181	0.5	0.5		1536	0.59184	0.59184	0.59184	0.59184	1	1		1536	0.680235	0.4548	0.5328	0.753942	0.2148	0.359
1536	0.8181	0.5	0.5		1537	0.59184	0.59184	0.59184	0.59184	1	1		1537	0.680112	0.4548	0.5328	0.754064	0.2148	0.3588
1537	0.8181	0.5	0.5		1538	0.59184	0.59184	0.59184	0.59184	1	1		1538	0.67999	0.4546	0.5326	0.754064	0.215	0.3588
1538	0.8181	0.5	0.5		1539	0.59184	0.59184	0.59184	0.59184	1	1		1539	0.679746	0.4546	0.5324	0.754187	0.215	0.3588
1539	0.8181	0.5	0.5		1540	0.59184	0.59184	0.59184	0.59184	1	1		1540	0.679624	0.4546	0.5324	0.754309	0.215	0.3588
1540	0.8181	0.5	0.5		1541	0.59184	0.59184	0.59184	0.59184	1	1		1541	0.679501	0.4544	0.5322	0.754309	0.2152	0.3588
1541	0.8181	0.5	0.5		1542	0.59184	0.59184	0.59184	0.59184	1	1		1542	0.679257	0.4544	0.532	0.754431	0.2152	0.3588
1542	0.8181	0.5	0.5		1543	0.59184	0.59184	0.59184	0.59184	1	1		1543	0.679135	0.4544	0.532	0.754431	0.2152	0.3588
1543	0.8181	0.5	0.5		1544	0.59184	0.59184	0.59184	0.59184	1	1		1544	0.679012	0.4542	0.5318	0.754553	0.2154	0.3588
1544	0.8181	0.5	0.5		1545	0.59184	0.59184	0.59184	0.59184	1	1		1545	0.67889	0.4542	0.5318	0.754675	0.2154	0.3588
1545	0.8181	0.5	0.5		1546	0.59184	0.59184	0.59184	0.59184	1	1		1546	0.678646	0.454	0.5316	0.754675	0.2154	0.3588
1546	0.8181	0.5	0.5		1547	0.59184	0.59184	0.59184	0.59184	1	1		1547	0.678523	0.454	0.5314	0.754798	0.2156	0.3588
1547	0.8181	0.5	0.5		1548	0.59184	0.59184	0.59184	0.59184	1	1		1548	0.678401	0.454	0.5314	0.754798	0.2156	0.3586
1548	0.8181	0.5	0.5		1549	0.59184	0.59184	0.59184	0.59184	1	1		1549	0.678157	0.4538	0.5312	0.75492	0.2156	0.3586
1549	0.8181	0.5	0.5		1550	0.59184	0.59184	0.59184	0.59184	1	1		1550	0.678034	0.4538	0.5312	0.755042	0.2158	0.3586
1550	0.8181	0.5	0.5		1551	0.59184	0.59184	0.59184	0.59184	1	1		1551	0.677912	0.4536	0.531	0.755042	0.2158	0.3586
1551	0.8181	0.5	0.5		1552	0.59184	0.59184	0.59184	0.59184	1	1		1552	0.677668	0.4536	0.5308	0.755164	0.2158	0.3586
1552	0.8181	0.5	0.5		1553	0.59184	0.59184	0.59184	0.59184	1	1		1553	0.677546	0.4536	0.5308	0.755164	0.216	0.3586
1553	0.8181	0.5	0.5		1554	0.59184	0.59184	0.59184	0.59184	1	1		1554	0.677423	0.4534	0.5306	0.755287	0.216	0.3586
1554	0.8181	0.5	0.5		1555	0.59184	0.59184	0.59184	0.59184	1	1		1555	0.677179	0.4534	0.5306	0.755409	0.216	0.3586
1555	0.8181	0.5	0.5		1556	0.59184	0.59184	0.59184	0.59184	1	1		1556	0.677057	0.4534	0.5304	0.755409	0.2162	0.3586
1556	0.8181	0.5	0.5		1557	0.59184	0.59184	0.59184	0.59184	1	1		1557	0.676934	0.4532	0.5302	0.755531	0.2162	0.3586
1557	0.8181	0.5	0.5		1558	0.59184	0.59184	0.59184	0.59184	1	1		1558	0.676812	0.4532	0.5302	0.755531	0.2162	0.3586
1558	0.8181	0.5	0.5		1559	0.59184	0.59184	0.59184	0.59184	1	1		1559	0.676568	0.453	0.53	0.755653	0.2164	0.3584
1559	0.8181	0.5	0.5		1560	0.59184	0.59184	0.59184	0.59184	1	1		1560	0.676445	0.453	0.53	0.755653	0.2164	0.3584
1560	0.8181	0.5	0.5		1561	0.59184	0.59184	0.59184	0.59184	1	1		1561	0.676323	0.453	0.5298	0.755776	0.2164	0.3584
1561	0.8181	0.5	0.5		1562	0.59184	0.59184	0.59184	0.59184	1	1		1562	0.676079	0.4528	0.5296	0.755898	0.2166	0.3584
1562	0.8181	0.5	0.5		1563	0.59184	0.59184	0.59184	0.59184	1	1		1563	0.675956	0.4528	0.5296	0.755898	0.2166	0.3584
1563	0.8181	0.5	0.5		1564	0.59184	0.59184	0.59184	0.59184	1	1		1564	0.675834	0.4528	0.5294	0.75602	0.2166	0.3584
1564	0.8181	0.5	0.5		1565	0.59184	0.59184	0.59184	0.59184	1	1		1565	0.675712	0.4526	0.5294	0.75602	0.2168	0.3584
1565	0.8181	0.5	0.5		1566	0.59184	0.59184	0.59184	0.59184	1	1		1566	0.675468	0.4526	0.5292	0.756142	0.2168	0.3584
1566	0.8181	0.5	0.5		1567	0.59184	0.59184	0.59184	0.59184	1	1		1567	0.675345	0.4524	0.529	0.756142	0.2168	0.3584
1567	0.8181	0.5	0.5		1568	0.59184	0.59184	0.59184	0.59184	1	1		1568	0.675223	0.4524	0.529	0.756265	0.217	0.3584
1568	0.8181	0.5	0.5		1569	0.59184	0.59184	0.59184	0.59184	1	1		1569	0.674979	0.4524	0.5288	0.756387	0.217	0.3582
1569	0.8181	0.5	0.5		1570	0.59184	0.59184	0.59184	0.59184	1	1		1570	0.674856	0.4522	0.5288	0.756387	0.217	0.3582
1570	0.8181	0.5	0.5		1571	0.59184	0.59184	0.59184	0.59184	1	1		1571	0.674734	0.4522	0.5286	0.756509	0.2172	0.3582
1571	0.8181	0.5	0.5		1572	0.59184	0.59184	0.59184	0.59184	1	1		1572	0.674612	0.4522	0.5284	0.756509	0.2172	0.3582
1572	0.8181	0.5	0.5		1573	0.59184	0.59184	0.59184	0.59184	1	1		1573	0.674367	0.452	0.5284	0.756631	0.2172	0.3582
1573	0.8181	0.5	0.5		1574	0.59184	0.59184	0.59184	0.59184	1	1		1574	0.674245	0.452	0.5282	0.756631	0.2172	0.3582
1574	0.8181	0.5	0.5		1575	0.59184	0.59184	0.59184	0.59184	1	1		1575	0.674123	0.452	0.5282	0.756753	0.2174	0.3582
1575	0.8181	0.5	0.5		1576	0.59184	0.59184	0.59184	0.59184	1	1		1576	0.673878	0.4518	0.528	0.756753	0.2174	0.3582
1576	0.8181	0.5	0.5		1577	0.59184	0.59184	0.59184	0.59184	1	1		1577	0.673756	0.4518	0.528	0.756876	0.2174	0.3582
1577	0.8181	0.5	0.5		1578	0.59184	0.59184	0.59184	0.59184	1	1		1578	0.673634	0.4516	0.5278	0.756998	0.2176	0.3582
1578	0.8181	0.5	0.5		1579	0.59184	0.59184	0.59184	0.59184	1	1		1579	0.673512	0.4516	0.5276	0.756998	0.2176	0.3582
1579	0.8181	0.5	0.5		1580	0.59184	0.59184	0.59184	0.59184	1	1		1580	0.673267	0.4516	0.5276	0.75712	0.2176	0.358
1580	0.8181	0.5	0.5		1581	0.59184	0.59184	0.59184	0.59184	1	1		1581	0.673145	0.4514	0.5274	0.75712	0.2178	0.358
1581	0.8181	0.5	0.5		1582	0.59184	0.59184	0.59184	0.59184	1	1		1582	0.673023	0.4514	0.5274	0.757242	0.2178	0.358
1582	0.8181	0.5	0.5		1583	0.59184	0.59184	0.59184	0.59184	1	1		1583	0.672901	0.4514	0.5272	0.757242	0.2178	0.358
1583	0.8181	0.5	0.5		1584	0.59184	0.59184	0.59184	0.59184	1	1		1584	0.672656	0.4512	0.527	0.757365	0.218	0.358
1584	0.8181	0.5	0.5		1585	0.59184	0.59184	0.59184	0.59184	1	1		1585	0.672534	0.4512	0.527	0.757365	0.218	0.358
1585	0.8181	0.5	0.5		1586	0.59184	0.59184	0.59184	0.59184	1	1		1586	0.672412	0.451	0.5268	0.757487	0.218	0.358
1586	0.8181	0.5	0.5		1587	0.59184	0.59184	0.59184	0.59184	1	1		1587	0.672289	0.451	0.5268	0.757487	0.2182	0.358
1587	0.8181	0.5	0.5		1588	0.59184	0.59184	0.59184	0.59184	1	1		1588	0.672045	0.451	0.5266	0.757609	0.2182	0.358
1588	0.8181	0.5	0.5		1589	0.59184	0.59184	0.59184	0.59184	1	1		1589	0.671923	0.4508	0.5266	0.757731	0.2182	0.358
1589	0.8181	0.5	0.5		1590	0.59184	0.59184	0.59184	0.59184	1	1		1590	0.671801	0.4508	0.5264	0.757731	0.2184	0.358
1590	0.8181	0.5	0.5		1591	0.59184	0.59184	0.59184	0.59184	1	1		1591	0.671556	0.4508	0.5262	0.757854	0.2184	0.358
1591	0.8181	0.5	0.5		1592	0.59184	0.59184	0.59184	0.59184	1	1		1592	0.671434	0.4506	0.5262	0.757854	0.2184	0.3578
1592	0.8181	0.5	0.5		1593	0.59184	0.59184	0.59184	0.59184	1	1		1593	0.671312	0.4506	0.526	0.757976	0.2184	0.3578
1593	0.8181	0.5	0.5		1594	0.59184	0.59184	0.59184	0.59184	1	1		1594	0.671189	0.4506	0.526	0.757976	0.2186	0.3578
1594	0.8181	0.5	0.5		1595	0.59184	0.59184	0.59184	0.59184	1	1		1595	0.670945	0.4504	0.5258	0.758098	0.2186	0.3578
1595	0.8181	0.5	0.5		1596	0.59184	0.59184	0.59184	0.59184	1	1		1596	0.670823	0.4504	0.5258	0.758098	0.2186	0.3578
1596	0.8181	0.5	0.5		1597	0.59184	0.59184	0.59184	0.59184	1	1		1597	0.6707	0.4504	0.5256	0.75822	0.2188	0.3578
1597	0.8181	0.5	0.5		1598	0.59184	0.59184	0.59184	0.59184	1	1		1598	0.670578	0.4502	0.5254	0.75822	0.2188	0.3578
1598	0.8181	0.5	0.5		1599	0.59184	0.59184	0.59184	0.59184	1	1		1599	0.670334	0.4502	0.5254	0.758343	0.2188	0.3578
1599	0.8181	0.5	0.5		1600	0.59184	0.59184	0.59184	0.59184	1	1		1600	0.670211	0.45	0.5252	0.758343	0.219	0.3578
1600	0.8181	0.5	0.5		1601	0.59184	0.59184	0.59184	0.59184	1	1		1601	0.670089	0.45	0.5252	0.758465	0.219	0.3578
1601	0.8181	0.5	0.5		1602	0.59184	0.59184	0.59184	0.59184	1	1		1602	0.669967	0.45	0.525	0.758465	0.219	0.3578
1602	0.8181	0.5	0.5		1603	0.59184	0.59184	0.59184	0.59184	1	1		1603	0.669845	0.4498	0.525	0.758587	0.2192	0.3576
1603	0.8181	0.5	0.5		1604	0.59184	0.59184	0.59184	0.59184	1	1		1604	0.6696	0.4498	0.5248	0.758587	0.2192	0.3576
1604	0.8181	0.5	0.5		1605	0.59184	0.59184	0.59184	0.59184	1	1		1605	0.669478	0.4498	0.5246	0.758709	0.2192	0.3576
1605	0.8181	0.5	0.5		1606	0.59184	0.59184	0.59184	0.59184	1	1		1606	0.669356	0.4496	0.5246	0.758709	0.2194	0.3576
1606	0.8181	0.5	0.5		1607	0.59184	0.59184	0.59184	0.59184	1	1		1607	0.669234	0.4496	0.5244	0.758831	0.2194	0.3576
1607	0.8181	0.5	0.5		1608	0.59184	0.59184	0.59184	0.59184	1	1		1608	0.668989	0.4496	0.5244	0.758831	0.2194	0.3576
1608	0.8181	0.5	0.5		1609	0.59184	0.59184	0.59184	0.59184	1	1		1609	0.668867	0.4494	0.5242	0.758954	0.2194	0.3576
1609	0.8181	0.5	0.5		1610	0.59184	0.59184	0.59184	0.59184	1	1		1610	0.668745	0.4494	0.5242	0.758954	0.2196	0.3576
1610	0.8181	0.5	0.5		1611	0.59184	0.59184	0.59184	0.59184	1	1		1611	0.668622	0.4494	0.524	0.759076	0.2196	0.3576
1611	0.8181	0.5	0.5		1612	0.59184	0.59184	0.59184	0.59184	1	1		1612	0.668378	0.4492	0.5238	0.759076	0.2196	0.3576
1612	0.8181	0.5	0.5		1613	0.59184	0.59184	0.59184	0.59184	1	1		1613	0.668256	0.4492	0.5238	0.759198	0.2198	0.3576
1613	0.8181	0.5	0.5		1614	0.59184	0.59184	0.59184	0.59184	1	1		1614	0.668133	0.449	0.5236	0.759198	0.2198	0.3574
1614	0.8181	0.5	0.5		1615	0.59184	0.59184	0.59184	0.59184	1	1		1615	0.668011	0.449	0.5236	0.75932	0.2198	0.3574
1615	0.8181	0.5	0.5		1616	0.59184	0.59184	0.59184	0.59184	1	1		1616	0.667767	0.449	0.5234	0.75932	0.22	0.3574
1616	0.8181	0.5	0.5		1617	0.59184	0.59184	0.59184	0.59184	1	1		1617	0.667645	0.4488	0.5234	0.759443	0.22	0.3574
1617	0.8181	0.5	0.5		1618	0.59184	0.59184	0.59184	0.59184	1	1		1618	0.667522	0.4488	0.5232	0.759443	0.22	0.3574
1618	0.8181	0.5	0.5		1619	0.59184	0.59184	0.59184	0.59184	1	1		1619	0.6674	0.4488	0.523	0.759565	0.2202	0.3574
1619	0.8181	0.5	0.5		1620	0.59184	0.59184	0.59184	0.59184	1	1		1620	0.667278	0.4486	0.523	0.759565	0.2202	0.3574
1620	0.8181	0.5	0.5		1621	0.59184	0.59184	0.59184	0.59184	1	1		1621	0.667033	0.4486	0.5228	0.759687	0.2202	0.3574
1621	0.8181	0.5	0.5		1622	0.59184	0.59184	0.59184	0.59184	1	1		1622	0.666911	0.4486	0.5228	0.759687	0.2202	0.3574
1622	0.8181	0.5	0.5		1623	0.59184	0.59184	0.59184	0.59184	1	1		1623	0.666789	0.4484	0.5226	0.759809	0.2204	0.3574
1623	0.8181	0.5	0.5		1624	0.59184	0.59184	0.59184	0.59184	1	1		1624	0.666667	0.4484	0.5226	0.759809	0.2204	0.3574
1624	0.8181	0.5	0.5		1625	0.59184	0.59184	0.59184	0.59184	1	1		1625	0.666544	0.4484	0.5224	0.759932	0.2204	0.3574
1625	0.8181	0.5	0.5		1626	0.59184	0.59184	0.59184	0.59184	1	1		1626	0.6663	0.4482	0.5224	0.759932	0.2206	0.3572
1626	0.8181	0.5	0.5		1627	0.59184	0.59184	0.59184	0.59184	1	1		1627	0.666178	0.4482	0.5222	0.760054	0.2206	0.3572
1627	0.8181	0.5	0.5		1628	0.59184	0.59184	0.59184	0.59184	1	1		1628	0.666055	0.4482	0.522	0.760054	0.2206	0.3572
1628	0.8181	0.5	0.5		1629	0.59184	0.59184	0.59184	0.59184	1	1		1629	0.665933	0.448	0.522	0.760176	0.2208	0.3572
1629	0.8181	0.5	0.5		1630	0.59184	0.59184	0.59184	0.59184	1	1		1630	0.665689	0.448	0.5218	0.760176	0.2208	0.3572
1630	0.8181	0.5	0.5		1631	0.59184	0.59184	0.59184	0.59184	1	1		1631	0.665567	0.448	0.5218	0.760298	0.2208	0.3572
1631	0.8181	0.5	0.5		1632	0.59184	0.59184	0.59184	0.59184	1	1		1632	0.665444	0.4478	0.5216	0.760298	0.221	0.3572
1632	0.8181	0.5	0.5		1633	0.59184	0.59184	0.59184	0.59184	1	1		1633	0.665322	0.4478	0.5216	0.76042	0.221	0.3572
1633	0.8181	0.5	0.5		1634	0.59184	0.59184	0.59184	0.59184	1	1		1634	0.6652	0.4476	0.5214	0.76042	0.221	0.3572
1634	0.8181	0.5	0.5		1635	0.59184	0.59184	0.59184	0.59184	1	1		1635	0.664955	0.4476	0.5214	0.760543	0.221	0.3572
1635	0.8181	0.5	0.5		1636	0.59184	0.59184	0.59184	0.59184	1	1		1636	0.664833	0.4476	0.5212	0.760543	0.2212	0.3572
1636	0.8181	0.5	0.5		1637	0.59184	0.59184	0.59184	0.59184	1	1		1637	0.664711	0.4474	0.521	0.760665	0.2212	0.3572
1637	0.8181	0.5	0.5		1638	0.59184	0.59184	0.59184	0.59184	1	1		1638	0.664589	0.4474	0.521	0.760665	0.2212	0.357
1638	0.8181	0.5	0.5		1639	0.59184	0.59184	0.59184	0.59184	1	1		1639	0.664466	0.4474	0.5208	0.760787	0.2214	0.357
1639	0.8181	0.5	0.5		1640	0.59184	0.59184	0.59184	0.59184	1	1		1640	0.664222	0.4472	0.5208	0.760787	0.2214	0.357
1640	0.8181	0.5	0.5		1641	0.59184	0.59184	0.59184	0.59184	1	1		1641	0.6641	0.4472	0.5206	0.760787	0.2214	0.357
1641	0.8181	0.5	0.5		1642	0.59184	0.59184	0.59184	0.59184	1	1		1642	0.663978	0.4472	0.5206	0.760909	0.2216	0.357
1642	0.8181	0.5	0.5		1643	0.59184	0.59184	0.59184	0.59184	1	1		1643	0.663855	0.447	0.5204	0.760909	0.2216	0.357
1643	0.8181	0.5	0.5		1644	0.59184	0.59184	0.59184	0.59184	1	1		1644	0.663733	0.447	0.5204	0.761032	0.2216	0.357
1644	0.8181	0.5	0.5		1645	0.59184	0.59184	0.59184	0.59184	1	1		1645	0.663489	0.447	0.5202	0.761032	0.2216	0.357
1645	0.8181	0.5	0.5		1646	0.59184	0.59184	0.59184	0.59184	1	1		1646	0.663366	0.4468	0.5202	0.761154	0.2218	0.357
1646	0.8181	0.5	0.5		1647	0.59184	0.59184	0.59184	0.59184	1	1		1647	0.663244	0.4468	0.52	0.761154	0.2218	0.357
1647	0.8181	0.5	0.5		1648	0.59184	0.59184	0.59184	0.59184	1	1		1648	0.663122	0.4468	0.5198	0.761276	0.2218	0.357
1648	0.8181	0.5	0.5		1649	0.59184	0.59184	0.59184	0.59184	1	1		1649	0.663	0.4466	0.5198	0.761276	0.222	0.357
1649	0.8181	0.5	0.5		1650	0.59184	0.59184	0.59184	0.59184	1	1		1650	0.662755	0.4466	0.5196	0.761398	0.222	0.3568
1650	0.8181	0.5	0.5		1651	0.59184	0.59184	0.59184	0.59184	1	1		1651	0.662633	0.4466	0.5196	0.761398	0.222	0.3568
1651	0.8181	0.5	0.5		1652	0.59184	0.59184	0.59184	0.59184	1	1		1652	0.662511	0.4464	0.5194	0.761521	0.222	0.3568
1652	0.8181	0.5	0.5		1653	0.59184	0.59184	0.59184	0.59184	1	1		1653	0.662388	0.4464	0.5194	0.761521	0.2222	0.3568
1653	0.8181	0.5	0.5		1654	0.59184	0.59184	0.59184	0.59184	1	1		1654	0.662266	0.4464	0.5192	0.761521	0.2222	0.3568
1654	0.8181	0.5	0.5		1655	0.59184	0.59184	0.59184	0.59184	1	1		1655	0.662144	0.4462	0.5192	0.761643	0.2222	0.3568
1655	0.8181	0.5	0.5		1656	0.59184	0.59184	0.59184	0.59184	1	1		1656	0.6619	0.4462	0.519	0.761643	0.2224	0.3568
1656	0.8181	0.5	0.5		1657	0.59184	0.59184	0.59184	0.59184	1	1		1657	0.661777	0.4462	0.519	0.761765	0.2224	0.3568
1657	0.8181	0.5	0.5		1658	0.59184	0.59184	0.59184	0.59184	1	1		1658	0.661655	0.446	0.5188	0.761765	0.2224	0.3568
1658	0.8181	0.5	0.5		1659	0.59184	0.59184	0.59184	0.59184	1	1		1659	0.661533	0.446	0.5186	0.761887	0.2226	0.3568
1659	0.8181	0.5	0.5		1660	0.59184	0.59184	0.59184	0.59184	1	1		1660	0.661411	0.446	0.5186	0.761887	0.2226	0.3568
1660	0.8181	0.5	0.5		1661	0.59184	0.59184	0.59184	0.59184	1	1		1661	0.661166	0.4458	0.5184	0.76201	0.2226	0.3568
1661	0.8181	0.5	0.5		1662	0.59184	0.59184	0.59184	0.59184	1	1		1662	0.661044	0.4458	0.5184	0.76201	0.2226	0.3566
1662	0.8181	0.5	0.5		1663	0.59184	0.59184	0.59184	0.59184	1	1		1663	0.660922	0.4458	0.5182	0.76201	0.2228	0.3566
1663	0.8181	0.5	0.5		1664	0.59184	0.59184	0.59184	0.59184	1	1		1664	0.660799	0.4456	0.5182	0.762132	0.2228	0.3566
1664	0.8181	0.5	0.5		1665	0.59184	0.59184	0.59184	0.59184	1	1		1665	0.660677	0.4456	0.518	0.762132	0.2228	0.3566
1665	0.8181	0.5	0.5		1666	0.59184	0.59184	0.59184	0.59184	1	1		1666	0.660555	0.4456	0.518	0.762254	0.223	0.3566
1666	0.8181	0.5	0.5		1667	0.59184	0.59184	0.59184	0.59184	1	1		1667	0.66031	0.4454	0.5178	0.762254	0.223	0.3566
1667	0.8181	0.5	0.5		1668	0.59184	0.59184	0.59184	0.59184	1	1		1668	0.660188	0.4454	0.5178	0.762376	0.223	0.3566
1668	0.8181	0.5	0.5		1669	0.59184	0.59184	0.59184	0.59184	1	1		1669	0.660066	0.4454	0.5176	0.762376	0.223	0.3566
1669	0.8181	0.5	0.5		1670	0.59184	0.59184	0.59184	0.59184	1	1		1670	0.659944	0.4452	0.5176	0.762376	0.2232	0.3566
1670	0.8181	0.5	0.5		1671	0.59184	0.59184	0.59184	0.59184	1	1		1671	0.659822	0.4452	0.5174	0.762498	0.2232	0.3566
1671	0.8181	0.5	0.5		1672	0.59184	0.59184	0.59184	0.59184	1	1		1672	0.659699	0.4452	0.5174	0.762498	0.2232	0.3566
1672	0.8181	0.5	0.5		1673	0.59184	0.59184	0.59184	0.59184	1	1		1673	0.659455	0.445	0.5172	0.762621	0.2234	0.3566
1673	0.8181	0.5	0.5		1674	0.59184	0.59184	0.59184	0.59184	1	1		1674	0.659333	0.445	0.517	0.762621	0.2234	0.3564
1674	0.8181	0.5	0.5		1675	0.59184	0.59184	0.59184	0.59184	1	1		1675	0.65921	0.445	0.517	0.762743	0.2234	0.3564
1675	0.8181	0.5	0.5		1676	0.59184	0.59184	0.59184	0.59184	1	1		1676	0.659088	0.4448	0.5168	0.762743	0.2236	0.3564
1676	0.8181	0.5	0.5		1677	0.59184	0.59184	0.59184	0.59184	1	1		1677	0.658966	0.4448	0.5168	0.762743	0.2236	0.3564
1677	0.8181	0.5	0.5		1678	0.59184	0.59184	0.59184	0.59184	1	1		1678	0.658844	0.4448	0.5166	0.762865	0.2236	0.3564
1678	0.8181	0.5	0.5		1679	0.59184	0.59184	0.59184	0.59184	1	1		1679	0.658721	0.4446	0.5166	0.762865	0.2236	0.3564
1679	0.8181	0.5	0.5		1680	0.59184	0.59184	0.59184	0.59184	1	1		1680	0.658477	0.4446	0.5164	0.762987	0.2238	0.3564
1680	0.8181	0.5	0.5		1681	0.59184	0.59184	0.59184	0.59184	1	1		1681	0.658355	0.4446	0.5164	0.762987	0.2238	0.3564
1681	0.8181	0.5	0.5		1682	0.59184	0.59184	0.59184	0.59184	1	1		1682	0.658232	0.4444	0.5162	0.762987	0.2238	0.3564
1682	0.8181	0.5	0.5		1683	0.59184	0.59184	0.59184	0.59184	1	1		1683	0.65811	0.4444	0.5162	0.76311	0.224	0.3564
1683	0.8181	0.5	0.5		1684	0.59184	0.59184	0.59184	0.59184	1	1		1684	0.657988	0.4444	0.516	0.76311	0.224	0.3564
1684	0.8181	0.5	0.5		1685	0.59184	0.59184	0.59184	0.59184	1	1		1685	0.657866	0.4442	0.516	0.763232	0.224	0.3564
1685	0.8181	0.5	0.5		1686	0.59184	0.59184	0.59184	0.59184	1	1		1686	0.657621	0.4442	0.5158	0.763232	0.224	0.3562
1686	0.8181	0.5	0.5		1687	0.59184	0.59184	0.59184	0.59184	1	1		1687	0.657499	0.4442	0.5158	0.763232	0.2242	0.3562
1687	0.8181	0.5	0.5		1688	0.59184	0.59184	0.59184	0.59184	1	1		1688	0.657377	0.444	0.5156	0.763354	0.2242	0.3562
1688	0.8181	0.5	0.5		1689	0.59184	0.59184	0.59184	0.59184	1	1		1689	0.657255	0.444	0.5156	0.763354	0.2242	0.3562
1689	0.8181	0.5	0.5		1690	0.59184	0.59184	0.59184	0.59184	1	1		1690	0.657132	0.444	0.5154	0.763476	0.2244	0.3562
1690	0.8181	0.5	0.5		1691	0.59184	0.59184	0.59184	0.59184	1	1		1691	0.65701	0.4438	0.5154	0.763476	0.2244	0.3562
1691	0.8181	0.5	0.5		1692	0.59184	0.59184	0.59184	0.59184	1	1		1692	0.656888	0.4438	0.5152	0.763599	0.2244	0.3562
1692	0.8181	0.5	0.5		1693	0.59184	0.59184	0.59184	0.59184	1	1		1693	0.656643	0.4438	0.515	0.763599	0.2244	0.3562
1693	0.8181	0.5	0.5		1694	0.59184	0.59184	0.59184	0.59184	1	1		1694	0.656521	0.4436	0.515	0.763599	0.2246	0.3562
1694	0.8181	0.5	0.5		1695	0.59184	0.59184	0.59184	0.59184	1	1		1695	0.656399	0.4436	0.5148	0.763721	0.2246	0.3562
1695	0.8181	0.5	0.5		1696	0.59184	0.59184	0.59184	0.59184	1	1		1696	0.656277	0.4436	0.5148	0.763721	0.2246	0.3562
1696	0.8181	0.5	0.5		1697	0.59184	0.59184	0.59184	0.59184	1	1		1697	0.656155	0.4434	0.5146	0.763721	0.2248	0.3562
1697	0.8181	0.5	0.5		1698	0.59184	0.59184	0.59184	0.59184	1	1		1698	0.656032	0.4434	0.5146	0.763843	0.2248	0.3562
1698	0.8181	0.5	0.5		1699	0.59184	0.59184	0.59184	0.59184	1	1		1699	0.65591	0.4434	0.5144	0.763843	0.2248	0.356
1699	0.8181	0.5	0.5		1700	0.59184	0.59184	0.59184	0.59184	1	1		1700	0.655666	0.4432	0.5144	0.763965	0.2248	0.356
1700	0.8181	0.5	0.5		1701	0.59184	0.59184	0.59184	0.59184	1	1		1701	0.655543	0.4432	0.5142	0.763965	0.225	0.356
1701	0.8181	0.5	0.5		1702	0.59184	0.59184	0.59184	0.59184	1	1		1702	0.655421	0.4432	0.5142	0.763965	0.225	0.356
1702	0.8181	0.5	0.5		1703	0.59184	0.59184	0.59184	0.59184	1	1		1703	0.655299	0.443	0.514	0.764088	0.225	0.356
1703	0.8181	0.5	0.5		1704	0.59184	0.59184	0.59184	0.59184	1	1		1704	0.655177	0.443	0.514	0.764088	0.2252	0.356
1704	0.8181	0.5	0.5		1705	0.59184	0.59184	0.59184	0.59184	1	1		1705	0.655054	0.443	0.5138	0.76421	0.2252	0.356
1705	0.8181	0.5	0.5		1706	0.59184	0.59184	0.59184	0.59184	1	1		1706	0.654932	0.4428	0.5138	0.76421	0.2252	0.356
1706	0.8181	0.5	0.5		1707	0.59184	0.59184	0.59184	0.59184	1	1		1707	0.65481	0.4428	0.5136	0.76421	0.2252	0.356
1707	0.8181	0.5	0.5		1708	0.59184	0.59184	0.59184	0.59184	1	1		1708	0.654565	0.4428	0.5136	0.764332	0.2254	0.356
1708	0.8181	0.5	0.5		1709	0.59184	0.59184	0.59184	0.59184	1	1		1709	0.654443	0.4428	0.5134	0.764332	0.2254	0.356
1709	0.8181	0.5	0.5		1710	0.59184	0.59184	0.59184	0.59184	1	1		1710	0.654321	0.4426	0.5134	0.764454	0.2254	0.356
1710	0.8181	0.5	0.5		1711	0.59184	0.59184	0.59184	0.59184	1	1		1711	0.654199	0.4426	0.5132	0.764454	0.2254	0.3558
1711	0.8181	0.5	0.5		1712	0.59184	0.59184	0.59184	0.59184	1	1		1712	0.654077	0.4426	0.5132	0.764454	0.2256	0.3558
1712	0.8181	0.5	0.5		1713	0.59184	0.59184	0.59184	0.59184	1	1		1713	0.653954	0.4424	0.513	0.764576	0.2256	0.3558
1713	0.8181	0.5	0.5		1714	0.59184	0.59184	0.59184	0.59184	1	1		1714	0.653832	0.4424	0.513	0.764576	0.2256	0.3558
1714	0.8181	0.5	0.5		1715	0.59184	0.59184	0.59184	0.59184	1	1		1715	0.65371	0.4424	0.5128	0.764576	0.2258	0.3558
1715	0.8181	0.5	0.5		1716	0.59184	0.59184	0.59184	0.59184	1	1		1716	0.653465	0.4422	0.5128	0.764699	0.2258	0.3558
1716	0.8181	0.5	0.5		1717	0.59184	0.59184	0.59184	0.59184	1	1		1717	0.653343	0.4422	0.5126	0.764699	0.2258	0.3558
1717	0.8181	0.5	0.5		1718	0.59184	0.59184	0.59184	0.59184	1	1		1718	0.653221	0.4422	0.5126	0.764821	0.2258	0.3558
1718	0.8181	0.5	0.5		1719	0.59184	0.59184	0.59184	0.59184	1	1		1719	0.653099	0.442	0.5124	0.764821	0.226	0.3558
1719	0.8181	0.5	0.5		1720	0.59184	0.59184	0.59184	0.59184	1	1		1720	0.652976	0.442	0.5124	0.764821	0.226	0.3558
1720	0.8181	0.5	0.5		1721	0.59184	0.59184	0.59184	0.59184	1	1		1721	0.652854	0.442	0.5122	0.764943	0.226	0.3558
1721	0.8181	0.5	0.5		1722	0.59184	0.59184	0.59184	0.59184	1	1		1722	0.652732	0.4418	0.5122	0.764943	0.2262	0.3558
1722	0.8181	0.5	0.5		1723	0.59184	0.59184	0.59184	0.59184	1	1		1723	0.65261	0.4418	0.512	0.764943	0.2262	0.3558
1723	0.8181	0.5	0.5		1724	0.59184	0.59184	0.59184	0.59184	1	1		1724	0.652487	0.4418	0.512	0.765065	0.2262	0.3556
1724	0.8181	0.5	0.5		1725	0.59184	0.59184	0.59184	0.59184	1	1		1725	0.652243	0.4416	0.5118	0.765065	0.2262	0.3556
1725	0.8181	0.5	0.5		1726	0.59184	0.59184	0.59184	0.59184	1	1		1726	0.652121	0.4416	0.5118	0.765065	0.2264	0.3556
1726	0.8181	0.5	0.5		1727	0.59184	0.59184	0.59184	0.59184	1	1		1727	0.651999	0.4416	0.5116	0.765188	0.2264	0.3556
1727	0.8181	0.5	0.5		1728	0.59184	0.59184	0.59184	0.59184	1	1		1728	0.651876	0.4416	0.5116	0.765188	0.2264	0.3556
1728	0.8181	0.5	0.5		1729	0.59184	0.59184	0.59184	0.59184	1	1		1729	0.651754	0.4414	0.5114	0.76531	0.2264	0.3556
1729	0.8181	0.5	0.5		1730	0.59184	0.59184	0.59184	0.59184	1	1		1730	0.651632	0.4414	0.5114	0.76531	0.2266	0.3556
1730	0.8181	0.5	0.5		1731	0.59184	0.59184	0.59184	0.59184	1	1		1731	0.65151	0.4414	0.5112	0.76531	0.2266	0.3556
1731	0.8181	0.5	0.5		1732	0.59184	0.59184	0.59184	0.59184	1	1		1732	0.651387	0.4412	0.5112	0.765432	0.2266	0.3556
1732	0.8181	0.5	0.5		1733	0.59184	0.59184	0.59184	0.59184	1	1		1733	0.651265	0.4412	0.511	0.765432	0.2268	0.3556
1733	0.8181	0.5	0.5		1734	0.59184	0.59184	0.59184	0.59184	1	1		1734	0.651143	0.4412	0.511	0.765432	0.2268	0.3556
1734	0.8181	0.5	0.5		1735	0.59184	0.59184	0.59184	0.59184	1	1		1735	0.650898	0.441	0.5108	0.765554	0.2268	0.3556
1735	0.8181	0.5	0.5		1736	0.59184	0.59184	0.59184	0.59184	1	1		1736	0.650776	0.441	0.5108	0.765554	0.2268	0.3556
1736	0.8181	0.5	0.5		1737	0.59184	0.59184	0.59184	0.59184	1	1		1737	0.650654	0.441	0.5106	0.765554	0.227	0.3554
1737	0.8181	0.5	0.5		1738	0.59184	0.59184	0.59184	0.59184	1	1		1738	0.650532	0.4408	0.5106	0.765677	0.227	0.3554
1738	0.8181	0.5	0.5		1739	0.59184	0.59184	0.59184	0.59184	1	1		1739	0.650409	0.4408	0.5104	0.765677	0.227	0.3554
1739	0.8181	0.5	0.5		1740	0.59184	0.59184	0.59184	0.59184	1	1		1740	0.650287	0.4408	0.5104	0.765677	0.227	0.3554
1740	0.8181	0.5	0.5		1741	0.59184	0.59184	0.59184	0.59184	1	1		1741	0.650165	0.4406	0.5102	0.765799	0.2272	0.3554
1741	0.8181	0.5	0.5		1742	0.59184	0.59184	0.59184	0.59184	1	1		1742	0.650043	0.4406	0.5102	0.765799	0.2272	0.3554
1742	0.8181	0.5	0.5		1743	0.59184	0.59184	0.59184	0.59184	1	1		1743	0.649921	0.4406	0.51	0.765799	0.2272	0.3554
1743	0.8181	0.5	0.5		1744	0.59184	0.59184	0.59184	0.59184	1	1		1744	0.649798	0.4406	0.51	0.765921	0.2274	0.3554
1744	0.8181	0.5	0.5		1745	0.59184	0.59184	0.59184	0.59184	1	1		1745	0.649554	0.4404	0.5098	0.765921	0.2274	0.3554
1745	0.8181	0.5	0.5		1746	0.59184	0.59184	0.59184	0.59184	1	1		1746	0.649432	0.4404	0.5098	0.765921	0.2274	0.3554
1746	0.8181	0.5	0.5		1747	0.59184	0.59184	0.59184	0.59184	1	1		1747	0.649309	0.4404	0.5096	0.766043	0.2274	0.3554
1747	0.8181	0.5	0.5		1748	0.59184	0.59184	0.59184	0.59184	1	1		1748	0.649187	0.4402	0.5096	0.766043	0.2276	0.3554
1748	0.8181	0.5	0.5		1749	0.59184	0.59184	0.59184	0.59184	1	1		1749	0.649065	0.4402	0.5094	0.766043	0.2276	0.3554
1749	0.8181	0.5	0.5		1750	0.59184	0.59184	0.59184	0.59184	1	1		1750	0.648943	0.4402	0.5094	0.766166	0.2276	0.3554
1750	0.8181	0.5	0.5		1751	0.59184	0.59184	0.59184	0.59184	1	1		1751	0.64882	0.44	0.5092	0.766166	0.2276	0.3552
1751	0.8181	0.5	0.5		1752	0.59184	0.59184	0.59184	0.59184	1	1		1752	0.648698	0.44	0.5092	0.766166	0.2278	0.3552
1752	0.8181	0.5	0.5		1753	0.59184	0.59184	0.59184	0.59184	1	1		1753	0.648576	0.44	0.509	0.766288	0.2278	0.3552
1753	0.8181	0.5	0.5		1754	0.59184	0.59184	0.59184	0.59184	1	1		1754	0.648454	0.4398	0.509	0.766288	0.2278	0.3552
1754	0.8181	0.5	0.5		1755	0.59184	0.59184	0.59184	0.59184	1	1		1755	0.648331	0.4398	0.5088	0.766288	0.2278	0.3552
1755	0.8181	0.5	0.5		1756	0.59184	0.59184	0.59184	0.59184	1	1		1756	0.648209	0.4398	0.5088	0.76641	0.228	0.3552
1756	0.8181	0.5	0.5		1757	0.59184	0.59184	0.59184	0.59184	1	1		1757	0.648087	0.4398	0.5086	0.76641	0.228	0.3552
1757	0.8181	0.5	0.5		1758	0.59184	0.59184	0.59184	0.59184	1	1		1758	0.647843	0.4396	0.5086	0.76641	0.228	0.3552
1758	0.8181	0.5	0.5		1759	0.59184	0.59184	0.59184	0.59184	1	1		1759	0.64772	0.4396	0.5084	0.766532	0.2282	0.3552
1759	0.8181	0.5	0.5		1760	0.59184	0.59184	0.59184	0.59184	1	1		1760	0.647598	0.4396	0.5084	0.766532	0.2282	0.3552
1760	0.8181	0.5	0.5		1761	0.59184	0.59184	0.59184	0.59184	1	1		1761	0.647476	0.4394	0.5082	0.766532	0.2282	0.3552
1761	0.8181	0.5	0.5		1762	0.59184	0.59184	0.59184	0.59184	1	1		1762	0.647354	0.4394	0.5082	0.766654	0.2282	0.3552
1762	0.8181	0.5	0.5		1763	0.59184	0.59184	0.59184	0.59184	1	1		1763	0.647231	0.4394	0.508	0.766654	0.2284	0.3552
1763	0.8181	0.5	0.5		1764	0.59184	0.59184	0.59184	0.59184	1	1		1764	0.647109	0.4392	0.508	0.766654	0.2284	0.355
1764	0.8181	0.5	0.5		1765	0.59184	0.59184	0.59184	0.59184	1	1		1765	0.646987	0.4392	0.5078	0.766777	0.2284	0.355
1765	0.8181	0.5	0.5		1766	0.59184	0.59184	0.59184	0.59184	1	1		1766	0.646865	0.4392	0.5078	0.766777	0.2284	0.355
1766	0.8181	0.5	0.5		1767	0.59184	0.59184	0.59184	0.59184	1	1		1767	0.646742	0.4392	0.5076	0.766777	0.2286	0.355
1767	0.8181	0.5	0.5		1768	0.59184	0.59184	0.59184	0.59184	1	1		1768	0.64662	0.439	0.5076	0.766899	0.2286	0.355
1768	0.8181	0.5	0.5		1769	0.59184	0.59184	0.59184	0.59184	1	1		1769	0.646498	0.439	0.5074	0.766899	0.2286	0.355
1769	0.8181	0.5	0.5		1770	0.59184	0.59184	0.59184	0.59184	1	1		1770	0.646376	0.439	0.5074	0.766899	0.2286	0.355
1770	0.8181	0.5	0.5		1771	0.59184	0.59184	0.59184	0.59184	1	1		1771	0.646254	0.4388	0.5072	0.767021	0.2288	0.355
1771	0.8181	0.5	0.5		1772	0.59184	0.59184	0.59184	0.59184	1	1		1772	0.646009	0.4388	0.5072	0.767021	0.2288	0.355
1772	0.8181	0.5	0.5		1773	0.59184	0.59184	0.59184	0.59184	1	1		1773	0.645887	0.4388	0.5072	0.767021	0.2288	0.355
1773	0.8181	0.5	0.5		1774	0.59184	0.59184	0.59184	0.59184	1	1		1774	0.645765	0.4386	0.507	0.767021	0.229	0.355
1774	0.8181	0.5	0.5		1775	0.59184	0.59184	0.59184	0.59184	1	1		1775	0.645642	0.4386	0.507	0.767143	0.229	0.355
1775	0.8181	0.5	0.5		1776	0.59184	0.59184	0.59184	0.59184	1	1		1776	0.64552	0.4386	0.5068	0.767143	0.229	0.355
1776	0.8181	0.5	0.5		1777	0.59184	0.59184	0.59184	0.59184	1	1		1777	0.645398	0.4386	0.5068	0.767143	0.229	0.355
1777	0.8181	0.5	0.5		1778	0.59184	0.59184	0.59184	0.59184	1	1		1778	0.645276	0.4384	0.5066	0.767266	0.2292	0.3548
1778	0.8181	0.5	0.5		1779	0.59184	0.59184	0.59184	0.59184	1	1		1779	0.645153	0.4384	0.5066	0.767266	0.2292	0.3548
1779	0.8181	0.5	0.5		1780	0.59184	0.59184	0.59184	0.59184	1	1		1780	0.645031	0.4384	0.5064	0.767266	0.2292	0.3548
1780	0.8181	0.5	0.5		1781	0.59184	0.59184	0.59184	0.59184	1	1		1781	0.644909	0.4382	0.5064	0.767388	0.2292	0.3548
1781	0.8181	0.5	0.5		1782	0.59184	0.59184	0.59184	0.59184	1	1		1782	0.644787	0.4382	0.5062	0.767388	0.2294	0.3548
1782	0.8181	0.5	0.5		1783	0.59184	0.59184	0.59184	0.59184	1	1		1783	0.644664	0.4382	0.5062	0.767388	0.2294	0.3548
1783	0.8181	0.5	0.5		1784	0.59184	0.59184	0.59184	0.59184	1	1		1784	0.644542	0.438	0.506	0.76751	0.2294	0.3548
1784	0.8181	0.5	0.5		1785	0.59184	0.59184	0.59184	0.59184	1	1		1785	0.64442	0.438	0.506	0.76751	0.2294	0.3548
1785	0.8181	0.5	0.5		1786	0.59184	0.59184	0.59184	0.59184	1	1		1786	0.644298	0.438	0.5058	0.76751	0.2296	0.3548
1786	0.8181	0.5	0.5		1787	0.59184	0.59184	0.59184	0.59184	1	1		1787	0.644176	0.438	0.5058	0.76751	0.2296	0.3548
1787	0.8181	0.5	0.5		1788	0.59184	0.59184	0.59184	0.59184	1	1		1788	0.644053	0.4378	0.5056	0.767632	0.2296	0.3548
1788	0.8181	0.5	0.5		1789	0.59184	0.59184	0.59184	0.59184	1	1		1789	0.643931	0.4378	0.5056	0.767632	0.2296	0.3548
1789	0.8181	0.5	0.5		1790	0.59184	0.59184	0.59184	0.59184	1	1		1790	0.643809	0.4378	0.5054	0.767632	0.2298	0.3548
1790	0.8181	0.5	0.5		1791	0.59184	0.59184	0.59184	0.59184	1	1		1791	0.643564	0.4376	0.5054	0.767755	0.2298	0.3546
1791	0.8181	0.5	0.5		1792	0.59184	0.59184	0.59184	0.59184	1	1		1792	0.643442	0.4376	0.5054	0.767755	0.2298	0.3546
1792	0.8181	0.5	0.5		1793	0.59184	0.59184	0.59184	0.59184	1	1		1793	0.64332	0.4376	0.5052	0.767755	0.2298	0.3546
1793	0.8181	0.5	0.5		1794	0.59184	0.59184	0.59184	0.59184	1	1		1794	0.643198	0.4376	0.5052	0.767755	0.23	0.3546
1794	0.8181	0.5	0.5		1795	0.59184	0.59184	0.59184	0.59184	1	1		1795	0.643075	0.4374	0.505	0.767877	0.23	0.3546
1795	0.8181	0.5	0.5		1796	0.59184	0.59184	0.59184	0.59184	1	1		1796	0.642953	0.4374	0.505	0.767877	0.23	0.3546
1796	0.8181	0.5	0.5		1797	0.59184	0.59184	0.59184	0.59184	1	1		1797	0.642831	0.4374	0.5048	0.767877	0.23	0.3546
1797	0.8181	0.5	0.5		1798	0.59184	0.59184	0.59184	0.59184	1	1		1798	0.642709	0.4372	0.5048	0.767999	0.2302	0.3546
1798	0.8181	0.5	0.5		1799	0.59184	0.59184	0.59184	0.59184	1	1		1799	0.642586	0.4372	0.5046	0.767999	0.2302	0.3546
1799	0.8181	0.5	0.5		1800	0.59184	0.59184	0.59184	0.59184	1	1		1800	0.642464	0.4372	0.5046	0.767999	0.2302	0.3546
1800	0.8181	0.5	0.5		1801	0.59184	0.59184	0.59184	0.59184	1	1		1801	0.642342	0.437	0.5044	0.767999	0.2304	0.3546
1801	0.8181	0.5	0.5		1802	0.59184	0.59184	0.59184	0.59184	1	1		1802	0.64222	0.437	0.5044	0.768121	0.2304	0.3546
1802	0.8181	0.5	0.5		1803	0.59184	0.59184	0.59184	0.59184	1	1		1803	0.642098	0.437	0.5042	0.768121	0.2304	0.3546
1803	0.8181	0.5	0.5		1804	0.59184	0.59184	0.59184	0.59184	1	1		1804	0.641975	0.437	0.5042	0.768121	0.2304	0.3546
1804	0.8181	0.5	0.5		1805	0.59184	0.59184	0.59184	0.59184	1	1		1805	0.641853	0.4368	0.504	0.768243	0.2306	0.3544
1805	0.8181	0.5	0.5		1806	0.59184	0.59184	0.59184	0.59184	1	1		1806	0.641731	0.4368	0.504	0.768243	0.2306	0.3544
1806	0.8181	0.5	0.5		1807	0.59184	0.59184	0.59184	0.59184	1	1		1807	0.641609	0.4368	0.5038	0.768243	0.2306	0.3544
1807	0.8181	0.5	0.5		1808	0.59184	0.59184	0.59184	0.59184	1	1		1808	0.641486	0.4366	0.5038	0.768243	0.2306	0.3544
1808	0.8181	0.5	0.5		1809	0.59184	0.59184	0.59184	0.59184	1	1		1809	0.641364	0.4366	0.5038	0.768366	0.2308	0.3544
1809	0.8181	0.5	0.5		1810	0.59184	0.59184	0.59184	0.59184	1	1		1810	0.641242	0.4366	0.5036	0.768366	0.2308	0.3544
1810	0.8181	0.5	0.5		1811	0.59184	0.59184	0.59184	0.59184	1	1		1811	0.64112	0.4366	0.5036	0.768366	0.2308	0.3544
1811	0.8181	0.5	0.5		1812	0.59184	0.59184	0.59184	0.59184	1	1		1812	0.640997	0.4364	0.5034	0.768366	0.2308	0.3544
1812	0.8181	0.5	0.5		1813	0.59184	0.59184	0.59184	0.59184	1	1		1813	0.640875	0.4364	0.5034	0.768488	0.231	0.3544
1813	0.8181	0.5	0.5		1814	0.59184	0.59184	0.59184	0.59184	1	1		1814	0.640753	0.4364	0.5032	0.768488	0.231	0.3544
1814	0.8181	0.5	0.5		1815	0.59184	0.59184	0.59184	0.59184	1	1		1815	0.640631	0.4362	0.5032	0.768488	0.231	0.3544
1815	0.8181	0.5	0.5		1816	0.59184	0.59184	0.59184	0.59184	1	1		1816	0.640508	0.4362	0.503	0.76861	0.231	0.3544
1816	0.8181	0.5	0.5		1817	0.59184	0.59184	0.59184	0.59184	1	1		1817	0.640386	0.4362	0.503	0.76861	0.2312	0.3544
1817	0.8181	0.5	0.5		1818	0.59184	0.59184	0.59184	0.59184	1	1		1818	0.640264	0.4362	0.5028	0.76861	0.2312	0.3544
1818	0.8181	0.5	0.5		1819	0.59184	0.59184	0.59184	0.59184	1	1		1819	0.640142	0.436	0.5028	0.76861	0.2312	0.3544
1819	0.8181	0.5	0.5		1820	0.59184	0.59184	0.59184	0.59184	1	1		1820	0.64002	0.436	0.5026	0.768732	0.2312	0.3542
1820	0.8181	0.5	0.5		1821	0.59184	0.59184	0.59184	0.59184	1	1		1821	0.639897	0.436	0.5026	0.768732	0.2314	0.3542
1821	0.8181	0.5	0.5		1822	0.59184	0.59184	0.59184	0.59184	1	1		1822	0.639775	0.4358	0.5026	0.768732	0.2314	0.3542
1822	0.8181	0.5	0.5		1823	0.59184	0.59184	0.59184	0.59184	1	1		1823	0.639653	0.4358	0.5024	0.768732	0.2314	0.3542
1823	0.8181	0.5	0.5		1824	0.59184	0.59184	0.59184	0.59184	1	1		1824	0.639531	0.4358	0.5024	0.768855	0.2314	0.3542
1824	0.8181	0.5	0.5		1825	0.59184	0.59184	0.59184	0.59184	1	1		1825	0.639408	0.4358	0.5022	0.768855	0.2316	0.3542
1825	0.8181	0.5	0.5		1826	0.59184	0.59184	0.59184	0.59184	1	1		1826	0.639286	0.4356	0.5022	0.768855	0.2316	0.3542
1826	0.8181	0.5	0.5		1827	0.59184	0.59184	0.59184	0.59184	1	1		1827	0.639042	0.4356	0.502	0.768855	0.2316	0.3542
1827	0.8181	0.5	0.5		1828	0.59184	0.59184	0.59184	0.59184	1	1		1828	0.638919	0.4356	0.502	0.768977	0.2316	0.3542
1828	0.8181	0.5	0.5		1829	0.59184	0.59184	0.59184	0.59184	1	1		1829	0.638797	0.4354	0.5018	0.768977	0.2318	0.3542
1829	0.8181	0.5	0.5		1830	0.59184	0.59184	0.59184	0.59184	1	1		1830	0.638675	0.4354	0.5018	0.768977	0.2318	0.3542
1830	0.8181	0.5	0.5		1831	0.59184	0.59184	0.59184	0.59184	1	1		1831	0.638553	0.4354	0.5016	0.768977	0.2318	0.3542
1831	0.8181	0.5	0.5		1832	0.59184	0.59184	0.59184	0.59184	1	1		1832	0.638431	0.4354	0.5016	0.769099	0.2318	0.3542
1832	0.8181	0.5	0.5		1833	0.59184	0.59184	0.59184	0.59184	1	1		1833	0.638308	0.4352	0.5016	0.769099	0.232	0.3542
1833	0.8181	0.5	0.5		1834	0.59184	0.59184	0.59184	0.59184	1	1		1834	0.638186	0.4352	0.5014	0.769099	0.232	0.354
1834	0.8181	0.5	0.5		1835	0.59184	0.59184	0.59184	0.59184	1	1		1835	0.638064	0.4352	0.5014	0.769099	0.232	0.354
1835	0.8181	0.5	0.5		1836	0.59184	0.59184	0.59184	0.59184	1	1		1836	0.637942	0.435	0.5012	0.769221	0.232	0.354
1836	0.8181	0.5	0.5		1837	0.59184	0.59184	0.59184	0.59184	1	1		1837	0.637819	0.435	0.5012	0.769221	0.2322	0.354
1837	0.8181	0.5	0.5		1838	0.59184	0.59184	0.59184	0.59184	1	1		1838	0.637697	0.435	0.501	0.769221	0.2322	0.354
1838	0.8181	0.5	0.5		1839	0.59184	0.59184	0.59184	0.59184	1	1		1839	0.637575	0.435	0.501	0.769221	0.2322	0.354
1839	0.8181	0.5	0.5		1840	0.59184	0.59184	0.59184	0.59184	1	1		1840	0.637453	0.4348	0.5008	0.769344	0.2322	0.354
1840	0.8181	0.5	0.5		1841	0.59184	0.59184	0.59184	0.59184	1	1		1841	0.63733	0.4348	0.5008	0.769344	0.2324	0.354
1841	0.8181	0.5	0.5		1842	0.59184	0.59184	0.59184	0.59184	1	1		1842	0.637208	0.4348	0.5008	0.769344	0.2324	0.354
1842	0.8181	0.5	0.5		1843	0.59184	0.59184	0.59184	0.59184	1	1		1843	0.637086	0.4348	0.5006	0.769344	0.2324	0.354
1843	0.8181	0.5	0.5		1844	0.59184	0.59184	0.59184	0.59184	1	1		1844	0.636964	0.4346	0.5006	0.769466	0.2324	0.354
1844	0.8181	0.5	0.5		1845	0.59184	0.59184	0.59184	0.59184	1	1		1845	0.636841	0.4346	0.5004	0.769466	0.2326	0.354
1845	0.8181	0.5	0.5		1846	0.59184	0.59184	0.59184	0.59184	1	1		1846	0.636719	0.4346	0.5004	0.769466	0.2326	0.354
1846	0.8181	0.5	0.5		1847	0.59184	0.59184	0.59184	0.59184	1	1		1847	0.636597	0.4344	0.5002	0.769466	0.2326	0.354
1847	0.8181	0.5	0.5		1848	0.59184	0.59184	0.59184	0.59184	1	1		1848	0.636475	0.4344	0.5002	0.769466	0.2326	0.3538
1848	0.8181	0.5	0.5		1849	0.59184	0.59184	0.59184	0.59184	1	1		1849	0.636353	0.4344	0.5	0.769588	0.2328	0.3538
1849	0.8181	0.5	0.5		1850	0.59184	0.59184	0.59184	0.59184	1	1		1850	0.63623	0.4344	0.5	0.769588	0.2328	0.3538
1850	0.8181	0.5	0.5		1851	0.59184	0.59184	0.59184	0.59184	1	1		1851	0.636108	0.4342	0.5	0.769588	0.2328	0.3538
1851	0.8181	0.5	0.5		1852	0.59184	0.59184	0.59184	0.59184	1	1		1852	0.636108	0.4342	0.4998	0.769588	0.2328	0.3538
1852	0.8181	0.5	0.5		1853	0.59184	0.59184	0.59184	0.59184	1	1		1853	0.635986	0.4342	0.4998	0.76971	0.233	0.3538
1853	0.8181	0.5	0.5		1854	0.59184	0.59184	0.59184	0.59184	1	1		1854	0.635864	0.434	0.4996	0.76971	0.233	0.3538
1854	0.8181	0.5	0.5		1855	0.59184	0.59184	0.59184	0.59184	1	1		1855	0.635741	0.434	0.4996	0.76971	0.233	0.3538
1855	0.8181	0.5	0.5		1856	0.59184	0.59184	0.59184	0.59184	1	1		1856	0.635619	0.434	0.4994	0.76971	0.233	0.3538
1856	0.8181	0.5	0.5		1857	0.59184	0.59184	0.59184	0.59184	1	1		1857	0.635497	0.434	0.4994	0.769833	0.233	0.3538
1857	0.8181	0.5	0.5		1858	0.59184	0.59184	0.59184	0.59184	1	1		1858	0.635375	0.4338	0.4992	0.769833	0.2332	0.3538
1858	0.8181	0.5	0.5		1859	0.59184	0.59184	0.59184	0.59184	1	1		1859	0.635252	0.4338	0.4992	0.769833	0.2332	0.3538
1859	0.8181	0.5	0.5		1860	0.59184	0.59184	0.59184	0.59184	1	1		1860	0.63513	0.4338	0.4992	0.769833	0.2332	0.3538
1860	0.8181	0.5	0.5		1861	0.59184	0.59184	0.59184	0.59184	1	1		1861	0.635008	0.4338	0.499	0.769833	0.2332	0.3538
1861	0.8181	0.5	0.5		1862	0.59184	0.59184	0.59184	0.59184	1	1		1862	0.634886	0.4336	0.499	0.769955	0.2334	0.3538
1862	0.8181	0.5	0.5		1863	0.59184	0.59184	0.59184	0.59184	1	1		1863	0.634763	0.4336	0.4988	0.769955	0.2334	0.3536
1863	0.8181	0.5	0.5		1864	0.59184	0.59184	0.59184	0.59184	1	1		1864	0.634641	0.4336	0.4988	0.769955	0.2334	0.3536
1864	0.8181	0.5	0.5		1865	0.59184	0.59184	0.59184	0.59184	1	1		1865	0.634519	0.4334	0.4986	0.769955	0.2334	0.3536
1865	0.8181	0.5	0.5		1866	0.59184	0.59184	0.59184	0.59184	1	1		1866	0.634397	0.4334	0.4986	0.770077	0.2336	0.3536
1866	0.8181	0.5	0.5		1867	0.59184	0.59184	0.59184	0.59184	1	1		1867	0.634275	0.4334	0.4984	0.770077	0.2336	0.3536
1867	0.8181	0.5	0.5		1868	0.59184	0.59184	0.59184	0.59184	1	1		1868	0.634152	0.4334	0.4984	0.770077	0.2336	0.3536
1868	0.8181	0.5	0.5		1869	0.59184	0.59184	0.59184	0.59184	1	1		1869	0.63403	0.4332	0.4984	0.770077	0.2336	0.3536
1869	0.8181	0.5	0.5		1870	0.59184	0.59184	0.59184	0.59184	1	1		1870	0.633908	0.4332	0.4982	0.770077	0.2338	0.3536
1870	0.8181	0.5	0.5		1871	0.59184	0.59184	0.59184	0.59184	1	1		1871	0.633786	0.4332	0.4982	0.770199	0.2338	0.3536
1871	0.8181	0.5	0.5		1872	0.59184	0.59184	0.59184	0.59184	1	1		1872	0.633663	0.4332	0.498	0.770199	0.2338	0.3536
1872	0.8181	0.5	0.5		1873	0.59184	0.59184	0.59184	0.59184	1	1		1873	0.633541	0.433	0.498	0.770199	0.2338	0.3536
1873	0.8181	0.5	0.5		1874	0.59184	0.59184	0.59184	0.59184	1	1		1874	0.633419	0.433	0.4978	0.770199	0.234	0.3536
1874	0.8181	0.5	0.5		1875	0.59184	0.59184	0.59184	0.59184	1	1		1875	0.633297	0.433	0.4978	0.770199	0.234	0.3536
1875	0.8181	0.5	0.5		1876	0.59184	0.59184	0.59184	0.59184	1	1		1876	0.633174	0.4328	0.4978	0.770321	0.234	0.3536
1876	0.8181	0.5	0.5		1877	0.59184	0.59184	0.59184	0.59184	1	1		1877	0.633052	0.4328	0.4976	0.770321	0.234	0.3536
1877	0.8181	0.5	0.5		1878	0.59184	0.59184	0.59184	0.59184	1	1		1878	0.63293	0.4328	0.4976	0.770321	0.2342	0.3534
1878	0.8181	0.5	0.5		1879	0.59184	0.59184	0.59184	0.59184	1	1		1879	0.632808	0.4328	0.4974	0.770321	0.2342	0.3534
1879	0.8181	0.5	0.5		1880	0.59184	0.59184	0.59184	0.59184	1	1		1880	0.632685	0.4326	0.4974	0.770444	0.2342	0.3534
1880	0.8181	0.5	0.5		1881	0.59184	0.59184	0.59184	0.59184	1	1		1881	0.632563	0.4326	0.4972	0.770444	0.2342	0.3534
1881	0.8181	0.5	0.5		1882	0.59184	0.59184	0.59184	0.59184	1	1		1882	0.632441	0.4326	0.4972	0.770444	0.2342	0.3534
1882	0.8181	0.5	0.5		1883	0.59184	0.59184	0.59184	0.59184	1	1		1883	0.632319	0.4326	0.497	0.770444	0.2344	0.3534
1883	0.8181	0.5	0.5		1884	0.59184	0.59184	0.59184	0.59184	1	1		1884	0.632197	0.4324	0.497	0.770444	0.2344	0.3534
1884	0.8181	0.5	0.5		1885	0.59184	0.59184	0.59184	0.59184	1	1		1885	0.632074	0.4324	0.497	0.770566	0.2344	0.3534
1885	0.8181	0.5	0.5		1886	0.59184	0.59184	0.59184	0.59184	1	1		1886	0.631952	0.4324	0.4968	0.770566	0.2344	0.3534
1886	0.8181	0.5	0.5		1887	0.59184	0.59184	0.59184	0.59184	1	1		1887	0.63183	0.4324	0.4968	0.770566	0.2346	0.3534
1887	0.8181	0.5	0.5		1888	0.59184	0.59184	0.59184	0.59184	1	1		1888	0.631708	0.4322	0.4966	0.770566	0.2346	0.3534
1888	0.8181	0.5	0.5		1889	0.59184	0.59184	0.59184	0.59184	1	1		1889	0.631585	0.4322	0.4966	0.770566	0.2346	0.3534
1889	0.8181	0.5	0.5		1890	0.59184	0.59184	0.59184	0.59184	1	1		1890	0.631585	0.4322	0.4964	0.770688	0.2346	0.3534
1890	0.8181	0.5	0.5		1891	0.59184	0.59184	0.59184	0.59184	1	1		1891	0.631463	0.432	0.4964	0.770688	0.2348	0.3534
1891	0.8181	0.5	0.5		1892	0.59184	0.59184	0.59184	0.59184	1	1		1892	0.631341	0.432	0.4964	0.770688	0.2348	0.3534
1892	0.8181	0.5	0.5		1893	0.59184	0.59184	0.59184	0.59184	1	1		1893	0.631219	0.432	0.4962	0.770688	0.2348	0.3534
1893	0.8181	0.5	0.5		1894	0.59184	0.59184	0.59184	0.59184	1	1		1894	0.631096	0.432	0.4962	0.770688	0.2348	0.3532
1894	0.8181	0.5	0.5		1895	0.59184	0.59184	0.59184	0.59184	1	1		1895	0.630974	0.4318	0.496	0.770688	0.235	0.3532
1895	0.8181	0.5	0.5		1896	0.59184	0.59184	0.59184	0.59184	1	1		1896	0.630852	0.4318	0.496	0.77081	0.235	0.3532
1896	0.8181	0.5	0.5		1897	0.59184	0.59184	0.59184	0.59184	1	1		1897	0.63073	0.4318	0.4958	0.77081	0.235	0.3532
1897	0.8181	0.5	0.5		1898	0.59184	0.59184	0.59184	0.59184	1	1		1898	0.630608	0.4318	0.4958	0.77081	0.235	0.3532
1898	0.8181	0.5	0.5		1899	0.59184	0.59184	0.59184	0.59184	1	1		1899	0.630485	0.4316	0.4958	0.77081	0.235	0.3532
1899	0.8181	0.5	0.5		1900	0.59184	0.59184	0.59184	0.59184	1	1		1900	0.630363	0.4316	0.4956	0.77081	0.2352	0.3532
1900	0.8181	0.5	0.5		1901	0.59184	0.59184	0.59184	0.59184	1	1		1901	0.630241	0.4316	0.4956	0.770933	0.2352	0.3532
1901	0.8181	0.5	0.5		1902	0.59184	0.59184	0.59184	0.59184	1	1		1902	0.630119	0.4316	0.4954	0.770933	0.2352	0.3532
1902	0.8181	0.5	0.5		1903	0.59184	0.59184	0.59184	0.59184	1	1		1903	0.629996	0.4314	0.4954	0.770933	0.2352	0.3532
1903	0.8181	0.5	0.5		1904	0.59184	0.59184	0.59184	0.59184	1	1		1904	0.629874	0.4314	0.4954	0.770933	0.2354	0.3532
1904	0.8181	0.5	0.5		1905	0.59184	0.59184	0.59184	0.59184	1	1		1905	0.629752	0.4314	0.4952	0.770933	0.2354	0.3532
1905	0.8181	0.5	0.5		1906	0.59184	0.59184	0.59184	0.59184	1	1		1906	0.62963	0.4312	0.4952	0.771055	0.2354	0.3532
1906	0.8181	0.5	0.5		1907	0.59184	0.59184	0.59184	0.59184	1	1		1907	0.629507	0.4312	0.495	0.771055	0.2354	0.3532
1907	0.8181	0.5	0.5		1908	0.59184	0.59184	0.59184	0.59184	1	1		1908	0.629385	0.4312	0.495	0.771055	0.2356	0.3532
1908	0.8181	0.5	0.5		1909	0.59184	0.59184	0.59184	0.59184	1	1		1909	0.629385	0.4312	0.4948	0.771055	0.2356	0.353
1909	0.8181	0.5	0.5		1910	0.59184	0.59184	0.59184	0.59184	1	1		1910	0.629263	0.431	0.4948	0.771055	0.2356	0.353
1910	0.8181	0.5	0.5		1911	0.59184	0.59184	0.59184	0.59184	1	1		1911	0.629141	0.431	0.4948	0.771055	0.2356	0.353
1911	0.8181	0.5	0.5		1912	0.59184	0.59184	0.59184	0.59184	1	1		1912	0.629018	0.431	0.4946	0.771177	0.2356	0.353
1912	0.8181	0.5	0.5		1913	0.59184	0.59184	0.59184	0.59184	1	1		1913	0.628896	0.431	0.4946	0.771177	0.2358	0.353
1913	0.8181	0.5	0.5		1914	0.59184	0.59184	0.59184	0.59184	1	1		1914	0.628774	0.4308	0.4944	0.771177	0.2358	0.353
1914	0.8181	0.5	0.5		1915	0.59184	0.59184	0.59184	0.59184	1	1		1915	0.628652	0.4308	0.4944	0.771177	0.2358	0.353
1915	0.8181	0.5	0.5		1916	0.59184	0.59184	0.59184	0.59184	1	1		1916	0.62853	0.4308	0.4942	0.771177	0.2358	0.353
1916	0.8181	0.5	0.5		1917	0.59184	0.59184	0.59184	0.59184	1	1		1917	0.628407	0.4308	0.4942	0.771177	0.236	0.353
1917	0.8181	0.5	0.5		1918	0.59184	0.59184	0.59184	0.59184	1	1		1918	0.628285	0.4306	0.4942	0.771299	0.236	0.353
1918	0.8181	0.5	0.5		1919	0.59184	0.59184	0.59184	0.59184	1	1		1919	0.628163	0.4306	0.494	0.771299	0.236	0.353
1919	0.8181	0.5	0.5		1920	0.59184	0.59184	0.59184	0.59184	1	1		1920	0.628041	0.4306	0.494	0.771299	0.236	0.353
1920	0.8181	0.5	0.5		1921	0.59184	0.59184	0.59184	0.59184	1	1		1921	0.627918	0.4306	0.4938	0.771299	0.2362	0.353
1921	0.8181	0.5	0.5		1922	0.59184	0.59184	0.59184	0.59184	1	1		1922	0.627796	0.4304	0.4938	0.771299	0.2362	0.353
1922	0.8181	0.5	0.5		1923	0.59184	0.59184	0.59184	0.59184	1	1		1923	0.627674	0.4304	0.4938	0.771299	0.2362	0.353
1923	0.8181	0.5	0.5		1924	0.59184	0.59184	0.59184	0.59184	1	1		1924	0.627552	0.4304	0.4936	0.771422	0.2362	0.353
1924	0.8181	0.5	0.5		1925	0.59184	0.59184	0.59184	0.59184	1	1		1925	0.627552	0.4304	0.4936	0.771422	0.2362	0.3528
1925	0.8181	0.5	0.5		1926	0.59184	0.59184	0.59184	0.59184	1	1		1926	0.627429	0.4302	0.4934	0.771422	0.2364	0.3528
1926	0.8181	0.5	0.5		1927	0.59184	0.59184	0.59184	0.59184	1	1		1927	0.627307	0.4302	0.4934	0.771422	0.2364	0.3528
1927	0.8181	0.5	0.5		1928	0.59184	0.59184	0.59184	0.59184	1	1		1928	0.627185	0.4302	0.4932	0.771422	0.2364	0.3528
1928	0.8181	0.5	0.5		1929	0.59184	0.59184	0.59184	0.59184	1	1		1929	0.627063	0.4302	0.4932	0.771422	0.2364	0.3528
1929	0.8181	0.5	0.5		1930	0.59184	0.59184	0.59184	0.59184	1	1		1930	0.62694	0.43	0.4932	0.771544	0.2366	0.3528
1930	0.8181	0.5	0.5		1931	0.59184	0.59184	0.59184	0.59184	1	1		1931	0.626818	0.43	0.493	0.771544	0.2366	0.3528
1931	0.8181	0.5	0.5		1932	0.59184	0.59184	0.59184	0.59184	1	1		1932	0.626696	0.43	0.493	0.771544	0.2366	0.3528
1932	0.8181	0.5	0.5		1933	0.59184	0.59184	0.59184	0.59184	1	1		1933	0.626574	0.4298	0.4928	0.771544	0.2366	0.3528
1933	0.8181	0.5	0.5		1934	0.59184	0.59184	0.59184	0.59184	1	1		1934	0.626452	0.4298	0.4928	0.771544	0.2368	0.3528
1934	0.8181	0.5	0.5		1935	0.59184	0.59184	0.59184	0.59184	1	1		1935	0.626329	0.4298	0.4928	0.771544	0.2368	0.3528
1935	0.8181	0.5	0.5		1936	0.59184	0.59184	0.59184	0.59184	1	1		1936	0.626207	0.4298	0.4926	0.771666	0.2368	0.3528
1936	0.8181	0.5	0.5		1937	0.59184	0.59184	0.59184	0.59184	1	1		1937	0.626085	0.4296	0.4926	0.771666	0.2368	0.3528
1937	0.8181	0.5	0.5		1938	0.59184	0.59184	0.59184	0.59184	1	1		1938	0.626085	0.4296	0.4924	0.771666	0.2368	0.3528
1938	0.8181	0.5	0.5		1939	0.59184	0.59184	0.59184	0.59184	1	1		1939	0.625963	0.4296	0.4924	0.771666	0.237	0.3528
1939	0.8181	0.5	0.5		1940	0.59184	0.59184	0.59184	0.59184	1	1		1940	0.62584	0.4296	0.4924	0.771666	0.237	0.3528
1940	0.8181	0.5	0.5		1941	0.59184	0.59184	0.59184	0.59184	1	1		1941	0.625718	0.4294	0.4922	0.771666	0.237	0.3526
1941	0.8181	0.5	0.5		1942	0.59184	0.59184	0.59184	0.59184	1	1		1942	0.625596	0.4294	0.4922	0.771788	0.237	0.3526
1942	0.8181	0.5	0.5		1943	0.59184	0.59184	0.59184	0.59184	1	1		1943	0.625474	0.4294	0.492	0.771788	0.2372	0.3526
1943	0.8181	0.5	0.5		1944	0.59184	0.59184	0.59184	0.59184	1	1		1944	0.625351	0.4294	0.492	0.771788	0.2372	0.3526
1944	0.8181	0.5	0.5		1945	0.59184	0.59184	0.59184	0.59184	1	1		1945	0.625229	0.4292	0.492	0.771788	0.2372	0.3526
1945	0.8181	0.5	0.5		1946	0.59184	0.59184	0.59184	0.59184	1	1		1946	0.625107	0.4292	0.4918	0.771788	0.2372	0.3526
1946	0.8181	0.5	0.5		1947	0.59184	0.59184	0.59184	0.59184	1	1		1947	0.624985	0.4292	0.4918	0.771788	0.2372	0.3526
1947	0.8181	0.5	0.5		1948	0.59184	0.59184	0.59184	0.59184	1	1		1948	0.624862	0.4292	0.4916	0.771788	0.2374	0.3526
1948	0.8181	0.5	0.5		1949	0.59184	0.59184	0.59184	0.59184	1	1		1949	0.624862	0.429	0.4916	0.771911	0.2374	0.3526
1949	0.8181	0.5	0.5		1950	0.59184	0.59184	0.59184	0.59184	1	1		1950	0.62474	0.429	0.4914	0.771911	0.2374	0.3526
1950	0.8181	0.5	0.5		1951	0.59184	0.59184	0.59184	0.59184	1	1		1951	0.624618	0.429	0.4914	0.771911	0.2374	0.3526
1951	0.8181	0.5	0.5		1952	0.59184	0.59184	0.59184	0.59184	1	1		1952	0.624496	0.429	0.4914	0.771911	0.2376	0.3526
1952	0.8181	0.5	0.5		1953	0.59184	0.59184	0.59184	0.59184	1	1		1953	0.624374	0.4288	0.4912	0.771911	0.2376	0.3526
1953	0.8181	0.5	0.5		1954	0.59184	0.59184	0.59184	0.59184	1	1		1954	0.624251	0.4288	0.4912	0.771911	0.2376	0.3526
1954	0.8181	0.5	0.5		1955	0.59184	0.59184	0.59184	0.59184	1	1		1955	0.624129	0.4288	0.491	0.771911	0.2376	0.3526
1955	0.8181	0.5	0.5		1956	0.59184	0.59184	0.59184	0.59184	1	1		1956	0.624007	0.4288	0.491	0.772033	0.2376	0.3526
1956	0.8181	0.5	0.5		1957	0.59184	0.59184	0.59184	0.59184	1	1		1957	0.623885	0.4286	0.491	0.772033	0.2378	0.3524
1957	0.8181	0.5	0.5		1958	0.59184	0.59184	0.59184	0.59184	1	1		1958	0.623762	0.4286	0.4908	0.772033	0.2378	0.3524
1958	0.8181	0.5	0.5		1959	0.59184	0.59184	0.59184	0.59184	1	1		1959	0.62364	0.4286	0.4908	0.772033	0.2378	0.3524
1959	0.8181	0.5	0.5		1960	0.59184	0.59184	0.59184	0.59184	1	1		1960	0.62364	0.4286	0.4906	0.772033	0.2378	0.3524
1960	0.8181	0.5	0.5		1961	0.59184	0.59184	0.59184	0.59184	1	1		1961	0.623518	0.4284	0.4906	0.772033	0.238	0.3524
1961	0.8181	0.5	0.5		1962	0.59184	0.59184	0.59184	0.59184	1	1		1962	0.623396	0.4284	0.4906	0.772033	0.238	0.3524
1962	0.8181	0.5	0.5		1963	0.59184	0.59184	0.59184	0.59184	1	1		1963	0.623273	0.4284	0.4904	0.772155	0.238	0.3524
1963	0.8181	0.5	0.5		1964	0.59184	0.59184	0.59184	0.59184	1	1		1964	0.623151	0.4284	0.4904	0.772155	0.238	0.3524
1964	0.8181	0.5	0.5		1965	0.59184	0.59184	0.59184	0.59184	1	1		1965	0.623029	0.4282	0.4902	0.772155	0.238	0.3524
1965	0.8181	0.5	0.5		1966	0.59184	0.59184	0.59184	0.59184	1	1		1966	0.622907	0.4282	0.4902	0.772155	0.2382	0.3524
1966	0.8181	0.5	0.5		1967	0.59184	0.59184	0.59184	0.59184	1	1		1967	0.622785	0.4282	0.4902	0.772155	0.2382	0.3524
1967	0.8181	0.5	0.5		1968	0.59184	0.59184	0.59184	0.59184	1	1		1968	0.622662	0.4282	0.49	0.772155	0.2382	0.3524
1968	0.8181	0.5	0.5		1969	0.59184	0.59184	0.59184	0.59184	1	1		1969	0.62254	0.428	0.49	0.772155	0.2382	0.3524
1969	0.8181	0.5	0.5		1970	0.59184	0.59184	0.59184	0.59184	1	1		1970	0.62254	0.428	0.4898	0.772155	0.2382	0.3524
1970	0.8181	0.5	0.5		1971	0.59184	0.59184	0.59184	0.59184	1	1		1971	0.622418	0.428	0.4898	0.772277	0.2384	0.3524
1971	0.8181	0.5	0.5		1972	0.59184	0.59184	0.59184	0.59184	1	1		1972	0.622296	0.428	0.4898	0.772277	0.2384	0.3524
1972	0.8181	0.5	0.5		1973	0.59184	0.59184	0.59184	0.59184	1	1		1973	0.622173	0.4278	0.4896	0.772277	0.2384	0.3522
1973	0.8181	0.5	0.5		1974	0.59184	0.59184	0.59184	0.59184	1	1		1974	0.622051	0.4278	0.4896	0.772277	0.2384	0.3522
1974	0.8181	0.5	0.5		1975	0.59184	0.59184	0.59184	0.59184	1	1		1975	0.621929	0.4278	0.4894	0.772277	0.2386	0.3522
1975	0.8181	0.5	0.5		1976	0.59184	0.59184	0.59184	0.59184	1	1		1976	0.621807	0.4278	0.4894	0.772277	0.2386	0.3522
1976	0.8181	0.5	0.5		1977	0.59184	0.59184	0.59184	0.59184	1	1		1977	0.621684	0.4276	0.4894	0.772277	0.2386	0.3522
1977	0.8181	0.5	0.5		1978	0.59184	0.59184	0.59184	0.59184	1	1		1978	0.621562	0.4276	0.4892	0.772277	0.2386	0.3522
1978	0.8181	0.5	0.5		1979	0.59184	0.59184	0.59184	0.59184	1	1		1979	0.621562	0.4276	0.4892	0.772399	0.2386	0.3522
1979	0.8181	0.5	0.5		1980	0.59184	0.59184	0.59184	0.59184	1	1		1980	0.62144	0.4276	0.4892	0.772399	0.2388	0.3522
1980	0.8181	0.5	0.5		1981	0.59184	0.59184	0.59184	0.59184	1	1		1981	0.621318	0.4274	0.489	0.772399	0.2388	0.3522
1981	0.8181	0.5	0.5		1982	0.59184	0.59184	0.59184	0.59184	1	1		1982	0.621195	0.4274	0.489	0.772399	0.2388	0.3522
1982	0.8181	0.5	0.5		1983	0.59184	0.59184	0.59184	0.59184	1	1		1983	0.621073	0.4274	0.4888	0.772399	0.2388	0.3522
1983	0.8181	0.5	0.5		1984	0.59184	0.59184	0.59184	0.59184	1	1		1984	0.620951	0.4274	0.4888	0.772399	0.239	0.3522
1984	0.8181	0.5	0.5		1985	0.59184	0.59184	0.59184	0.59184	1	1		1985	0.620829	0.4274	0.4888	0.772399	0.239	0.3522
1985	0.8181	0.5	0.5		1986	0.59184	0.59184	0.59184	0.59184	1	1		1986	0.620707	0.4272	0.4886	0.772399	0.239	0.3522
1986	0.8181	0.5	0.5		1987	0.59184	0.59184	0.59184	0.59184	1	1		1987	0.620707	0.4272	0.4886	0.772522	0.239	0.3522
1987	0.8181	0.5	0.5		1988	0.59184	0.59184	0.59184	0.59184	1	1		1988	0.620584	0.4272	0.4884	0.772522	0.239	0.3522
1988	0.8181	0.5	0.5		1989	0.59184	0.59184	0.59184	0.59184	1	1		1989	0.620462	0.4272	0.4884	0.772522	0.2392	0.3522
1989	0.8181	0.5	0.5		1990	0.59184	0.59184	0.59184	0.59184	1	1		1990	0.62034	0.427	0.4884	0.772522	0.2392	0.352
1990	0.8181	0.5	0.5		1991	0.59184	0.59184	0.59184	0.59184	1	1		1991	0.620218	0.427	0.4882	0.772522	0.2392	0.352
1991	0.8181	0.5	0.5		1992	0.59184	0.59184	0.59184	0.59184	1	1		1992	0.620095	0.427	0.4882	0.772522	0.2392	0.352
1992	0.8181	0.5	0.5		1993	0.59184	0.59184	0.59184	0.59184	1	1		1993	0.619973	0.427	0.488	0.772522	0.2392	0.352
1993	0.8181	0.5	0.5		1994	0.59184	0.59184	0.59184	0.59184	1	1		1994	0.619851	0.4268	0.488	0.772522	0.2394	0.352
1994	0.8181	0.5	0.5		1995	0.59184	0.59184	0.59184	0.59184	1	1		1995	0.619729	0.4268	0.488	0.772522	0.2394	0.352
1995	0.8181	0.5	0.5		1996	0.59184	0.59184	0.59184	0.59184	1	1		1996	0.619729	0.4268	0.4878	0.772644	0.2394	0.352
1996	0.8181	0.5	0.5		1997	0.59184	0.59184	0.59184	0.59184	1	1		1997	0.619606	0.4268	0.4878	0.772644	0.2394	0.352
1997	0.8181	0.5	0.5		1998	0.59184	0.59184	0.59184	0.59184	1	1		1998	0.619484	0.4266	0.4876	0.772644	0.2396	0.352
1998	0.8181	0.5	0.5		1999	0.59184	0.59184	0.59184	0.59184	1	1		1999	0.619362	0.4266	0.4876	0.772644	0.2396	0.352
[truncated: 2,098 more rows]
