# Supplementary material for: Conventional analysis of movement on non-flat surfaces like the plasma membrane makes Brownian motion appear anomalous
Source: Commun Biol. 2019 Jan 8;2:12. doi: 10.1038/s42003-018-0240-2 (PMC6325064; doi:10.1038/s42003-018-0240-2)
Supplement: Supplementary file 5 — Supplementary Data 2 [file 42003_2018_240_MOESM5_ESM.xlsx]

## Sheet: Figure 5
Iteration	2D	3D	SWSD
1	0.6875	0.96875	0.98255
2	0.66211	0.95313	1.0197
3	0.64141	0.94072	1.0393
4	0.62412	0.9306	1.0492
5	0.60928	0.92203	1.0535
6	0.5962	0.91451	1.0546
7	0.58445	0.90773	1.0538
8	0.57373	0.9015	1.0517
9	0.56384	0.8957	1.0489
10	0.55462	0.89023	1.0458
11	0.54598	0.88506	1.0425
12	0.53784	0.88013	1.0391
13	0.53013	0.87543	1.0357
14	0.52282	0.87093	1.0324
15	0.51587	0.86661	1.0291
16	0.50923	0.86247	1.026
17	0.5029	0.85849	1.0231
18	0.49683	0.85466	1.0202
19	0.49102	0.85098	1.0175
20	0.48544	0.84743	1.0149
21	0.48008	0.84401	1.0125
22	0.47493	0.84071	1.0101
23	0.46997	0.83753	1.0079
24	0.4652	0.83445	1.0058
25	0.46059	0.83148	1.0038
26	0.45615	0.82861	1.0019
27	0.45187	0.82584	1.0001
28	0.44773	0.82315	0.99832
29	0.44373	0.82055	0.99667
30	0.43987	0.81804	0.99508
31	0.43613	0.8156	0.99356
32	0.43252	0.81323	0.99211
33	0.42902	0.81094	0.99072
34	0.42563	0.80872	0.98938
35	0.42235	0.80656	0.9881
36	0.41917	0.80446	0.98686
37	0.41609	0.80243	0.98567
38	0.41311	0.80045	0.98452
39	0.41021	0.79852	0.98341
40	0.40741	0.79665	0.98233
41	0.40469	0.79482	0.98129
42	0.40204	0.79305	0.98028
43	0.39948	0.79132	0.9793
44	0.39699	0.78963	0.97834
45	0.39458	0.78799	0.97741
46	0.39223	0.78639	0.9765
47	0.38995	0.78482	0.97562
48	0.38774	0.78329	0.97475
49	0.38559	0.7818	0.9739
50	0.3835	0.78034	0.97308
51	0.38147	0.77892	0.97226
52	0.37949	0.77752	0.97146
53	0.37758	0.77616	0.97068
54	0.37571	0.77483	0.96991
55	0.3739	0.77352	0.96915
56	0.37213	0.77224	0.9684
57	0.37041	0.77099	0.96766
58	0.36875	0.76976	0.96693
59	0.36712	0.76855	0.96621
60	0.36554	0.76737	0.9655
61	0.364	0.76622	0.9648
62	0.3625	0.76508	0.96411
63	0.36105	0.76396	0.96342
64	0.35963	0.76287	0.96274
65	0.35824	0.76179	0.96206
66	0.3569	0.76073	0.96139
67	0.35559	0.75969	0.96072
68	0.35431	0.75867	0.96006
69	0.35307	0.75767	0.95941
70	0.35186	0.75668	0.95876
71	0.35068	0.75571	0.95811
72	0.34952	0.75475	0.95747
73	0.3484	0.75381	0.95683
74	0.34731	0.75289	0.95619
75	0.34624	0.75198	0.95556
76	0.34521	0.75108	0.95493
77	0.34419	0.75019	0.9543
78	0.3432	0.74932	0.95368
79	0.34224	0.74846	0.95305
80	0.3413	0.74762	0.95243
81	0.34039	0.74678	0.95182
82	0.33949	0.74596	0.9512
83	0.33862	0.74515	0.95059
84	0.33777	0.74435	0.94998
85	0.33694	0.74356	0.94937
86	0.33613	0.74278	0.94877
87	0.33533	0.74201	0.94817
88	0.33456	0.74126	0.94756
89	0.33381	0.74051	0.94696
90	0.33307	0.73977	0.94637
91	0.33235	0.73904	0.94577
92	0.33165	0.73832	0.94518
93	0.33097	0.73761	0.94458
94	0.3303	0.73691	0.94399
95	0.32964	0.73621	0.9434
96	0.329	0.73553	0.94282
97	0.32838	0.73485	0.94223
98	0.32777	0.73418	0.94165
99	0.32717	0.73352	0.94106
100	0.32659	0.73287	0.94048
101	0.32602	0.73222	0.9399
102	0.32546	0.73158	0.93933
103	0.32492	0.73095	0.93875
104	0.32439	0.73033	0.93817
105	0.32387	0.72971	0.9376
106	0.32336	0.7291	0.93703
107	0.32286	0.7285	0.93646
108	0.32237	0.7279	0.93589
109	0.3219	0.72731	0.93533
110	0.32143	0.72673	0.93476
111	0.32098	0.72615	0.9342
112	0.32053	0.72558	0.93364
113	0.3201	0.72502	0.93308
114	0.31967	0.72446	0.93252
115	0.31925	0.7239	0.93197
116	0.31885	0.72335	0.93141
117	0.31845	0.72281	0.93086
118	0.31805	0.72228	0.93031
119	0.31767	0.72175	0.92976
120	0.3173	0.72122	0.92921
121	0.31693	0.7207	0.92866
122	0.31657	0.72018	0.92812
123	0.31622	0.71967	0.92758
124	0.31587	0.71917	0.92704
125	0.31553	0.71867	0.9265
126	0.3152	0.71817	0.92596
127	0.31488	0.71768	0.92543
128	0.31456	0.7172	0.92489
129	0.31425	0.71672	0.92436
130	0.31395	0.71624	0.92383
131	0.31365	0.71577	0.9233
132	0.31335	0.7153	0.92278
133	0.31307	0.71484	0.92225
134	0.31279	0.71438	0.92173
135	0.31251	0.71393	0.92121
136	0.31224	0.71348	0.92069
137	0.31197	0.71303	0.92017
138	0.31171	0.71259	0.91966
139	0.31146	0.71215	0.91915
140	0.31121	0.71172	0.91864
141	0.31096	0.71129	0.91813
142	0.31072	0.71086	0.91762
143	0.31049	0.71044	0.91711
144	0.31026	0.71002	0.91661
145	0.31003	0.7096	0.91611
146	0.30981	0.70919	0.91561
147	0.30959	0.70878	0.91511
148	0.30937	0.70838	0.91461
149	0.30916	0.70798	0.91412
150	0.30896	0.70758	0.91363
151	0.30875	0.70719	0.91314
152	0.30855	0.7068	0.91265
153	0.30836	0.70641	0.91216
154	0.30817	0.70603	0.91168
155	0.30798	0.70565	0.9112
156	0.30779	0.70527	0.91071
157	0.30761	0.70489	0.91024
158	0.30743	0.70452	0.90976
159	0.30726	0.70415	0.90928
160	0.30709	0.70379	0.90881
161	0.30692	0.70343	0.90834
162	0.30675	0.70307	0.90787
163	0.30659	0.70271	0.9074
164	0.30643	0.70236	0.90694
165	0.30627	0.70201	0.90648
166	0.30611	0.70166	0.90602
167	0.30596	0.70131	0.90556
168	0.30581	0.70097	0.9051
169	0.30566	0.70063	0.90464
170	0.30552	0.7003	0.90419
171	0.30538	0.69996	0.90374
172	0.30524	0.69963	0.90329
173	0.3051	0.6993	0.90284
174	0.30496	0.69897	0.90239
175	0.30483	0.69865	0.90195
176	0.3047	0.69833	0.90151
177	0.30457	0.69801	0.90107
178	0.30444	0.69769	0.90063
179	0.30432	0.69738	0.90019
180	0.30419	0.69707	0.89976
181	0.30407	0.69676	0.89933
182	0.30395	0.69645	0.8989
183	0.30384	0.69614	0.89847
184	0.30372	0.69584	0.89804
185	0.30361	0.69554	0.89762
186	0.3035	0.69524	0.89719
187	0.30339	0.69495	0.89677
188	0.30328	0.69465	0.89635
189	0.30317	0.69436	0.89594
190	0.30307	0.69407	0.89552
191	0.30296	0.69378	0.89511
192	0.30286	0.6935	0.89469
193	0.30276	0.69321	0.89428
194	0.30266	0.69293	0.89388
195	0.30256	0.69265	0.89347
196	0.30247	0.69237	0.89307
197	0.30237	0.6921	0.89266
198	0.30228	0.69182	0.89226
199	0.30219	0.69155	0.89186
200	0.3021	0.69128	0.89147
201	0.30201	0.69101	0.89107
202	0.30192	0.69075	0.89068
203	0.30183	0.69048	0.89028
204	0.30175	0.69022	0.88989
205	0.30166	0.68996	0.88951
206	0.30158	0.6897	0.88912
207	0.3015	0.68944	0.88874
208	0.30142	0.68919	0.88835
209	0.30134	0.68893	0.88797
210	0.30126	0.68868	0.88759
211	0.30118	0.68843	0.88721
212	0.30111	0.68818	0.88684
213	0.30103	0.68793	0.88646
214	0.30096	0.68769	0.88609
215	0.30088	0.68744	0.88572
216	0.30081	0.6872	0.88535
217	0.30074	0.68696	0.88498
218	0.30067	0.68672	0.88462
219	0.3006	0.68648	0.88425
220	0.30053	0.68625	0.88389
221	0.30046	0.68601	0.88353
222	0.30039	0.68578	0.88317
223	0.30033	0.68555	0.88282
224	0.30026	0.68532	0.88246
225	0.3002	0.68509	0.88211
226	0.30013	0.68486	0.88175
227	0.30007	0.68463	0.8814
228	0.30001	0.68441	0.88105
229	0.29994	0.68419	0.88071
230	0.29988	0.68396	0.88036
231	0.29982	0.68374	0.88002
232	0.29976	0.68352	0.87967
233	0.2997	0.68331	0.87933
234	0.29965	0.68309	0.87899
235	0.29959	0.68287	0.87866
236	0.29953	0.68266	0.87832
237	0.29948	0.68245	0.87799
238	0.29942	0.68224	0.87765
239	0.29936	0.68202	0.87732
240	0.29931	0.68182	0.87699
241	0.29926	0.68161	0.87666
242	0.2992	0.6814	0.87634
243	0.29915	0.6812	0.87601
244	0.2991	0.68099	0.87569
245	0.29905	0.68079	0.87536
246	0.299	0.68059	0.87504
247	0.29895	0.68039	0.87472
248	0.2989	0.68019	0.87441
249	0.29885	0.67999	0.87409
250	0.2988	0.67979	0.87378
251	0.29875	0.6796	0.87346
252	0.2987	0.6794	0.87315
253	0.29865	0.67921	0.87284
254	0.29861	0.67902	0.87253
255	0.29856	0.67882	0.87222
256	0.29851	0.67863	0.87192
257	0.29847	0.67844	0.87161
258	0.29842	0.67826	0.87131
259	0.29838	0.67807	0.87101
260	0.29834	0.67788	0.87071
261	0.29829	0.6777	0.87041
262	0.29825	0.67751	0.87011
263	0.2982	0.67733	0.86982
264	0.29816	0.67715	0.86952
265	0.29812	0.67697	0.86923
266	0.29808	0.67678	0.86894
267	0.29804	0.67661	0.86864
268	0.298	0.67643	0.86836
269	0.29795	0.67625	0.86807
270	0.29791	0.67607	0.86778
271	0.29787	0.6759	0.8675
272	0.29783	0.67572	0.86721
273	0.2978	0.67555	0.86693
274	0.29776	0.67538	0.86665
275	0.29772	0.6752	0.86637
276	0.29768	0.67503	0.86609
277	0.29764	0.67486	0.86581
278	0.2976	0.67469	0.86554
279	0.29757	0.67453	0.86526
280	0.29753	0.67436	0.86499
281	0.29749	0.67419	0.86472
282	0.29746	0.67403	0.86445
283	0.29742	0.67386	0.86418
284	0.29738	0.6737	0.86391
285	0.29735	0.67353	0.86364
286	0.29731	0.67337	0.86338
287	0.29728	0.67321	0.86311
288	0.29724	0.67305	0.86285
289	0.29721	0.67289	0.86259
290	0.29717	0.67273	0.86233
291	0.29714	0.67257	0.86207
292	0.29711	0.67242	0.86181
293	0.29707	0.67226	0.86155
294	0.29704	0.6721	0.8613
295	0.29701	0.67195	0.86104
296	0.29697	0.67179	0.86079
297	0.29694	0.67164	0.86054
298	0.29691	0.67149	0.86029
299	0.29688	0.67133	0.86004
300	0.29685	0.67118	0.85979
301	0.29681	0.67103	0.85954
302	0.29678	0.67088	0.85929
303	0.29675	0.67073	0.85905
304	0.29672	0.67058	0.8588
305	0.29669	0.67044	0.85856
306	0.29666	0.67029	0.85832
307	0.29663	0.67014	0.85808
308	0.2966	0.67	0.85784
309	0.29657	0.66985	0.8576
310	0.29654	0.66971	0.85736
311	0.29651	0.66956	0.85713
312	0.29648	0.66942	0.85689
313	0.29645	0.66928	0.85666
314	0.29642	0.66914	0.85642
315	0.29639	0.669	0.85619
316	0.29636	0.66886	0.85596
317	0.29634	0.66872	0.85573
318	0.29631	0.66858	0.8555
319	0.29628	0.66844	0.85528
320	0.29625	0.6683	0.85505
321	0.29622	0.66816	0.85482
322	0.2962	0.66803	0.8546
323	0.29617	0.66789	0.85438
324	0.29614	0.66776	0.85415
325	0.29611	0.66762	0.85393
326	0.29609	0.66749	0.85371
327	0.29606	0.66735	0.85349
328	0.29603	0.66722	0.85328
329	0.29601	0.66709	0.85306
330	0.29598	0.66696	0.85284
331	0.29595	0.66682	0.85263
332	0.29593	0.66669	0.85241
333	0.2959	0.66656	0.8522
334	0.29587	0.66643	0.85199
335	0.29585	0.66631	0.85178
336	0.29582	0.66618	0.85157
337	0.2958	0.66605	0.85136
338	0.29577	0.66592	0.85115
339	0.29575	0.6658	0.85094
340	0.29572	0.66567	0.85073
341	0.2957	0.66554	0.85053
342	0.29567	0.66542	0.85032
343	0.29565	0.66529	0.85012
344	0.29562	0.66517	0.84992
345	0.2956	0.66505	0.84972
346	0.29557	0.66492	0.84952
347	0.29555	0.6648	0.84932
348	0.29553	0.66468	0.84912
349	0.2955	0.66456	0.84892
350	0.29548	0.66444	0.84872
351	0.29545	0.66432	0.84853
352	0.29543	0.6642	0.84833
353	0.29541	0.66408	0.84814
354	0.29538	0.66396	0.84794
355	0.29536	0.66384	0.84775
356	0.29534	0.66372	0.84756
357	0.29531	0.66361	0.84737
358	0.29529	0.66349	0.84718
359	0.29527	0.66337	0.84699
360	0.29525	0.66326	0.8468
361	0.29522	0.66314	0.84661
362	0.2952	0.66303	0.84643
363	0.29518	0.66291	0.84624
364	0.29516	0.6628	0.84606
365	0.29513	0.66268	0.84587
366	0.29511	0.66257	0.84569
367	0.29509	0.66246	0.84551
368	0.29507	0.66235	0.84532
369	0.29505	0.66223	0.84514
370	0.29502	0.66212	0.84496
371	0.295	0.66201	0.84478
372	0.29498	0.6619	0.84461
373	0.29496	0.66179	0.84443
374	0.29494	0.66168	0.84425
375	0.29492	0.66157	0.84408
376	0.29489	0.66146	0.8439
377	0.29487	0.66136	0.84373
378	0.29485	0.66125	0.84355
379	0.29483	0.66114	0.84338
380	0.29481	0.66103	0.84321
381	0.29479	0.66093	0.84304
382	0.29477	0.66082	0.84287
383	0.29475	0.66072	0.8427
384	0.29473	0.66061	0.84253
385	0.29471	0.6605	0.84236
386	0.29469	0.6604	0.84219
387	0.29467	0.6603	0.84203
388	0.29465	0.66019	0.84186
389	0.29463	0.66009	0.8417
390	0.2946	0.65999	0.84153
391	0.29458	0.65988	0.84137
392	0.29456	0.65978	0.84121
393	0.29454	0.65968	0.84105
394	0.29452	0.65958	0.84088
395	0.29451	0.65948	0.84072
396	0.29449	0.65938	0.84056
397	0.29447	0.65928	0.8404
398	0.29445	0.65918	0.84025
399	0.29443	0.65908	0.84009
400	0.29441	0.65898	0.83993
401	0.29439	0.65888	0.83977
402	0.29437	0.65878	0.83962
403	0.29435	0.65868	0.83946
404	0.29433	0.65858	0.83931
405	0.29431	0.65849	0.83916
406	0.29429	0.65839	0.839
407	0.29427	0.65829	0.83885
408	0.29425	0.6582	0.8387
409	0.29424	0.6581	0.83855
410	0.29422	0.658	0.8384
411	0.2942	0.65791	0.83825
412	0.29418	0.65781	0.8381
413	0.29416	0.65772	0.83795
414	0.29414	0.65763	0.8378
415	0.29412	0.65753	0.83766
416	0.29411	0.65744	0.83751
417	0.29409	0.65734	0.83737
418	0.29407	0.65725	0.83722
419	0.29405	0.65716	0.83708
420	0.29403	0.65707	0.83693
421	0.29401	0.65697	0.83679
422	0.294	0.65688	0.83665
423	0.29398	0.65679	0.83651
424	0.29396	0.6567	0.83636
425	0.29394	0.65661	0.83622
426	0.29392	0.65652	0.83608
427	0.29391	0.65643	0.83595
428	0.29389	0.65634	0.83581
429	0.29387	0.65625	0.83567
430	0.29385	0.65616	0.83553
431	0.29384	0.65607	0.83539
432	0.29382	0.65598	0.83526
433	0.2938	0.65589	0.83512
434	0.29378	0.65581	0.83499
435	0.29377	0.65572	0.83485
436	0.29375	0.65563	0.83472
437	0.29373	0.65554	0.83459
438	0.29372	0.65546	0.83445
439	0.2937	0.65537	0.83432
440	0.29368	0.65528	0.83419
441	0.29366	0.6552	0.83406
442	0.29365	0.65511	0.83393
443	0.29363	0.65503	0.8338
444	0.29361	0.65494	0.83367
445	0.2936	0.65486	0.83354
446	0.29358	0.65477	0.83341
447	0.29356	0.65469	0.83328
448	0.29355	0.65461	0.83316
449	0.29353	0.65452	0.83303
450	0.29351	0.65444	0.8329
451	0.2935	0.65436	0.83278
452	0.29348	0.65427	0.83265
453	0.29346	0.65419	0.83253
454	0.29345	0.65411	0.83241
455	0.29343	0.65403	0.83228
456	0.29342	0.65394	0.83216
457	0.2934	0.65386	0.83204
458	0.29338	0.65378	0.83192
459	0.29337	0.6537	0.8318
460	0.29335	0.65362	0.83167
461	0.29334	0.65354	0.83155
462	0.29332	0.65346	0.83144
463	0.2933	0.65338	0.83132
464	0.29329	0.6533	0.8312
465	0.29327	0.65322	0.83108
466	0.29326	0.65314	0.83096
467	0.29324	0.65306	0.83084
468	0.29322	0.65298	0.83073
469	0.29321	0.6529	0.83061
470	0.29319	0.65282	0.8305
471	0.29318	0.65275	0.83038
472	0.29316	0.65267	0.83027
473	0.29315	0.65259	0.83015
474	0.29313	0.65251	0.83004
475	0.29312	0.65244	0.82993
476	0.2931	0.65236	0.82981
477	0.29309	0.65228	0.8297
478	0.29307	0.65221	0.82959
479	0.29305	0.65213	0.82948
480	0.29304	0.65206	0.82937
481	0.29302	0.65198	0.82926
482	0.29301	0.6519	0.82915
483	0.29299	0.65183	0.82904
484	0.29298	0.65175	0.82893
485	0.29296	0.65168	0.82882
486	0.29295	0.6516	0.82871
487	0.29293	0.65153	0.82861
488	0.29292	0.65146	0.8285
489	0.2929	0.65138	0.82839
490	0.29289	0.65131	0.82829
491	0.29288	0.65124	0.82818
492	0.29286	0.65116	0.82808
493	0.29285	0.65109	0.82797
494	0.29283	0.65102	0.82787
495	0.29282	0.65094	0.82776
496	0.2928	0.65087	0.82766
497	0.29279	0.6508	0.82756
498	0.29277	0.65073	0.82745
499	0.29276	0.65066	0.82735
500	0.29274	0.65058	0.82725
501	0.29273	0.65051	0.82715
502	0.29272	0.65044	0.82705
503	0.2927	0.65037	0.82695
504	0.29269	0.6503	0.82685
505	0.29267	0.65023	0.82675
506	0.29266	0.65016	0.82665
507	0.29264	0.65009	0.82655
508	0.29263	0.65002	0.82645
509	0.29262	0.64995	0.82635
510	0.2926	0.64988	0.82625
511	0.29259	0.64981	0.82616
512	0.29257	0.64974	0.82606
513	0.29256	0.64967	0.82596
514	0.29255	0.6496	0.82587
515	0.29253	0.64954	0.82577
516	0.29252	0.64947	0.82568
517	0.29251	0.6494	0.82558
518	0.29249	0.64933	0.82549
519	0.29248	0.64926	0.82539
520	0.29246	0.6492	0.8253
521	0.29245	0.64913	0.82521
522	0.29244	0.64906	0.82511
523	0.29242	0.64899	0.82502
524	0.29241	0.64893	0.82493
525	0.2924	0.64886	0.82484
526	0.29238	0.64879	0.82475
527	0.29237	0.64873	0.82466
528	0.29236	0.64866	0.82456
529	0.29234	0.6486	0.82447
530	0.29233	0.64853	0.82438
531	0.29232	0.64846	0.82429
532	0.2923	0.6484	0.82421
533	0.29229	0.64833	0.82412
534	0.29228	0.64827	0.82403
535	0.29226	0.6482	0.82394
536	0.29225	0.64814	0.82385
537	0.29224	0.64807	0.82377
538	0.29222	0.64801	0.82368
539	0.29221	0.64795	0.82359
540	0.2922	0.64788	0.82351
541	0.29219	0.64782	0.82342
542	0.29217	0.64775	0.82333
543	0.29216	0.64769	0.82325
544	0.29215	0.64763	0.82316
545	0.29213	0.64756	0.82308
546	0.29212	0.6475	0.82299
547	0.29211	0.64744	0.82291
548	0.2921	0.64737	0.82283
549	0.29208	0.64731	0.82274
550	0.29207	0.64725	0.82266
551	0.29206	0.64719	0.82258
552	0.29205	0.64713	0.8225
553	0.29203	0.64706	0.82241
554	0.29202	0.647	0.82233
555	0.29201	0.64694	0.82225
556	0.292	0.64688	0.82217
557	0.29198	0.64682	0.82209
558	0.29197	0.64676	0.82201
559	0.29196	0.64669	0.82193
560	0.29195	0.64663	0.82185
561	0.29193	0.64657	0.82177
562	0.29192	0.64651	0.82169
563	0.29191	0.64645	0.82161
564	0.2919	0.64639	0.82153
565	0.29188	0.64633	0.82146
566	0.29187	0.64627	0.82138
567	0.29186	0.64621	0.8213
568	0.29185	0.64615	0.82122
569	0.29184	0.64609	0.82115
570	0.29182	0.64603	0.82107
571	0.29181	0.64597	0.82099
572	0.2918	0.64592	0.82092
573	0.29179	0.64586	0.82084
574	0.29178	0.6458	0.82077
575	0.29176	0.64574	0.82069
576	0.29175	0.64568	0.82062
577	0.29174	0.64562	0.82054
578	0.29173	0.64556	0.82047
579	0.29172	0.64551	0.8204
580	0.29171	0.64545	0.82032
581	0.29169	0.64539	0.82025
582	0.29168	0.64533	0.82018
583	0.29167	0.64527	0.8201
584	0.29166	0.64522	0.82003
585	0.29165	0.64516	0.81996
586	0.29164	0.6451	0.81989
587	0.29162	0.64505	0.81982
588	0.29161	0.64499	0.81974
589	0.2916	0.64493	0.81967
590	0.29159	0.64487	0.8196
591	0.29158	0.64482	0.81953
592	0.29157	0.64476	0.81946
593	0.29156	0.64471	0.81939
594	0.29154	0.64465	0.81932
595	0.29153	0.64459	0.81925
596	0.29152	0.64454	0.81918
597	0.29151	0.64448	0.81911
598	0.2915	0.64443	0.81905
599	0.29149	0.64437	0.81898
600	0.29148	0.64432	0.81891
601	0.29146	0.64426	0.81884
602	0.29145	0.64421	0.81877
603	0.29144	0.64415	0.81871
604	0.29143	0.6441	0.81864
605	0.29142	0.64404	0.81857
606	0.29141	0.64399	0.81851
607	0.2914	0.64393	0.81844
608	0.29139	0.64388	0.81837
609	0.29138	0.64382	0.81831
610	0.29137	0.64377	0.81824
611	0.29135	0.64371	0.81818
612	0.29134	0.64366	0.81811
613	0.29133	0.64361	0.81805
614	0.29132	0.64355	0.81798
615	0.29131	0.6435	0.81792
616	0.2913	0.64345	0.81785
617	0.29129	0.64339	0.81779
618	0.29128	0.64334	0.81773
619	0.29127	0.64329	0.81766
620	0.29126	0.64323	0.8176
621	0.29125	0.64318	0.81754
622	0.29124	0.64313	0.81748
623	0.29123	0.64308	0.81741
624	0.29121	0.64302	0.81735
625	0.2912	0.64297	0.81729
626	0.29119	0.64292	0.81723
627	0.29118	0.64287	0.81717
628	0.29117	0.64281	0.8171
629	0.29116	0.64276	0.81704
630	0.29115	0.64271	0.81698
631	0.29114	0.64266	0.81692
632	0.29113	0.64261	0.81686
633	0.29112	0.64255	0.8168
634	0.29111	0.6425	0.81674
635	0.2911	0.64245	0.81668
636	0.29109	0.6424	0.81662
637	0.29108	0.64235	0.81656
638	0.29107	0.6423	0.8165
639	0.29106	0.64225	0.81645
640	0.29105	0.6422	0.81639
641	0.29104	0.64215	0.81633
642	0.29103	0.6421	0.81627
643	0.29102	0.64204	0.81621
644	0.29101	0.64199	0.81616
645	0.291	0.64194	0.8161
646	0.29099	0.64189	0.81604
647	0.29098	0.64184	0.81598
648	0.29097	0.64179	0.81593
649	0.29096	0.64174	0.81587
650	0.29095	0.64169	0.81581
651	0.29094	0.64164	0.81576
652	0.29093	0.64159	0.8157
653	0.29092	0.64154	0.81565
654	0.29091	0.6415	0.81559
655	0.2909	0.64145	0.81553
656	0.29089	0.6414	0.81548
657	0.29088	0.64135	0.81542
658	0.29087	0.6413	0.81537
659	0.29086	0.64125	0.81531
660	0.29085	0.6412	0.81526
661	0.29084	0.64115	0.81521
662	0.29083	0.6411	0.81515
663	0.29082	0.64105	0.8151
664	0.29081	0.64101	0.81504
665	0.2908	0.64096	0.81499
666	0.29079	0.64091	0.81494
667	0.29078	0.64086	0.81488
668	0.29077	0.64081	0.81483
669	0.29076	0.64077	0.81478
670	0.29075	0.64072	0.81473
671	0.29074	0.64067	0.81467
672	0.29073	0.64062	0.81462
673	0.29072	0.64057	0.81457
674	0.29071	0.64053	0.81452
675	0.2907	0.64048	0.81447
676	0.29069	0.64043	0.81442
677	0.29069	0.64038	0.81436
678	0.29068	0.64034	0.81431
679	0.29067	0.64029	0.81426
680	0.29066	0.64024	0.81421
681	0.29065	0.6402	0.81416
682	0.29064	0.64015	0.81411
683	0.29063	0.6401	0.81406
684	0.29062	0.64005	0.81401
685	0.29061	0.64001	0.81396
686	0.2906	0.63996	0.81391
687	0.29059	0.63992	0.81386
688	0.29058	0.63987	0.81381
689	0.29057	0.63982	0.81376
690	0.29056	0.63978	0.81372
691	0.29056	0.63973	0.81367
692	0.29055	0.63968	0.81362
693	0.29054	0.63964	0.81357
694	0.29053	0.63959	0.81352
695	0.29052	0.63955	0.81347
696	0.29051	0.6395	0.81343
697	0.2905	0.63945	0.81338
698	0.29049	0.63941	0.81333
699	0.29048	0.63936	0.81328
700	0.29047	0.63932	0.81324
701	0.29047	0.63927	0.81319
702	0.29046	0.63923	0.81314
703	0.29045	0.63918	0.8131
704	0.29044	0.63914	0.81305
705	0.29043	0.63909	0.813
706	0.29042	0.63905	0.81296
707	0.29041	0.639	0.81291
708	0.2904	0.63896	0.81286
709	0.29039	0.63891	0.81282
710	0.29039	0.63887	0.81277
711	0.29038	0.63882	0.81273
712	0.29037	0.63878	0.81268
713	0.29036	0.63873	0.81264
714	0.29035	0.63869	0.81259
715	0.29034	0.63865	0.81255
716	0.29033	0.6386	0.8125
717	0.29032	0.63856	0.81246
718	0.29032	0.63851	0.81241
719	0.29031	0.63847	0.81237
720	0.2903	0.63842	0.81233
721	0.29029	0.63838	0.81228
722	0.29028	0.63834	0.81224
723	0.29027	0.63829	0.81219
724	0.29026	0.63825	0.81215
725	0.29026	0.63821	0.81211
726	0.29025	0.63816	0.81206
727	0.29024	0.63812	0.81202
728	0.29023	0.63808	0.81198
729	0.29022	0.63803	0.81193
730	0.29021	0.63799	0.81189
731	0.2902	0.63795	0.81185
732	0.2902	0.6379	0.81181
733	0.29019	0.63786	0.81177
734	0.29018	0.63782	0.81172
735	0.29017	0.63777	0.81168
736	0.29016	0.63773	0.81164
737	0.29015	0.63769	0.8116
738	0.29015	0.63764	0.81156
739	0.29014	0.6376	0.81152
740	0.29013	0.63756	0.81147
741	0.29012	0.63752	0.81143
742	0.29011	0.63747	0.81139
743	0.2901	0.63743	0.81135
744	0.2901	0.63739	0.81131
745	0.29009	0.63735	0.81127
746	0.29008	0.63731	0.81123
747	0.29007	0.63726	0.81119
748	0.29006	0.63722	0.81115
749	0.29006	0.63718	0.81111
750	0.29005	0.63714	0.81107
751	0.29004	0.6371	0.81103
752	0.29003	0.63705	0.81099
753	0.29002	0.63701	0.81095
754	0.29002	0.63697	0.81091
755	0.29001	0.63693	0.81087
756	0.29	0.63689	0.81083
757	0.28999	0.63684	0.81079
758	0.28998	0.6368	0.81075
759	0.28998	0.63676	0.81072
760	0.28997	0.63672	0.81068
761	0.28996	0.63668	0.81064
762	0.28995	0.63664	0.8106
763	0.28994	0.6366	0.81056
764	0.28994	0.63656	0.81052
765	0.28993	0.63651	0.81049
766	0.28992	0.63647	0.81045
767	0.28991	0.63643	0.81041
768	0.2899	0.63639	0.81037
769	0.2899	0.63635	0.81034
770	0.28989	0.63631	0.8103
771	0.28988	0.63627	0.81026
772	0.28987	0.63623	0.81022
773	0.28987	0.63619	0.81019
774	0.28986	0.63615	0.81015
775	0.28985	0.63611	0.81011
776	0.28984	0.63607	0.81008
777	0.28983	0.63603	0.81004
778	0.28983	0.63599	0.81
779	0.28982	0.63595	0.80997
780	0.28981	0.63591	0.80993
781	0.2898	0.63586	0.80989
782	0.2898	0.63582	0.80986
783	0.28979	0.63578	0.80982
784	0.28978	0.63574	0.80979
785	0.28977	0.6357	0.80975
786	0.28977	0.63566	0.80972
787	0.28976	0.63562	0.80968
788	0.28975	0.63558	0.80965
789	0.28974	0.63555	0.80961
790	0.28974	0.63551	0.80957
791	0.28973	0.63547	0.80954
792	0.28972	0.63543	0.8095
793	0.28971	0.63539	0.80947
794	0.28971	0.63535	0.80944
795	0.2897	0.63531	0.8094
796	0.28969	0.63527	0.80937
797	0.28968	0.63523	0.80933
798	0.28968	0.63519	0.8093
799	0.28967	0.63515	0.80926
800	0.28966	0.63511	0.80923
801	0.28965	0.63507	0.8092
802	0.28965	0.63503	0.80916
803	0.28964	0.63499	0.80913
804	0.28963	0.63495	0.80909
805	0.28962	0.63492	0.80906
806	0.28962	0.63488	0.80903
807	0.28961	0.63484	0.80899
808	0.2896	0.6348	0.80896
809	0.2896	0.63476	0.80893
810	0.28959	0.63472	0.80889
811	0.28958	0.63468	0.80886
812	0.28957	0.63464	0.80883
813	0.28957	0.63461	0.8088
814	0.28956	0.63457	0.80876
815	0.28955	0.63453	0.80873
816	0.28954	0.63449	0.8087
817	0.28954	0.63445	0.80867
818	0.28953	0.63441	0.80863
819	0.28952	0.63438	0.8086
820	0.28952	0.63434	0.80857
821	0.28951	0.6343	0.80854
822	0.2895	0.63426	0.80851
823	0.28949	0.63422	0.80847
824	0.28949	0.63418	0.80844
825	0.28948	0.63415	0.80841
826	0.28947	0.63411	0.80838
827	0.28947	0.63407	0.80835
828	0.28946	0.63403	0.80832
829	0.28945	0.63399	0.80829
830	0.28945	0.63396	0.80826
831	0.28944	0.63392	0.80822
832	0.28943	0.63388	0.80819
833	0.28942	0.63384	0.80816
834	0.28942	0.63381	0.80813
835	0.28941	0.63377	0.8081
836	0.2894	0.63373	0.80807
837	0.2894	0.63369	0.80804
838	0.28939	0.63366	0.80801
839	0.28938	0.63362	0.80798
840	0.28938	0.63358	0.80795
841	0.28937	0.63354	0.80792
842	0.28936	0.63351	0.80789
843	0.28936	0.63347	0.80786
844	0.28935	0.63343	0.80783
845	0.28934	0.63339	0.8078
846	0.28933	0.63336	0.80777
847	0.28933	0.63332	0.80774
848	0.28932	0.63328	0.80771
849	0.28931	0.63325	0.80768
850	0.28931	0.63321	0.80765
851	0.2893	0.63317	0.80762
852	0.28929	0.63314	0.80759
853	0.28929	0.6331	0.80756
854	0.28928	0.63306	0.80754
855	0.28927	0.63303	0.80751
856	0.28927	0.63299	0.80748
857	0.28926	0.63295	0.80745
858	0.28925	0.63292	0.80742
859	0.28925	0.63288	0.80739
860	0.28924	0.63284	0.80736
861	0.28923	0.63281	0.80733
862	0.28923	0.63277	0.80731
863	0.28922	0.63273	0.80728
864	0.28921	0.6327	0.80725
865	0.28921	0.63266	0.80722
866	0.2892	0.63262	0.80719
867	0.28919	0.63259	0.80717
868	0.28919	0.63255	0.80714
869	0.28918	0.63251	0.80711
870	0.28917	0.63248	0.80708
871	0.28917	0.63244	0.80705
872	0.28916	0.63241	0.80703
873	0.28915	0.63237	0.807
874	0.28915	0.63233	0.80697
875	0.28914	0.6323	0.80694
876	0.28913	0.63226	0.80692
877	0.28913	0.63223	0.80689
878	0.28912	0.63219	0.80686
879	0.28911	0.63215	0.80684
880	0.28911	0.63212	0.80681
881	0.2891	0.63208	0.80678
882	0.2891	0.63205	0.80675
883	0.28909	0.63201	0.80673
884	0.28908	0.63197	0.8067
885	0.28908	0.63194	0.80667
886	0.28907	0.6319	0.80665
887	0.28906	0.63187	0.80662
888	0.28906	0.63183	0.8066
889	0.28905	0.6318	0.80657
890	0.28904	0.63176	0.80654
891	0.28904	0.63173	0.80652
892	0.28903	0.63169	0.80649
893	0.28902	0.63165	0.80646
894	0.28902	0.63162	0.80644
895	0.28901	0.63158	0.80641
896	0.28901	0.63155	0.80639
897	0.289	0.63151	0.80636
898	0.28899	0.63148	0.80634
899	0.28899	0.63144	0.80631
900	0.28898	0.63141	0.80628
901	0.28897	0.63137	0.80626
902	0.28897	0.63134	0.80623
903	0.28896	0.6313	0.80621
904	0.28896	0.63127	0.80618
905	0.28895	0.63123	0.80616
906	0.28894	0.6312	0.80613
907	0.28894	0.63116	0.80611
908	0.28893	0.63113	0.80608
909	0.28892	0.63109	0.80606
910	0.28892	0.63106	0.80603
911	0.28891	0.63102	0.80601
912	0.28891	0.63099	0.80598
913	0.2889	0.63095	0.80596
914	0.28889	0.63092	0.80593
915	0.28889	0.63088	0.80591
916	0.28888	0.63085	0.80588
917	0.28887	0.63081	0.80586
918	0.28887	0.63078	0.80583
919	0.28886	0.63074	0.80581
920	0.28886	0.63071	0.80579
921	0.28885	0.63068	0.80576
922	0.28884	0.63064	0.80574
923	0.28884	0.63061	0.80571
924	0.28883	0.63057	0.80569
925	0.28883	0.63054	0.80567
926	0.28882	0.6305	0.80564
927	0.28881	0.63047	0.80562
928	0.28881	0.63043	0.80559
929	0.2888	0.6304	0.80557
930	0.2888	0.63037	0.80555
931	0.28879	0.63033	0.80552
932	0.28878	0.6303	0.8055
933	0.28878	0.63026	0.80548
934	0.28877	0.63023	0.80545
935	0.28877	0.6302	0.80543
936	0.28876	0.63016	0.80541
937	0.28875	0.63013	0.80538
938	0.28875	0.63009	0.80536
939	0.28874	0.63006	0.80534
940	0.28874	0.63002	0.80531
941	0.28873	0.62999	0.80529
942	0.28872	0.62996	0.80527
943	0.28872	0.62992	0.80524
944	0.28871	0.62989	0.80522
945	0.28871	0.62985	0.8052
946	0.2887	0.62982	0.80518
947	0.28869	0.62979	0.80515
948	0.28869	0.62975	0.80513
949	0.28868	0.62972	0.80511
950	0.28868	0.62969	0.80509
951	0.28867	0.62965	0.80506
952	0.28866	0.62962	0.80504
953	0.28866	0.62958	0.80502
954	0.28865	0.62955	0.805
955	0.28865	0.62952	0.80497
956	0.28864	0.62948	0.80495
957	0.28863	0.62945	0.80493
958	0.28863	0.62942	0.80491
959	0.28862	0.62938	0.80488
960	0.28862	0.62935	0.80486
961	0.28861	0.62932	0.80484
962	0.28861	0.62928	0.80482
963	0.2886	0.62925	0.8048
964	0.28859	0.62922	0.80478
965	0.28859	0.62918	0.80475
966	0.28858	0.62915	0.80473
967	0.28858	0.62912	0.80471
968	0.28857	0.62908	0.80469
969	0.28856	0.62905	0.80467
970	0.28856	0.62902	0.80465
971	0.28855	0.62898	0.80462
972	0.28855	0.62895	0.8046
973	0.28854	0.62892	0.80458
974	0.28854	0.62888	0.80456
975	0.28853	0.62885	0.80454
976	0.28852	0.62882	0.80452
977	0.28852	0.62878	0.8045
978	0.28851	0.62875	0.80448
979	0.28851	0.62872	0.80445
980	0.2885	0.62868	0.80443
981	0.2885	0.62865	0.80441
982	0.28849	0.62862	0.80439
983	0.28848	0.62859	0.80437
984	0.28848	0.62855	0.80435
985	0.28847	0.62852	0.80433
986	0.28847	0.62849	0.80431
987	0.28846	0.62845	0.80429
988	0.28846	0.62842	0.80427
989	0.28845	0.62839	0.80425
990	0.28844	0.62836	0.80423
991	0.28844	0.62832	0.80421
992	0.28843	0.62829	0.80418
993	0.28843	0.62826	0.80416
994	0.28842	0.62822	0.80414
995	0.28842	0.62819	0.80412
996	0.28841	0.62816	0.8041
997	0.28841	0.62813	0.80408
998	0.2884	0.62809	0.80406
999	0.28839	0.62806	0.80404
1000	0.28839	0.62803	0.80402
1001	0.28838	0.628	0.804
1002	0.28838	0.62796	0.80398
1003	0.28837	0.62793	0.80396
1004	0.28837	0.6279	0.80394
1005	0.28836	0.62787	0.80392
1006	0.28835	0.62783	0.8039
1007	0.28835	0.6278	0.80388
1008	0.28834	0.62777	0.80386
1009	0.28834	0.62774	0.80384
1010	0.28833	0.6277	0.80382
1011	0.28833	0.62767	0.8038
1012	0.28832	0.62764	0.80379
1013	0.28832	0.62761	0.80377
1014	0.28831	0.62757	0.80375
1015	0.2883	0.62754	0.80373
1016	0.2883	0.62751	0.80371
1017	0.28829	0.62748	0.80369
1018	0.28829	0.62745	0.80367
1019	0.28828	0.62741	0.80365
1020	0.28828	0.62738	0.80363
1021	0.28827	0.62735	0.80361
1022	0.28827	0.62732	0.80359
1023	0.28826	0.62728	0.80357
1024	0.28826	0.62725	0.80355
1025	0.28825	0.62722	0.80353
1026	0.28824	0.62719	0.80352
1027	0.28824	0.62716	0.8035
1028	0.28823	0.62712	0.80348
1029	0.28823	0.62709	0.80346
1030	0.28822	0.62706	0.80344
1031	0.28822	0.62703	0.80342
1032	0.28821	0.627	0.8034
1033	0.28821	0.62696	0.80338
1034	0.2882	0.62693	0.80337
1035	0.2882	0.6269	0.80335
1036	0.28819	0.62687	0.80333
1037	0.28818	0.62684	0.80331
1038	0.28818	0.6268	0.80329
1039	0.28817	0.62677	0.80327
1040	0.28817	0.62674	0.80325
1041	0.28816	0.62671	0.80324
1042	0.28816	0.62668	0.80322
1043	0.28815	0.62665	0.8032
1044	0.28815	0.62661	0.80318
1045	0.28814	0.62658	0.80316
1046	0.28814	0.62655	0.80314
1047	0.28813	0.62652	0.80313
1048	0.28813	0.62649	0.80311
1049	0.28812	0.62646	0.80309
1050	0.28811	0.62642	0.80307
1051	0.28811	0.62639	0.80305
1052	0.2881	0.62636	0.80304
1053	0.2881	0.62633	0.80302
1054	0.28809	0.6263	0.803
1055	0.28809	0.62627	0.80298
1056	0.28808	0.62623	0.80296
1057	0.28808	0.6262	0.80295
1058	0.28807	0.62617	0.80293
1059	0.28807	0.62614	0.80291
1060	0.28806	0.62611	0.80289
1061	0.28806	0.62608	0.80287
1062	0.28805	0.62604	0.80286
1063	0.28804	0.62601	0.80284
1064	0.28804	0.62598	0.80282
1065	0.28803	0.62595	0.8028
1066	0.28803	0.62592	0.80279
1067	0.28802	0.62589	0.80277
1068	0.28802	0.62586	0.80275
1069	0.28801	0.62582	0.80273
1070	0.28801	0.62579	0.80272
1071	0.288	0.62576	0.8027
1072	0.288	0.62573	0.80268
1073	0.28799	0.6257	0.80266
1074	0.28799	0.62567	0.80265
1075	0.28798	0.62564	0.80263
1076	0.28798	0.62561	0.80261
1077	0.28797	0.62557	0.8026
1078	0.28797	0.62554	0.80258
1079	0.28796	0.62551	0.80256
1080	0.28796	0.62548	0.80254
1081	0.28795	0.62545	0.80253
1082	0.28794	0.62542	0.80251
1083	0.28794	0.62539	0.80249
1084	0.28793	0.62536	0.80248
1085	0.28793	0.62533	0.80246
1086	0.28792	0.62529	0.80244
1087	0.28792	0.62526	0.80243
1088	0.28791	0.62523	0.80241
1089	0.28791	0.6252	0.80239
1090	0.2879	0.62517	0.80238
1091	0.2879	0.62514	0.80236
1092	0.28789	0.62511	0.80234
1093	0.28789	0.62508	0.80233
1094	0.28788	0.62505	0.80231
1095	0.28788	0.62501	0.80229
1096	0.28787	0.62498	0.80228
1097	0.28787	0.62495	0.80226
1098	0.28786	0.62492	0.80224
1099	0.28786	0.62489	0.80223
1100	0.28785	0.62486	0.80221
1101	0.28785	0.62483	0.80219
1102	0.28784	0.6248	0.80218
1103	0.28784	0.62477	0.80216
1104	0.28783	0.62474	0.80214
1105	0.28782	0.62471	0.80213
1106	0.28782	0.62467	0.80211
1107	0.28781	0.62464	0.8021
1108	0.28781	0.62461	0.80208
1109	0.2878	0.62458	0.80206
1110	0.2878	0.62455	0.80205
1111	0.28779	0.62452	0.80203
1112	0.28779	0.62449	0.80201
1113	0.28778	0.62446	0.802
1114	0.28778	0.62443	0.80198
1115	0.28777	0.6244	0.80197
1116	0.28777	0.62437	0.80195
1117	0.28776	0.62434	0.80193
1118	0.28776	0.62431	0.80192
1119	0.28775	0.62427	0.8019
1120	0.28775	0.62424	0.80189
1121	0.28774	0.62421	0.80187
1122	0.28774	0.62418	0.80185
1123	0.28773	0.62415	0.80184
1124	0.28773	0.62412	0.80182
1125	0.28772	0.62409	0.80181
1126	0.28772	0.62406	0.80179
1127	0.28771	0.62403	0.80178
1128	0.28771	0.624	0.80176
1129	0.2877	0.62397	0.80174
1130	0.2877	0.62394	0.80173
1131	0.28769	0.62391	0.80171
1132	0.28769	0.62388	0.8017
1133	0.28768	0.62385	0.80168
1134	0.28768	0.62382	0.80167
1135	0.28767	0.62379	0.80165
1136	0.28767	0.62375	0.80163
1137	0.28766	0.62372	0.80162
1138	0.28766	0.62369	0.8016
1139	0.28765	0.62366	0.80159
1140	0.28764	0.62363	0.80157
1141	0.28764	0.6236	0.80156
1142	0.28763	0.62357	0.80154
1143	0.28763	0.62354	0.80153
1144	0.28762	0.62351	0.80151
1145	0.28762	0.62348	0.8015
1146	0.28761	0.62345	0.80148
1147	0.28761	0.62342	0.80147
1148	0.2876	0.62339	0.80145
1149	0.2876	0.62336	0.80144
1150	0.28759	0.62333	0.80142
1151	0.28759	0.6233	0.80141
1152	0.28758	0.62327	0.80139
1153	0.28758	0.62324	0.80137
1154	0.28757	0.62321	0.80136
1155	0.28757	0.62318	0.80134
1156	0.28756	0.62315	0.80133
1157	0.28756	0.62312	0.80131
1158	0.28755	0.62309	0.8013
1159	0.28755	0.62306	0.80128
1160	0.28754	0.62303	0.80127
1161	0.28754	0.623	0.80125
1162	0.28753	0.62297	0.80124
1163	0.28753	0.62294	0.80123
1164	0.28752	0.62291	0.80121
1165	0.28752	0.62288	0.8012
1166	0.28751	0.62285	0.80118
1167	0.28751	0.62282	0.80117
1168	0.2875	0.62279	0.80115
1169	0.2875	0.62276	0.80114
1170	0.28749	0.62272	0.80112
1171	0.28749	0.62269	0.80111
1172	0.28748	0.62266	0.80109
1173	0.28748	0.62263	0.80108
1174	0.28747	0.6226	0.80106
1175	0.28747	0.62257	0.80105
1176	0.28746	0.62254	0.80103
1177	0.28746	0.62251	0.80102
1178	0.28745	0.62248	0.801
1179	0.28745	0.62245	0.80099
1180	0.28744	0.62242	0.80098
1181	0.28744	0.62239	0.80096
1182	0.28743	0.62236	0.80095
1183	0.28743	0.62233	0.80093
1184	0.28742	0.6223	0.80092
1185	0.28742	0.62227	0.8009
1186	0.28741	0.62224	0.80089
1187	0.28741	0.62221	0.80087
1188	0.2874	0.62218	0.80086
1189	0.2874	0.62215	0.80085
1190	0.28739	0.62212	0.80083
1191	0.28739	0.62209	0.80082
1192	0.28738	0.62206	0.8008
1193	0.28738	0.62203	0.80079
1194	0.28737	0.622	0.80077
1195	0.28737	0.62197	0.80076
1196	0.28736	0.62194	0.80075
1197	0.28736	0.62191	0.80073
1198	0.28735	0.62189	0.80072
1199	0.28735	0.62186	0.8007
1200	0.28734	0.62183	0.80069
1201	0.28734	0.6218	0.80068
1202	0.28733	0.62177	0.80066
1203	0.28733	0.62174	0.80065
1204	0.28732	0.62171	0.80063
1205	0.28732	0.62168	0.80062
1206	0.28731	0.62165	0.80061
1207	0.28731	0.62162	0.80059
1208	0.2873	0.62159	0.80058
1209	0.2873	0.62156	0.80056
1210	0.28729	0.62153	0.80055
1211	0.28729	0.6215	0.80054
1212	0.28728	0.62147	0.80052
1213	0.28728	0.62144	0.80051
1214	0.28727	0.62141	0.80049
1215	0.28727	0.62138	0.80048
1216	0.28726	0.62135	0.80047
1217	0.28726	0.62132	0.80045
1218	0.28725	0.62129	0.80044
1219	0.28725	0.62126	0.80043
1220	0.28724	0.62123	0.80041
1221	0.28724	0.6212	0.8004
1222	0.28723	0.62117	0.80038
1223	0.28723	0.62114	0.80037
1224	0.28722	0.62111	0.80036
1225	0.28722	0.62108	0.80034
1226	0.28721	0.62105	0.80033
1227	0.28721	0.62102	0.80032
1228	0.2872	0.62099	0.8003
1229	0.2872	0.62096	0.80029
1230	0.28719	0.62093	0.80027
1231	0.28719	0.6209	0.80026
1232	0.28718	0.62087	0.80025
1233	0.28718	0.62084	0.80023
1234	0.28717	0.62081	0.80022
1235	0.28717	0.62079	0.80021
1236	0.28716	0.62076	0.80019
1237	0.28716	0.62073	0.80018
1238	0.28715	0.6207	0.80017
1239	0.28715	0.62067	0.80015
1240	0.28714	0.62064	0.80014
1241	0.28714	0.62061	0.80013
1242	0.28713	0.62058	0.80011
1243	0.28713	0.62055	0.8001
1244	0.28712	0.62052	0.80009
1245	0.28712	0.62049	0.80007
1246	0.28711	0.62046	0.80006
1247	0.28711	0.62043	0.80005
1248	0.2871	0.6204	0.80003
1249	0.2871	0.62037	0.80002
1250	0.28709	0.62034	0.80001
1251	0.28709	0.62031	0.79999
1252	0.28708	0.62028	0.79998
1253	0.28708	0.62025	0.79997
1254	0.28707	0.62022	0.79995
1255	0.28707	0.62019	0.79994
1256	0.28706	0.62017	0.79993
1257	0.28706	0.62014	0.79991
1258	0.28705	0.62011	0.7999
1259	0.28705	0.62008	0.79989
1260	0.28704	0.62005	0.79987
1261	0.28704	0.62002	0.79986
1262	0.28703	0.61999	0.79985
1263	0.28703	0.61996	0.79984
1264	0.28702	0.61993	0.79982
1265	0.28702	0.6199	0.79981
1266	0.28701	0.61987	0.7998
1267	0.28701	0.61984	0.79978
1268	0.287	0.61981	0.79977
1269	0.287	0.61978	0.79976
1270	0.28699	0.61975	0.79974
1271	0.28699	0.61972	0.79973
1272	0.28698	0.61969	0.79972
1273	0.28698	0.61967	0.79971
1274	0.28697	0.61964	0.79969
1275	0.28697	0.61961	0.79968
1276	0.28696	0.61958	0.79967
1277	0.28696	0.61955	0.79965
1278	0.28695	0.61952	0.79964
1279	0.28695	0.61949	0.79963
1280	0.28694	0.61946	0.79962
1281	0.28694	0.61943	0.7996
1282	0.28693	0.6194	0.79959
1283	0.28693	0.61937	0.79958
1284	0.28692	0.61934	0.79956
1285	0.28692	0.61931	0.79955
1286	0.28691	0.61928	0.79954
1287	0.28691	0.61925	0.79953
1288	0.2869	0.61923	0.79951
1289	0.2869	0.6192	0.7995
1290	0.2869	0.61917	0.79949
1291	0.28689	0.61914	0.79948
1292	0.28689	0.61911	0.79946
1293	0.28688	0.61908	0.79945
1294	0.28688	0.61905	0.79944
1295	0.28687	0.61902	0.79942
1296	0.28687	0.61899	0.79941
1297	0.28686	0.61896	0.7994
1298	0.28686	0.61893	0.79939
1299	0.28685	0.6189	0.79937
1300	0.28685	0.61887	0.79936
1301	0.28684	0.61885	0.79935
1302	0.28684	0.61882	0.79934
1303	0.28683	0.61879	0.79932
1304	0.28683	0.61876	0.79931
1305	0.28682	0.61873	0.7993
1306	0.28682	0.6187	0.79929
1307	0.28681	0.61867	0.79927
1308	0.28681	0.61864	0.79926
1309	0.2868	0.61861	0.79925
1310	0.2868	0.61858	0.79924
1311	0.28679	0.61855	0.79922
1312	0.28679	0.61852	0.79921
1313	0.28678	0.6185	0.7992
1314	0.28678	0.61847	0.79919
1315	0.28677	0.61844	0.79917
1316	0.28677	0.61841	0.79916
1317	0.28676	0.61838	0.79915
1318	0.28676	0.61835	0.79914
1319	0.28675	0.61832	0.79913
1320	0.28675	0.61829	0.79911
1321	0.28674	0.61826	0.7991
1322	0.28674	0.61823	0.79909
1323	0.28673	0.6182	0.79908
1324	0.28673	0.61817	0.79906
1325	0.28672	0.61815	0.79905
1326	0.28672	0.61812	0.79904
1327	0.28671	0.61809	0.79903
1328	0.28671	0.61806	0.79901
1329	0.2867	0.61803	0.799
1330	0.2867	0.618	0.79899
1331	0.28669	0.61797	0.79898
1332	0.28669	0.61794	0.79897
1333	0.28668	0.61791	0.79895
1334	0.28668	0.61788	0.79894
1335	0.28667	0.61785	0.79893
1336	0.28667	0.61783	0.79892
1337	0.28666	0.6178	0.7989
1338	0.28666	0.61777	0.79889
1339	0.28665	0.61774	0.79888
1340	0.28665	0.61771	0.79887
1341	0.28664	0.61768	0.79886
1342	0.28664	0.61765	0.79884
1343	0.28663	0.61762	0.79883
1344	0.28663	0.61759	0.79882
1345	0.28662	0.61756	0.79881
1346	0.28662	0.61754	0.7988
1347	0.28661	0.61751	0.79878
1348	0.28661	0.61748	0.79877
1349	0.2866	0.61745	0.79876
1350	0.2866	0.61742	0.79875
1351	0.28659	0.61739	0.79874
1352	0.28659	0.61736	0.79872
1353	0.28658	0.61733	0.79871
1354	0.28658	0.6173	0.7987
1355	0.28657	0.61727	0.79869
1356	0.28657	0.61725	0.79868
1357	0.28656	0.61722	0.79866
1358	0.28656	0.61719	0.79865
1359	0.28655	0.61716	0.79864
1360	0.28655	0.61713	0.79863
1361	0.28654	0.6171	0.79862
1362	0.28654	0.61707	0.7986
1363	0.28653	0.61704	0.79859
1364	0.28653	0.61701	0.79858
1365	0.28652	0.61698	0.79857
1366	0.28652	0.61696	0.79856
1367	0.28651	0.61693	0.79854
1368	0.28651	0.6169	0.79853
1369	0.2865	0.61687	0.79852
1370	0.2865	0.61684	0.79851
1371	0.28649	0.61681	0.7985
1372	0.28649	0.61678	0.79849
1373	0.28648	0.61675	0.79847
1374	0.28648	0.61672	0.79846
1375	0.28647	0.61669	0.79845
1376	0.28647	0.61667	0.79844
1377	0.28646	0.61664	0.79843
1378	0.28646	0.61661	0.79841
1379	0.28645	0.61658	0.7984
1380	0.28645	0.61655	0.79839
1381	0.28644	0.61652	0.79838
1382	0.28644	0.61649	0.79837
1383	0.28643	0.61646	0.79836
1384	0.28643	0.61643	0.79834
1385	0.28642	0.61641	0.79833
1386	0.28642	0.61638	0.79832
1387	0.28641	0.61635	0.79831
1388	0.28641	0.61632	0.7983
1389	0.2864	0.61629	0.79829
1390	0.2864	0.61626	0.79827
1391	0.28639	0.61623	0.79826
1392	0.28639	0.6162	0.79825
1393	0.28638	0.61617	0.79824
1394	0.28638	0.61615	0.79823
1395	0.28637	0.61612	0.79822
1396	0.28637	0.61609	0.7982
1397	0.28636	0.61606	0.79819
1398	0.28636	0.61603	0.79818
1399	0.28635	0.616	0.79817
1400	0.28635	0.61597	0.79816
1401	0.28634	0.61594	0.79815
1402	0.28634	0.61591	0.79813
1403	0.28633	0.61589	0.79812
1404	0.28633	0.61586	0.79811
1405	0.28632	0.61583	0.7981
1406	0.28632	0.6158	0.79809
1407	0.28631	0.61577	0.79808
1408	0.28631	0.61574	0.79806
1409	0.2863	0.61571	0.79805
1410	0.2863	0.61568	0.79804
1411	0.28629	0.61566	0.79803
1412	0.28629	0.61563	0.79802
1413	0.28628	0.6156	0.79801
1414	0.28627	0.61557	0.798
1415	0.28627	0.61554	0.79798
1416	0.28626	0.61551	0.79797
1417	0.28626	0.61548	0.79796
1418	0.28625	0.61545	0.79795
1419	0.28625	0.61542	0.79794
1420	0.28624	0.6154	0.79793
1421	0.28624	0.61537	0.79792
1422	0.28623	0.61534	0.7979
1423	0.28623	0.61531	0.79789
1424	0.28622	0.61528	0.79788
1425	0.28622	0.61525	0.79787
1426	0.28621	0.61522	0.79786
1427	0.28621	0.61519	0.79785
1428	0.2862	0.61517	0.79784
1429	0.2862	0.61514	0.79782
1430	0.28619	0.61511	0.79781
1431	0.28619	0.61508	0.7978
1432	0.28618	0.61505	0.79779
1433	0.28618	0.61502	0.79778
1434	0.28617	0.61499	0.79777
1435	0.28617	0.61496	0.79776
1436	0.28616	0.61493	0.79774
1437	0.28616	0.61491	0.79773
1438	0.28615	0.61488	0.79772
1439	0.28615	0.61485	0.79771
1440	0.28614	0.61482	0.7977
1441	0.28614	0.61479	0.79769
1442	0.28613	0.61476	0.79768
1443	0.28613	0.61473	0.79767
1444	0.28612	0.6147	0.79765
1445	0.28612	0.61468	0.79764
1446	0.28611	0.61465	0.79763
1447	0.28611	0.61462	0.79762
1448	0.2861	0.61459	0.79761
1449	0.2861	0.61456	0.7976
1450	0.28609	0.61453	0.79759
1451	0.28609	0.6145	0.79757
1452	0.28608	0.61447	0.79756
1453	0.28608	0.61445	0.79755
1454	0.28607	0.61442	0.79754
1455	0.28607	0.61439	0.79753
1456	0.28606	0.61436	0.79752
1457	0.28606	0.61433	0.79751
1458	0.28605	0.6143	0.7975
1459	0.28605	0.61427	0.79748
1460	0.28604	0.61424	0.79747
1461	0.28604	0.61422	0.79746
1462	0.28603	0.61419	0.79745
1463	0.28603	0.61416	0.79744
1464	0.28602	0.61413	0.79743
1465	0.28601	0.6141	0.79742
1466	0.28601	0.61407	0.79741
1467	0.286	0.61404	0.7974
1468	0.286	0.61401	0.79738
1469	0.28599	0.61399	0.79737
1470	0.28599	0.61396	0.79736
1471	0.28598	0.61393	0.79735
1472	0.28598	0.6139	0.79734
1473	0.28597	0.61387	0.79733
1474	0.28597	0.61384	0.79732
1475	0.28596	0.61381	0.79731
1476	0.28596	0.61378	0.79729
1477	0.28595	0.61376	0.79728
1478	0.28595	0.61373	0.79727
1479	0.28594	0.6137	0.79726
1480	0.28594	0.61367	0.79725
1481	0.28593	0.61364	0.79724
1482	0.28593	0.61361	0.79723
1483	0.28592	0.61358	0.79722
1484	0.28592	0.61355	0.79721
1485	0.28591	0.61353	0.79719
1486	0.28591	0.6135	0.79718
1487	0.2859	0.61347	0.79717
1488	0.2859	0.61344	0.79716
1489	0.28589	0.61341	0.79715
1490	0.28589	0.61338	0.79714
1491	0.28588	0.61335	0.79713
1492	0.28588	0.61333	0.79712
1493	0.28587	0.6133	0.79711
1494	0.28587	0.61327	0.7971
1495	0.28586	0.61324	0.79708
1496	0.28585	0.61321	0.79707
1497	0.28585	0.61318	0.79706
1498	0.28584	0.61315	0.79705
1499	0.28584	0.61312	0.79704
1500	0.28583	0.6131	0.79703
1501	0.28583	0.61307	0.79702
1502	0.28582	0.61304	0.79701
1503	0.28582	0.61301	0.797
1504	0.28581	0.61298	0.79699
1505	0.28581	0.61295	0.79697
1506	0.2858	0.61292	0.79696
1507	0.2858	0.61289	0.79695
1508	0.28579	0.61287	0.79694
1509	0.28579	0.61284	0.79693
1510	0.28578	0.61281	0.79692
1511	0.28578	0.61278	0.79691
1512	0.28577	0.61275	0.7969
1513	0.28577	0.61272	0.79689
1514	0.28576	0.61269	0.79688
1515	0.28576	0.61267	0.79686
1516	0.28575	0.61264	0.79685
1517	0.28575	0.61261	0.79684
1518	0.28574	0.61258	0.79683
1519	0.28573	0.61255	0.79682
1520	0.28573	0.61252	0.79681
1521	0.28572	0.61249	0.7968
1522	0.28572	0.61246	0.79679
1523	0.28571	0.61244	0.79678
1524	0.28571	0.61241	0.79677
1525	0.2857	0.61238	0.79675
1526	0.2857	0.61235	0.79674
1527	0.28569	0.61232	0.79673
1528	0.28569	0.61229	0.79672
1529	0.28568	0.61226	0.79671
1530	0.28568	0.61223	0.7967
1531	0.28567	0.61221	0.79669
1532	0.28567	0.61218	0.79668
1533	0.28566	0.61215	0.79667
1534	0.28566	0.61212	0.79666
1535	0.28565	0.61209	0.79665
1536	0.28565	0.61206	0.79663
1537	0.28564	0.61203	0.79662
1538	0.28563	0.61201	0.79661
1539	0.28563	0.61198	0.7966
1540	0.28562	0.61195	0.79659
1541	0.28562	0.61192	0.79658
1542	0.28561	0.61189	0.79657
1543	0.28561	0.61186	0.79656
1544	0.2856	0.61183	0.79655
1545	0.2856	0.6118	0.79654
1546	0.28559	0.61178	0.79653
1547	0.28559	0.61175	0.79652
1548	0.28558	0.61172	0.7965
1549	0.28558	0.61169	0.79649
1550	0.28557	0.61166	0.79648
1551	0.28557	0.61163	0.79647
1552	0.28556	0.6116	0.79646
1553	0.28556	0.61158	0.79645
1554	0.28555	0.61155	0.79644
1555	0.28554	0.61152	0.79643
1556	0.28554	0.61149	0.79642
1557	0.28553	0.61146	0.79641
1558	0.28553	0.61143	0.7964
1559	0.28552	0.6114	0.79639
1560	0.28552	0.61137	0.79637
1561	0.28551	0.61135	0.79636
1562	0.28551	0.61132	0.79635
1563	0.2855	0.61129	0.79634
1564	0.2855	0.61126	0.79633
1565	0.28549	0.61123	0.79632
1566	0.28549	0.6112	0.79631
1567	0.28548	0.61117	0.7963
1568	0.28548	0.61114	0.79629
1569	0.28547	0.61112	0.79628
1570	0.28546	0.61109	0.79627
1571	0.28546	0.61106	0.79626
1572	0.28545	0.61103	0.79625
1573	0.28545	0.611	0.79623
1574	0.28544	0.61097	0.79622
1575	0.28544	0.61094	0.79621
1576	0.28543	0.61092	0.7962
1577	0.28543	0.61089	0.79619
1578	0.28542	0.61086	0.79618
1579	0.28542	0.61083	0.79617
1580	0.28541	0.6108	0.79616
1581	0.28541	0.61077	0.79615
1582	0.2854	0.61074	0.79614
1583	0.2854	0.61071	0.79613
1584	0.28539	0.61069	0.79612
1585	0.28538	0.61066	0.79611
1586	0.28538	0.61063	0.79609
1587	0.28537	0.6106	0.79608
1588	0.28537	0.61057	0.79607
1589	0.28536	0.61054	0.79606
1590	0.28536	0.61051	0.79605
1591	0.28535	0.61049	0.79604
1592	0.28535	0.61046	0.79603
1593	0.28534	0.61043	0.79602
1594	0.28534	0.6104	0.79601
1595	0.28533	0.61037	0.796
1596	0.28533	0.61034	0.79599
1597	0.28532	0.61031	0.79598
1598	0.28531	0.61028	0.79597
1599	0.28531	0.61026	0.79596
1600	0.2853	0.61023	0.79594
1601	0.2853	0.6102	0.79593
1602	0.28529	0.61017	0.79592
1603	0.28529	0.61014	0.79591
1604	0.28528	0.61011	0.7959
1605	0.28528	0.61008	0.79589
1606	0.28527	0.61006	0.79588
1607	0.28527	0.61003	0.79587
1608	0.28526	0.61	0.79586
1609	0.28525	0.60997	0.79585
1610	0.28525	0.60994	0.79584
1611	0.28524	0.60991	0.79583
1612	0.28524	0.60988	0.79582
1613	0.28523	0.60985	0.79581
1614	0.28523	0.60983	0.79579
1615	0.28522	0.6098	0.79578
1616	0.28522	0.60977	0.79577
1617	0.28521	0.60974	0.79576
1618	0.28521	0.60971	0.79575
1619	0.2852	0.60968	0.79574
1620	0.28519	0.60965	0.79573
1621	0.28519	0.60962	0.79572
1622	0.28518	0.6096	0.79571
1623	0.28518	0.60957	0.7957
1624	0.28517	0.60954	0.79569
1625	0.28517	0.60951	0.79568
1626	0.28516	0.60948	0.79567
1627	0.28516	0.60945	0.79566
1628	0.28515	0.60942	0.79565
1629	0.28515	0.6094	0.79563
1630	0.28514	0.60937	0.79562
1631	0.28513	0.60934	0.79561
1632	0.28513	0.60931	0.7956
1633	0.28512	0.60928	0.79559
1634	0.28512	0.60925	0.79558
1635	0.28511	0.60922	0.79557
1636	0.28511	0.60919	0.79556
1637	0.2851	0.60917	0.79555
1638	0.2851	0.60914	0.79554
1639	0.28509	0.60911	0.79553
1640	0.28509	0.60908	0.79552
1641	0.28508	0.60905	0.79551
1642	0.28507	0.60902	0.7955
1643	0.28507	0.60899	0.79549
1644	0.28506	0.60896	0.79547
1645	0.28506	0.60894	0.79546
1646	0.28505	0.60891	0.79545
1647	0.28505	0.60888	0.79544
1648	0.28504	0.60885	0.79543
1649	0.28504	0.60882	0.79542
1650	0.28503	0.60879	0.79541
1651	0.28502	0.60876	0.7954
1652	0.28502	0.60874	0.79539
1653	0.28501	0.60871	0.79538
1654	0.28501	0.60868	0.79537
1655	0.285	0.60865	0.79536
1656	0.285	0.60862	0.79535
1657	0.28499	0.60859	0.79534
1658	0.28499	0.60856	0.79533
1659	0.28498	0.60853	0.79532
1660	0.28497	0.60851	0.7953
1661	0.28497	0.60848	0.79529
1662	0.28496	0.60845	0.79528
1663	0.28496	0.60842	0.79527
1664	0.28495	0.60839	0.79526
1665	0.28495	0.60836	0.79525
1666	0.28494	0.60833	0.79524
1667	0.28494	0.6083	0.79523
1668	0.28493	0.60828	0.79522
1669	0.28492	0.60825	0.79521
1670	0.28492	0.60822	0.7952
1671	0.28491	0.60819	0.79519
1672	0.28491	0.60816	0.79518
1673	0.2849	0.60813	0.79517
1674	0.2849	0.6081	0.79516
1675	0.28489	0.60807	0.79515
1676	0.28489	0.60805	0.79513
1677	0.28488	0.60802	0.79512
1678	0.28487	0.60799	0.79511
1679	0.28487	0.60796	0.7951
1680	0.28486	0.60793	0.79509
1681	0.28486	0.6079	0.79508
1682	0.28485	0.60787	0.79507
1683	0.28485	0.60785	0.79506
1684	0.28484	0.60782	0.79505
1685	0.28483	0.60779	0.79504
1686	0.28483	0.60776	0.79503
1687	0.28482	0.60773	0.79502
1688	0.28482	0.6077	0.79501
1689	0.28481	0.60767	0.795
1690	0.28481	0.60764	0.79499
1691	0.2848	0.60762	0.79498
1692	0.2848	0.60759	0.79496
1693	0.28479	0.60756	0.79495
1694	0.28478	0.60753	0.79494
1695	0.28478	0.6075	0.79493
1696	0.28477	0.60747	0.79492
1697	0.28477	0.60744	0.79491
1698	0.28476	0.60741	0.7949
1699	0.28476	0.60739	0.79489
1700	0.28475	0.60736	0.79488
1701	0.28474	0.60733	0.79487
1702	0.28474	0.6073	0.79486
1703	0.28473	0.60727	0.79485
1704	0.28473	0.60724	0.79484
1705	0.28472	0.60721	0.79483
1706	0.28472	0.60718	0.79482
1707	0.28471	0.60716	0.79481
1708	0.28471	0.60713	0.7948
1709	0.2847	0.6071	0.79478
1710	0.28469	0.60707	0.79477
1711	0.28469	0.60704	0.79476
1712	0.28468	0.60701	0.79475
1713	0.28468	0.60698	0.79474
1714	0.28467	0.60695	0.79473
1715	0.28467	0.60693	0.79472
1716	0.28466	0.6069	0.79471
1717	0.28465	0.60687	0.7947
1718	0.28465	0.60684	0.79469
1719	0.28464	0.60681	0.79468
1720	0.28464	0.60678	0.79467
1721	0.28463	0.60675	0.79466
1722	0.28463	0.60672	0.79465
1723	0.28462	0.6067	0.79464
1724	0.28461	0.60667	0.79463
1725	0.28461	0.60664	0.79462
1726	0.2846	0.60661	0.7946
1727	0.2846	0.60658	0.79459
1728	0.28459	0.60655	0.79458
1729	0.28459	0.60652	0.79457
1730	0.28458	0.60649	0.79456
1731	0.28457	0.60647	0.79455
1732	0.28457	0.60644	0.79454
1733	0.28456	0.60641	0.79453
1734	0.28456	0.60638	0.79452
1735	0.28455	0.60635	0.79451
1736	0.28455	0.60632	0.7945
1737	0.28454	0.60629	0.79449
1738	0.28453	0.60626	0.79448
1739	0.28453	0.60623	0.79447
1740	0.28452	0.60621	0.79446
1741	0.28452	0.60618	0.79445
1742	0.28451	0.60615	0.79444
1743	0.2845	0.60612	0.79442
1744	0.2845	0.60609	0.79441
1745	0.28449	0.60606	0.7944
1746	0.28449	0.60603	0.79439
1747	0.28448	0.606	0.79438
1748	0.28448	0.60598	0.79437
1749	0.28447	0.60595	0.79436
1750	0.28446	0.60592	0.79435
1751	0.28446	0.60589	0.79434
1752	0.28445	0.60586	0.79433
1753	0.28445	0.60583	0.79432
1754	0.28444	0.6058	0.79431
1755	0.28444	0.60577	0.7943
1756	0.28443	0.60575	0.79429
1757	0.28442	0.60572	0.79428
1758	0.28442	0.60569	0.79427
1759	0.28441	0.60566	0.79425
1760	0.28441	0.60563	0.79424
1761	0.2844	0.6056	0.79423
1762	0.28439	0.60557	0.79422
1763	0.28439	0.60554	0.79421
1764	0.28438	0.60551	0.7942
1765	0.28438	0.60549	0.79419
1766	0.28437	0.60546	0.79418
1767	0.28437	0.60543	0.79417
1768	0.28436	0.6054	0.79416
1769	0.28435	0.60537	0.79415
1770	0.28435	0.60534	0.79414
1771	0.28434	0.60531	0.79413
1772	0.28434	0.60528	0.79412
1773	0.28433	0.60526	0.79411
1774	0.28432	0.60523	0.7941
1775	0.28432	0.6052	0.79409
1776	0.28431	0.60517	0.79407
1777	0.28431	0.60514	0.79406
1778	0.2843	0.60511	0.79405
1779	0.2843	0.60508	0.79404
1780	0.28429	0.60505	0.79403
1781	0.28428	0.60502	0.79402
1782	0.28428	0.605	0.79401
1783	0.28427	0.60497	0.794
1784	0.28427	0.60494	0.79399
1785	0.28426	0.60491	0.79398
1786	0.28425	0.60488	0.79397
1787	0.28425	0.60485	0.79396
1788	0.28424	0.60482	0.79395
1789	0.28424	0.60479	0.79394
1790	0.28423	0.60477	0.79393
1791	0.28423	0.60474	0.79392
1792	0.28422	0.60471	0.79391
1793	0.28421	0.60468	0.79389
1794	0.28421	0.60465	0.79388
1795	0.2842	0.60462	0.79387
1796	0.2842	0.60459	0.79386
1797	0.28419	0.60456	0.79385
1798	0.28418	0.60453	0.79384
1799	0.28418	0.60451	0.79383
1800	0.28417	0.60448	0.79382
1801	0.28417	0.60445	0.79381
1802	0.28416	0.60442	0.7938
1803	0.28415	0.60439	0.79379
1804	0.28415	0.60436	0.79378
1805	0.28414	0.60433	0.79377
1806	0.28414	0.6043	0.79376
1807	0.28413	0.60427	0.79375
1808	0.28412	0.60425	0.79374
1809	0.28412	0.60422	0.79372
1810	0.28411	0.60419	0.79371
1811	0.28411	0.60416	0.7937
1812	0.2841	0.60413	0.79369
1813	0.28409	0.6041	0.79368
1814	0.28409	0.60407	0.79367
1815	0.28408	0.60404	0.79366
1816	0.28408	0.60401	0.79365
1817	0.28407	0.60399	0.79364
1818	0.28407	0.60396	0.79363
1819	0.28406	0.60393	0.79362
1820	0.28405	0.6039	0.79361
1821	0.28405	0.60387	0.7936
1822	0.28404	0.60384	0.79359
1823	0.28404	0.60381	0.79358
1824	0.28403	0.60378	0.79357
1825	0.28402	0.60375	0.79355
1826	0.28402	0.60373	0.79354
1827	0.28401	0.6037	0.79353
1828	0.28401	0.60367	0.79352
1829	0.284	0.60364	0.79351
1830	0.28399	0.60361	0.7935
1831	0.28399	0.60358	0.79349
1832	0.28398	0.60355	0.79348
1833	0.28398	0.60352	0.79347
1834	0.28397	0.60349	0.79346
1835	0.28396	0.60347	0.79345
1836	0.28396	0.60344	0.79344
1837	0.28395	0.60341	0.79343
1838	0.28395	0.60338	0.79342
1839	0.28394	0.60335	0.79341
1840	0.28393	0.60332	0.79339
1841	0.28393	0.60329	0.79338
1842	0.28392	0.60326	0.79337
1843	0.28392	0.60323	0.79336
1844	0.28391	0.60321	0.79335
1845	0.2839	0.60318	0.79334
1846	0.2839	0.60315	0.79333
1847	0.28389	0.60312	0.79332
1848	0.28389	0.60309	0.79331
1849	0.28388	0.60306	0.7933
1850	0.28387	0.60303	0.79329
1851	0.28387	0.603	0.79328
1852	0.28386	0.60297	0.79327
1853	0.28385	0.60295	0.79326
1854	0.28385	0.60292	0.79325
1855	0.28384	0.60289	0.79323
1856	0.28384	0.60286	0.79322
1857	0.28383	0.60283	0.79321
1858	0.28382	0.6028	0.7932
1859	0.28382	0.60277	0.79319
1860	0.28381	0.60274	0.79318
1861	0.28381	0.60271	0.79317
1862	0.2838	0.60268	0.79316
1863	0.28379	0.60266	0.79315
1864	0.28379	0.60263	0.79314
1865	0.28378	0.6026	0.79313
1866	0.28378	0.60257	0.79312
1867	0.28377	0.60254	0.79311
1868	0.28376	0.60251	0.7931
1869	0.28376	0.60248	0.79309
1870	0.28375	0.60245	0.79307
1871	0.28375	0.60242	0.79306
1872	0.28374	0.6024	0.79305
1873	0.28373	0.60237	0.79304
1874	0.28373	0.60234	0.79303
1875	0.28372	0.60231	0.79302
1876	0.28371	0.60228	0.79301
1877	0.28371	0.60225	0.793
1878	0.2837	0.60222	0.79299
1879	0.2837	0.60219	0.79298
1880	0.28369	0.60216	0.79297
1881	0.28368	0.60213	0.79296
1882	0.28368	0.60211	0.79295
1883	0.28367	0.60208	0.79294
1884	0.28367	0.60205	0.79293
1885	0.28366	0.60202	0.79291
1886	0.28365	0.60199	0.7929
1887	0.28365	0.60196	0.79289
1888	0.28364	0.60193	0.79288
1889	0.28364	0.6019	0.79287
1890	0.28363	0.60187	0.79286
1891	0.28362	0.60184	0.79285
1892	0.28362	0.60182	0.79284
1893	0.28361	0.60179	0.79283
1894	0.2836	0.60176	0.79282
1895	0.2836	0.60173	0.79281
1896	0.28359	0.6017	0.7928
1897	0.28359	0.60167	0.79279
1898	0.28358	0.60164	0.79278
1899	0.28357	0.60161	0.79276
1900	0.28357	0.60158	0.79275
1901	0.28356	0.60155	0.79274
1902	0.28356	0.60153	0.79273
1903	0.28355	0.6015	0.79272
1904	0.28354	0.60147	0.79271
1905	0.28354	0.60144	0.7927
1906	0.28353	0.60141	0.79269
1907	0.28352	0.60138	0.79268
1908	0.28352	0.60135	0.79267
1909	0.28351	0.60132	0.79266
1910	0.28351	0.60129	0.79265
1911	0.2835	0.60126	0.79264
1912	0.28349	0.60124	0.79262
1913	0.28349	0.60121	0.79261
1914	0.28348	0.60118	0.7926
1915	0.28347	0.60115	0.79259
1916	0.28347	0.60112	0.79258
1917	0.28346	0.60109	0.79257
1918	0.28346	0.60106	0.79256
1919	0.28345	0.60103	0.79255
1920	0.28344	0.601	0.79254
1921	0.28344	0.60097	0.79253
1922	0.28343	0.60095	0.79252
1923	0.28342	0.60092	0.79251
1924	0.28342	0.60089	0.7925
1925	0.28341	0.60086	0.79249
1926	0.28341	0.60083	0.79247
1927	0.2834	0.6008	0.79246
1928	0.28339	0.60077	0.79245
1929	0.28339	0.60074	0.79244
1930	0.28338	0.60071	0.79243
1931	0.28337	0.60068	0.79242
1932	0.28337	0.60065	0.79241
1933	0.28336	0.60063	0.7924
1934	0.28336	0.6006	0.79239
1935	0.28335	0.60057	0.79238
1936	0.28334	0.60054	0.79237
1937	0.28334	0.60051	0.79236
1938	0.28333	0.60048	0.79235
1939	0.28332	0.60045	0.79233
1940	0.28332	0.60042	0.79232
1941	0.28331	0.60039	0.79231
1942	0.28331	0.60036	0.7923
1943	0.2833	0.60034	0.79229
1944	0.28329	0.60031	0.79228
1945	0.28329	0.60028	0.79227
1946	0.28328	0.60025	0.79226
1947	0.28327	0.60022	0.79225
1948	0.28327	0.60019	0.79224
1949	0.28326	0.60016	0.79223
1950	0.28326	0.60013	0.79222
1951	0.28325	0.6001	0.7922
1952	0.28324	0.60007	0.79219
1953	0.28324	0.60004	0.79218
1954	0.28323	0.60002	0.79217
1955	0.28322	0.59999	0.79216
1956	0.28322	0.59996	0.79215
1957	0.28321	0.59993	0.79214
1958	0.2832	0.5999	0.79213
1959	0.2832	0.59987	0.79212
1960	0.28319	0.59984	0.79211
1961	0.28319	0.59981	0.7921
1962	0.28318	0.59978	0.79209
1963	0.28317	0.59975	0.79207
1964	0.28317	0.59972	0.79206
1965	0.28316	0.5997	0.79205
1966	0.28315	0.59967	0.79204
1967	0.28315	0.59964	0.79203
1968	0.28314	0.59961	0.79202
1969	0.28313	0.59958	0.79201
1970	0.28313	0.59955	0.792
1971	0.28312	0.59952	0.79199
1972	0.28312	0.59949	0.79198
1973	0.28311	0.59946	0.79197
1974	0.2831	0.59943	0.79196
1975	0.2831	0.5994	0.79194
1976	0.28309	0.59937	0.79193
1977	0.28308	0.59935	0.79192
1978	0.28308	0.59932	0.79191
1979	0.28307	0.59929	0.7919
1980	0.28306	0.59926	0.79189
1981	0.28306	0.59923	0.79188
1982	0.28305	0.5992	0.79187
1983	0.28305	0.59917	0.79186
1984	0.28304	0.59914	0.79185
1985	0.28303	0.59911	0.79184
1986	0.28303	0.59908	0.79183
1987	0.28302	0.59905	0.79181
1988	0.28301	0.59903	0.7918
1989	0.28301	0.599	0.79179
1990	0.283	0.59897	0.79178
1991	0.28299	0.59894	0.79177
1992	0.28299	0.59891	0.79176
1993	0.28298	0.59888	0.79175
1994	0.28298	0.59885	0.79174
1995	0.28297	0.59882	0.79173
1996	0.28296	0.59879	0.79172
1997	0.28296	0.59876	0.79171
1998	0.28295	0.59873	0.79169
1999	0.28294	0.5987	0.79168
