# Supplementary material for: Conventional analysis of movement on non-flat surfaces like the plasma membrane makes Brownian motion appear anomalous
Source: Commun Biol. 2019 Jan 8;2:12. doi: 10.1038/s42003-018-0240-2 (PMC6325064; doi:10.1038/s42003-018-0240-2)
Supplement: Supplementary file 6 — Supplementary Data 3 [file 42003_2018_240_MOESM6_ESM.xlsx]

## Sheet: Figure 6
Iteration	SWSD-hor	2D hor	3D hor	SWSD Control	2D control	3D control	SWSD Control-rel	2D Control-rel	3D Control-rel	SWSD Slot	2D slot	3D slot	SWSD Slot-rel	2D Slot-rel	3D Slot-rel	SWSD-notch	2D notch	3D notch	SWSD Notch-rel	2D Notch rel	3D Notch rel
0
1	0.4999	0.5	0.5	0.5	0.5	0.5	1.0002	1	1	0.5	0.5	0.5	1.0002	1	1	0.5	0.5	0.5	1.0002	1	1
2	0.6249	0.5	0.5	0.625	0.5	0.5	1.00016	1	1	0.625	0.5	0.5	1.00016	1	1	0.625	0.5	0.5	1.00016	1	1
3	0.6875	0.5	0.5	0.6875	0.5	0.5	1	1	1	0.6875	0.5	0.5	1	1	1	0.6875	0.5	0.5	1	1	1
4	0.7226	0.5	0.5	0.7226	0.5	0.5	1	1	1	0.7226	0.5	0.5	1	1	1	0.7226	0.5	0.5	1	1	1
5	0.7441	0.5	0.5	0.7441	0.5	0.5	1	1	1	0.7441	0.5	0.5	1	1	1	0.7441	0.5	0.5	1	1	1
6	0.7581	0.5	0.5	0.7582	0.5	0.5	1.00013	1	1	0.7582	0.5	0.5	1.00013	1	1	0.7582	0.5	0.5	1.00013	1	1
7	0.7678	0.5	0.5	0.7679	0.4999	0.4999	1.00013	0.9998	0.9998	0.7679	0.5	0.5	1.00013	1	1	0.7679	0.4999	0.4999	1.00013	0.9998	0.9998
8	0.7749	0.5	0.5	0.7749	0.4998	0.4998	1	0.9996	0.9996	0.7749	0.4999	0.4999	1	0.9998	0.9998	0.7749	0.4998	0.4998	1	0.9996	0.9996
9	0.7802	0.5	0.5	0.7802	0.4996	0.4996	1	0.9992	0.9992	0.7803	0.4998	0.4998	1.00013	0.9996	0.9996	0.7802	0.4996	0.4996	1	0.9992	0.9992
10	0.7843	0.5	0.5	0.7844	0.4993	0.4994	1.00013	0.9986	0.9988	0.7845	0.4996	0.4996	1.00026	0.9992	0.9992	0.7844	0.4993	0.4994	1.00013	0.9986	0.9988
11	0.7877	0.5	0.5	0.7877	0.4988	0.499	1	0.9976	0.998	0.7879	0.4993	0.4994	1.00025	0.9986	0.9988	0.7877	0.4988	0.499	1	0.9976	0.998
12	0.7904	0.5	0.5	0.7904	0.4983	0.4985	1	0.9966	0.997	0.7908	0.499	0.4991	1.00051	0.998	0.9982	0.7904	0.4983	0.4985	1	0.9966	0.997
13	0.7927	0.5	0.5	0.7927	0.4975	0.4978	1	0.995	0.9956	0.7933	0.4985	0.4987	1.00076	0.997	0.9974	0.7927	0.4975	0.4978	1	0.995	0.9956
14	0.7946	0.5	0.5	0.7946	0.4967	0.4971	1	0.9934	0.9942	0.7954	0.4979	0.4983	1.00101	0.9958	0.9966	0.7946	0.4967	0.4971	1	0.9934	0.9942
15	0.7962	0.5	0.5	0.7962	0.4957	0.4962	1	0.9914	0.9924	0.7973	0.4973	0.4977	1.00138	0.9946	0.9954	0.7962	0.4957	0.4962	1	0.9914	0.9924
16	0.7977	0.5	0.5	0.7977	0.4946	0.4953	1	0.9892	0.9906	0.799	0.4965	0.4971	1.00163	0.993	0.9942	0.7977	0.4946	0.4953	1	0.9892	0.9906
17	0.7989	0.5	0.5	0.7989	0.4934	0.4943	1	0.9868	0.9886	0.8005	0.4957	0.4964	1.002	0.9914	0.9928	0.799	0.4934	0.4943	1.00013	0.9868	0.9886
18	0.8	0.5	0.5	0.8001	0.4921	0.4931	1.00012	0.9842	0.9862	0.802	0.4947	0.4957	1.0025	0.9894	0.9914	0.8001	0.4921	0.4932	1.00012	0.9842	0.9864
19	0.801	0.5	0.5	0.801	0.4907	0.492	1	0.9814	0.984	0.8033	0.4937	0.4949	1.00287	0.9874	0.9898	0.8011	0.4907	0.492	1.00012	0.9814	0.984
20	0.8019	0.5	0.5	0.8019	0.4892	0.4907	1	0.9784	0.9814	0.8046	0.4927	0.494	1.00337	0.9854	0.988	0.802	0.4892	0.4907	1.00012	0.9784	0.9814
21	0.8027	0.5	0.5	0.8027	0.4876	0.4894	1	0.9752	0.9788	0.8058	0.4915	0.4931	1.00386	0.983	0.9862	0.8028	0.4876	0.4894	1.00012	0.9752	0.9788
22	0.8035	0.5	0.5	0.8035	0.486	0.4881	1	0.972	0.9762	0.8069	0.4903	0.4922	1.00423	0.9806	0.9844	0.8035	0.486	0.4881	1	0.972	0.9762
23	0.8041	0.5	0.5	0.8041	0.4843	0.4867	1	0.9686	0.9734	0.808	0.4891	0.4912	1.00485	0.9782	0.9824	0.8042	0.4844	0.4867	1.00012	0.9688	0.9734
24	0.8047	0.5	0.5	0.8047	0.4826	0.4853	1	0.9652	0.9706	0.809	0.4878	0.4902	1.00534	0.9756	0.9804	0.8048	0.4827	0.4853	1.00012	0.9654	0.9706
25	0.8053	0.5	0.5	0.8053	0.4808	0.4839	1	0.9616	0.9678	0.81	0.4865	0.4892	1.00584	0.973	0.9784	0.8054	0.4809	0.4839	1.00012	0.9618	0.9678
26	0.8058	0.5	0.5	0.8058	0.479	0.4824	1	0.958	0.9648	0.811	0.4852	0.4882	1.00645	0.9704	0.9764	0.806	0.4791	0.4825	1.00025	0.9582	0.965
27	0.8063	0.5	0.5	0.8063	0.4772	0.481	1	0.9544	0.962	0.8119	0.4838	0.4872	1.00695	0.9676	0.9744	0.8065	0.4774	0.4811	1.00025	0.9548	0.9622
28	0.8067	0.5	0.5	0.8067	0.4754	0.4795	1	0.9508	0.959	0.8128	0.4824	0.4862	1.00756	0.9648	0.9724	0.8069	0.4755	0.4796	1.00025	0.951	0.9592
29	0.8071	0.5	0.5	0.8071	0.4735	0.4781	1	0.947	0.9562	0.8137	0.481	0.4851	1.00818	0.962	0.9702	0.8074	0.4737	0.4782	1.00037	0.9474	0.9564
30	0.8075	0.5	0.5	0.8075	0.4717	0.4766	1	0.9434	0.9532	0.8146	0.4796	0.4841	1.00879	0.9592	0.9682	0.8078	0.4719	0.4768	1.00037	0.9438	0.9536
31	0.8078	0.5	0.5	0.8079	0.4698	0.4752	1.00012	0.9396	0.9504	0.8154	0.4782	0.483	1.00941	0.9564	0.966	0.8082	0.4701	0.4754	1.0005	0.9402	0.9508
32	0.8082	0.5	0.5	0.8082	0.468	0.4737	1	0.936	0.9474	0.8162	0.4767	0.482	1.0099	0.9534	0.964	0.8086	0.4683	0.4739	1.00049	0.9366	0.9478
33	0.8085	0.5	0.5	0.8085	0.4661	0.4723	1	0.9322	0.9446	0.817	0.4753	0.481	1.01051	0.9506	0.962	0.809	0.4664	0.4725	1.00062	0.9328	0.945
34	0.8088	0.5	0.5	0.8088	0.4643	0.4709	1	0.9286	0.9418	0.8178	0.4739	0.4799	1.01113	0.9478	0.9598	0.8093	0.4646	0.4712	1.00062	0.9292	0.9424
35	0.8091	0.5	0.5	0.8091	0.4624	0.4695	1	0.9248	0.939	0.8186	0.4724	0.4789	1.01174	0.9448	0.9578	0.8097	0.4628	0.4698	1.00074	0.9256	0.9396
36	0.8093	0.5	0.5	0.8093	0.4606	0.4681	1	0.9212	0.9362	0.8193	0.471	0.4779	1.01236	0.942	0.9558	0.81	0.461	0.4684	1.00086	0.922	0.9368
37	0.8096	0.5	0.5	0.8096	0.4588	0.4667	1	0.9176	0.9334	0.8201	0.4696	0.4769	1.01297	0.9392	0.9538	0.8103	0.4593	0.4671	1.00086	0.9186	0.9342
38	0.8098	0.5	0.5	0.8098	0.457	0.4654	1	0.914	0.9308	0.8208	0.4681	0.4759	1.01358	0.9362	0.9518	0.8106	0.4575	0.4658	1.00099	0.915	0.9316
39	0.81	0.5	0.5	0.81	0.4552	0.464	1	0.9104	0.928	0.8215	0.4667	0.4749	1.0142	0.9334	0.9498	0.8109	0.4558	0.4645	1.00111	0.9116	0.929
40	0.8102	0.5	0.5	0.8102	0.4534	0.4627	1	0.9068	0.9254	0.8222	0.4653	0.474	1.01481	0.9306	0.948	0.8112	0.454	0.4632	1.00123	0.908	0.9264
41	0.8104	0.5	0.5	0.8104	0.4517	0.4614	1	0.9034	0.9228	0.8228	0.4639	0.473	1.0153	0.9278	0.946	0.8115	0.4523	0.462	1.00136	0.9046	0.924
42	0.8106	0.5	0.5	0.8106	0.45	0.4602	1	0.9	0.9204	0.8235	0.4625	0.4721	1.01591	0.925	0.9442	0.8118	0.4507	0.4607	1.00148	0.9014	0.9214
43	0.8108	0.5	0.5	0.8108	0.4483	0.4589	1	0.8966	0.9178	0.8241	0.4612	0.4711	1.0164	0.9224	0.9422	0.812	0.449	0.4595	1.00148	0.898	0.919
44	0.811	0.5	0.5	0.811	0.4466	0.4577	1	0.8932	0.9154	0.8247	0.4598	0.4702	1.01689	0.9196	0.9404	0.8123	0.4473	0.4583	1.0016	0.8946	0.9166
45	0.8111	0.5	0.5	0.8111	0.4449	0.4565	1	0.8898	0.913	0.8254	0.4585	0.4693	1.01763	0.917	0.9386	0.8126	0.4457	0.4571	1.00185	0.8914	0.9142
46	0.8113	0.5	0.5	0.8113	0.4433	0.4553	1	0.8866	0.9106	0.826	0.4571	0.4684	1.01812	0.9142	0.9368	0.8128	0.4441	0.456	1.00185	0.8882	0.912
47	0.8114	0.5	0.5	0.8115	0.4417	0.4541	1.00012	0.8834	0.9082	0.8265	0.4558	0.4676	1.01861	0.9116	0.9352	0.813	0.4426	0.4549	1.00197	0.8852	0.9098
48	0.8116	0.5	0.5	0.8116	0.4401	0.453	1	0.8802	0.906	0.8271	0.4545	0.4667	1.0191	0.909	0.9334	0.8133	0.441	0.4538	1.00209	0.882	0.9076
49	0.8117	0.5	0.5	0.8117	0.4385	0.4519	1	0.877	0.9038	0.8277	0.4532	0.4658	1.01971	0.9064	0.9316	0.8135	0.4395	0.4527	1.00222	0.879	0.9054
50	0.8119	0.5	0.5	0.8119	0.4369	0.4508	1	0.8738	0.9016	0.8282	0.452	0.465	1.02008	0.904	0.93	0.8137	0.438	0.4516	1.00222	0.876	0.9032
51	0.812	0.5	0.5	0.812	0.4354	0.4497	1	0.8708	0.8994	0.8288	0.4507	0.4642	1.02069	0.9014	0.9284	0.814	0.4365	0.4505	1.00246	0.873	0.901
52	0.8121	0.5	0.5	0.8121	0.4339	0.4486	1	0.8678	0.8972	0.8293	0.4495	0.4634	1.02118	0.899	0.9268	0.8142	0.435	0.4495	1.00259	0.87	0.899
53	0.8122	0.5	0.5	0.8122	0.4324	0.4475	1	0.8648	0.895	0.8298	0.4483	0.4626	1.02167	0.8966	0.9252	0.8144	0.4336	0.4485	1.00271	0.8672	0.897
54	0.8123	0.5	0.5	0.8124	0.431	0.4465	1.00012	0.862	0.893	0.8303	0.447	0.4618	1.02216	0.894	0.9236	0.8146	0.4322	0.4475	1.00283	0.8644	0.895
55	0.8125	0.5	0.5	0.8125	0.4295	0.4455	1	0.859	0.891	0.8308	0.4459	0.461	1.02252	0.8918	0.922	0.8148	0.4308	0.4465	1.00283	0.8616	0.893
56	0.8126	0.5	0.5	0.8126	0.4281	0.4445	1	0.8562	0.889	0.8312	0.4447	0.4603	1.02289	0.8894	0.9206	0.815	0.4294	0.4456	1.00295	0.8588	0.8912
57	0.8127	0.5	0.5	0.8127	0.4267	0.4435	1	0.8534	0.887	0.8317	0.4435	0.4595	1.02338	0.887	0.919	0.8152	0.4281	0.4446	1.00308	0.8562	0.8892
58	0.8128	0.5	0.5	0.8128	0.4253	0.4426	1	0.8506	0.8852	0.8321	0.4424	0.4588	1.02375	0.8848	0.9176	0.8154	0.4267	0.4437	1.0032	0.8534	0.8874
59	0.8129	0.5	0.5	0.8129	0.424	0.4416	1	0.848	0.8832	0.8326	0.4413	0.458	1.02423	0.8826	0.916	0.8155	0.4254	0.4428	1.0032	0.8508	0.8856
60	0.8129	0.5	0.5	0.813	0.4227	0.4407	1.00012	0.8454	0.8814	0.833	0.4401	0.4573	1.02473	0.8802	0.9146	0.8157	0.4241	0.4419	1.00344	0.8482	0.8838
61	0.813	0.5	0.5	0.813	0.4214	0.4398	1	0.8428	0.8796	0.8334	0.439	0.4566	1.02509	0.878	0.9132	0.8159	0.4229	0.441	1.00357	0.8458	0.882
62	0.8131	0.5	0.5	0.8131	0.4201	0.4389	1	0.8402	0.8778	0.8338	0.438	0.4559	1.02546	0.876	0.9118	0.8161	0.4216	0.4402	1.00369	0.8432	0.8804
63	0.8132	0.5	0.5	0.8132	0.4188	0.438	1	0.8376	0.876	0.8342	0.4369	0.4552	1.02582	0.8738	0.9104	0.8162	0.4204	0.4393	1.00369	0.8408	0.8786
64	0.8133	0.5	0.5	0.8133	0.4176	0.4371	1	0.8352	0.8742	0.8345	0.4358	0.4545	1.02607	0.8716	0.909	0.8164	0.4192	0.4385	1.00381	0.8384	0.877
65	0.8134	0.5	0.5	0.8134	0.4164	0.4363	1	0.8328	0.8726	0.8349	0.4348	0.4539	1.02643	0.8696	0.9078	0.8165	0.418	0.4377	1.00381	0.836	0.8754
66	0.8134	0.5	0.5	0.8134	0.4151	0.4354	1	0.8302	0.8708	0.8353	0.4338	0.4532	1.02692	0.8676	0.9064	0.8167	0.4169	0.4369	1.00406	0.8338	0.8738
67	0.8135	0.5	0.5	0.8135	0.414	0.4346	1	0.828	0.8692	0.8356	0.4328	0.4525	1.02717	0.8656	0.905	0.8168	0.4157	0.4361	1.00406	0.8314	0.8722
68	0.8136	0.5	0.5	0.8136	0.4128	0.4338	1	0.8256	0.8676	0.8359	0.4318	0.4519	1.02741	0.8636	0.9038	0.817	0.4146	0.4353	1.00418	0.8292	0.8706
69	0.8137	0.5	0.5	0.8137	0.4116	0.433	1	0.8232	0.866	0.8363	0.4308	0.4513	1.02777	0.8616	0.9026	0.8171	0.4135	0.4345	1.00418	0.827	0.869
70	0.8137	0.5	0.5	0.8137	0.4105	0.4322	1	0.821	0.8644	0.8366	0.4299	0.4506	1.02814	0.8598	0.9012	0.8172	0.4124	0.4338	1.0043	0.8248	0.8676
71	0.8138	0.5	0.5	0.8138	0.4094	0.4314	1	0.8188	0.8628	0.8369	0.4289	0.45	1.02839	0.8578	0.9	0.8173	0.4113	0.433	1.0043	0.8226	0.866
72	0.8138	0.5	0.5	0.8139	0.4083	0.4307	1.00012	0.8166	0.8614	0.8371	0.428	0.4494	1.02863	0.856	0.8988	0.8174	0.4103	0.4323	1.00442	0.8206	0.8646
73	0.8139	0.5	0.5	0.8139	0.4072	0.4299	1	0.8144	0.8598	0.8374	0.427	0.4488	1.02887	0.854	0.8976	0.8176	0.4092	0.4316	1.00455	0.8184	0.8632
74	0.814	0.5	0.5	0.814	0.4062	0.4292	1	0.8124	0.8584	0.8377	0.4261	0.4482	1.02912	0.8522	0.8964	0.8177	0.4082	0.4309	1.00455	0.8164	0.8618
75	0.814	0.5	0.5	0.814	0.4051	0.4284	1	0.8102	0.8568	0.8379	0.4252	0.4476	1.02936	0.8504	0.8952	0.8178	0.4072	0.4302	1.00467	0.8144	0.8604
76	0.8141	0.5	0.5	0.8141	0.4041	0.4277	1	0.8082	0.8554	0.8382	0.4243	0.447	1.0296	0.8486	0.894	0.8179	0.4062	0.4295	1.00467	0.8124	0.859
77	0.8141	0.5	0.5	0.8141	0.4031	0.427	1	0.8062	0.854	0.8384	0.4235	0.4464	1.02985	0.847	0.8928	0.818	0.4052	0.4288	1.00479	0.8104	0.8576
78	0.8142	0.5	0.5	0.8142	0.4021	0.4263	1	0.8042	0.8526	0.8386	0.4226	0.4459	1.02997	0.8452	0.8918	0.818	0.4043	0.4281	1.00467	0.8086	0.8562
79	0.8142	0.5	0.5	0.8142	0.4011	0.4256	1	0.8022	0.8512	0.8388	0.4218	0.4453	1.03021	0.8436	0.8906	0.8181	0.4033	0.4274	1.00479	0.8066	0.8548
80	0.8143	0.5	0.5	0.8143	0.4002	0.4249	1	0.8004	0.8498	0.839	0.4209	0.4447	1.03033	0.8418	0.8894	0.8182	0.4024	0.4268	1.00479	0.8048	0.8536
81	0.8143	0.5	0.5	0.8143	0.3992	0.4242	1	0.7984	0.8484	0.8392	0.4201	0.4442	1.03058	0.8402	0.8884	0.8183	0.4015	0.4261	1.00491	0.803	0.8522
82	0.8144	0.5	0.5	0.8144	0.3983	0.4236	1	0.7966	0.8472	0.8394	0.4193	0.4436	1.0307	0.8386	0.8872	0.8183	0.4006	0.4255	1.00479	0.8012	0.851
83	0.8144	0.5	0.5	0.8144	0.3974	0.4229	1	0.7948	0.8458	0.8396	0.4185	0.4431	1.03094	0.837	0.8862	0.8184	0.3997	0.4249	1.00491	0.7994	0.8498
84	0.8145	0.5	0.5	0.8145	0.3965	0.4223	1	0.793	0.8446	0.8398	0.4177	0.4425	1.03106	0.8354	0.885	0.8185	0.3988	0.4242	1.00491	0.7976	0.8484
85	0.8145	0.5	0.5	0.8145	0.3956	0.4216	1	0.7912	0.8432	0.8399	0.4169	0.442	1.03118	0.8338	0.884	0.8185	0.398	0.4236	1.00491	0.796	0.8472
86	0.8146	0.5	0.5	0.8146	0.3947	0.421	1	0.7894	0.842	0.8401	0.4161	0.4415	1.0313	0.8322	0.883	0.8186	0.3971	0.423	1.00491	0.7942	0.846
87	0.8146	0.5	0.5	0.8146	0.3938	0.4203	1	0.7876	0.8406	0.8402	0.4154	0.441	1.03143	0.8308	0.882	0.8186	0.3963	0.4224	1.00491	0.7926	0.8448
88	0.8147	0.5	0.5	0.8147	0.393	0.4197	1	0.786	0.8394	0.8403	0.4146	0.4404	1.03142	0.8292	0.8808	0.8187	0.3955	0.4218	1.00491	0.791	0.8436
89	0.8147	0.5	0.5	0.8147	0.3922	0.4191	1	0.7844	0.8382	0.8405	0.4139	0.4399	1.03167	0.8278	0.8798	0.8187	0.3947	0.4212	1.00491	0.7894	0.8424
90	0.8147	0.5	0.5	0.8147	0.3913	0.4185	1	0.7826	0.837	0.8406	0.4131	0.4394	1.03179	0.8262	0.8788	0.8187	0.3939	0.4206	1.00491	0.7878	0.8412
91	0.8148	0.5	0.5	0.8148	0.3905	0.4179	1	0.781	0.8358	0.8407	0.4124	0.4389	1.03179	0.8248	0.8778	0.8187	0.3931	0.4201	1.00479	0.7862	0.8402
92	0.8148	0.5	0.5	0.8148	0.3897	0.4173	1	0.7794	0.8346	0.8408	0.4117	0.4384	1.03191	0.8234	0.8768	0.8188	0.3923	0.4195	1.00491	0.7846	0.839
93	0.8149	0.5	0.5	0.8149	0.3889	0.4167	1	0.7778	0.8334	0.8409	0.411	0.4379	1.03191	0.822	0.8758	0.8188	0.3915	0.4189	1.00479	0.783	0.8378
94	0.8149	0.5	0.5	0.8149	0.3881	0.4161	1	0.7762	0.8322	0.8409	0.4103	0.4374	1.03191	0.8206	0.8748	0.8188	0.3908	0.4184	1.00479	0.7816	0.8368
95	0.8149	0.5	0.5	0.8149	0.3874	0.4156	1	0.7748	0.8312	0.841	0.4096	0.4369	1.03203	0.8192	0.8738	0.8188	0.39	0.4178	1.00479	0.78	0.8356
96	0.815	0.5	0.5	0.815	0.3866	0.415	1	0.7732	0.83	0.8411	0.409	0.4364	1.03202	0.818	0.8728	0.8188	0.3893	0.4173	1.00466	0.7786	0.8346
97	0.815	0.5	0.5	0.815	0.3859	0.4144	1	0.7718	0.8288	0.8411	0.4083	0.4359	1.03202	0.8166	0.8718	0.8188	0.3886	0.4167	1.00466	0.7772	0.8334
98	0.815	0.5	0.5	0.815	0.3851	0.4139	1	0.7702	0.8278	0.8412	0.4076	0.4355	1.03215	0.8152	0.871	0.8188	0.3879	0.4162	1.00466	0.7758	0.8324
99	0.8151	0.5	0.5	0.8151	0.3844	0.4133	1	0.7688	0.8266	0.8412	0.407	0.435	1.03202	0.814	0.87	0.8188	0.3872	0.4157	1.00454	0.7744	0.8314
100	0.8151	0.5	0.5	0.8151	0.3837	0.4128	1	0.7674	0.8256	0.8412	0.4063	0.4345	1.03202	0.8126	0.869	0.8188	0.3865	0.4152	1.00454	0.773	0.8304
101	0.8151	0.5	0.5	0.8151	0.383	0.4122	1	0.766	0.8244	0.8413	0.4057	0.434	1.03214	0.8114	0.868	0.8188	0.3858	0.4146	1.00454	0.7716	0.8292
102	0.8152	0.5	0.5	0.8152	0.3823	0.4117	1	0.7646	0.8234	0.8413	0.4051	0.4336	1.03202	0.8102	0.8672	0.8188	0.3851	0.4141	1.00442	0.7702	0.8282
103	0.8152	0.5	0.5	0.8152	0.3816	0.4112	1	0.7632	0.8224	0.8413	0.4045	0.4331	1.03202	0.809	0.8662	0.8187	0.3845	0.4136	1.00429	0.769	0.8272
104	0.8152	0.5	0.5	0.8152	0.381	0.4106	1	0.762	0.8212	0.8413	0.4038	0.4326	1.03202	0.8076	0.8652	0.8187	0.3838	0.4131	1.00429	0.7676	0.8262
105	0.8153	0.5	0.5	0.8153	0.3803	0.4101	1	0.7606	0.8202	0.8413	0.4032	0.4322	1.03189	0.8064	0.8644	0.8187	0.3832	0.4126	1.00417	0.7664	0.8252
106	0.8153	0.5	0.5	0.8153	0.3796	0.4096	1	0.7592	0.8192	0.8413	0.4026	0.4317	1.03189	0.8052	0.8634	0.8187	0.3826	0.4121	1.00417	0.7652	0.8242
107	0.8153	0.5	0.5	0.8153	0.379	0.4091	1	0.758	0.8182	0.8413	0.4021	0.4313	1.03189	0.8042	0.8626	0.8186	0.3819	0.4116	1.00405	0.7638	0.8232
108	0.8153	0.5	0.5	0.8153	0.3783	0.4086	1	0.7566	0.8172	0.8413	0.4015	0.4308	1.03189	0.803	0.8616	0.8186	0.3813	0.4111	1.00405	0.7626	0.8222
109	0.8154	0.5	0.5	0.8154	0.3777	0.4081	1	0.7554	0.8162	0.8412	0.4009	0.4304	1.03164	0.8018	0.8608	0.8185	0.3807	0.4107	1.0038	0.7614	0.8214
110	0.8154	0.5	0.5	0.8154	0.3771	0.4076	1	0.7542	0.8152	0.8412	0.4003	0.4299	1.03164	0.8006	0.8598	0.8185	0.3801	0.4102	1.0038	0.7602	0.8204
111	0.8154	0.5	0.5	0.8154	0.3765	0.4071	1	0.753	0.8142	0.8412	0.3998	0.4295	1.03164	0.7996	0.859	0.8184	0.3795	0.4097	1.00368	0.759	0.8194
112	0.8154	0.5	0.5	0.8155	0.3759	0.4066	1.00012	0.7518	0.8132	0.8411	0.3992	0.4291	1.03152	0.7984	0.8582	0.8184	0.3789	0.4092	1.00368	0.7578	0.8184
113	0.8155	0.5	0.5	0.8155	0.3753	0.4061	1	0.7506	0.8122	0.8411	0.3987	0.4286	1.03139	0.7974	0.8572	0.8183	0.3783	0.4088	1.00343	0.7566	0.8176
114	0.8155	0.5	0.5	0.8155	0.3747	0.4056	1	0.7494	0.8112	0.841	0.3981	0.4282	1.03127	0.7962	0.8564	0.8183	0.3778	0.4083	1.00343	0.7556	0.8166
115	0.8155	0.5	0.5	0.8155	0.3741	0.4051	1	0.7482	0.8102	0.841	0.3976	0.4278	1.03127	0.7952	0.8556	0.8182	0.3772	0.4078	1.00331	0.7544	0.8156
116	0.8155	0.5	0.5	0.8155	0.3735	0.4047	1	0.747	0.8094	0.8409	0.397	0.4273	1.03115	0.794	0.8546	0.8182	0.3767	0.4074	1.00331	0.7534	0.8148
117	0.8156	0.5	0.5	0.8156	0.373	0.4042	1	0.746	0.8084	0.8408	0.3965	0.4269	1.0309	0.793	0.8538	0.8181	0.3761	0.4069	1.00307	0.7522	0.8138
118	0.8156	0.5	0.5	0.8156	0.3724	0.4037	1	0.7448	0.8074	0.8407	0.396	0.4265	1.03077	0.792	0.853	0.818	0.3756	0.4065	1.00294	0.7512	0.813
119	0.8156	0.5	0.5	0.8156	0.3718	0.4033	1	0.7436	0.8066	0.8407	0.3955	0.4261	1.03077	0.791	0.8522	0.8179	0.375	0.406	1.00282	0.75	0.812
120	0.8156	0.5	0.5	0.8156	0.3713	0.4028	1	0.7426	0.8056	0.8406	0.395	0.4256	1.03065	0.79	0.8512	0.8179	0.3745	0.4056	1.00282	0.749	0.8112
121	0.8157	0.5	0.5	0.8157	0.3708	0.4023	1	0.7416	0.8046	0.8405	0.3945	0.4252	1.0304	0.789	0.8504	0.8178	0.374	0.4052	1.00257	0.748	0.8104
122	0.8157	0.5	0.5	0.8157	0.3702	0.4019	1	0.7404	0.8038	0.8404	0.394	0.4248	1.03028	0.788	0.8496	0.8177	0.3735	0.4047	1.00245	0.747	0.8094
123	0.8157	0.5	0.5	0.8157	0.3697	0.4014	1	0.7394	0.8028	0.8403	0.3935	0.4244	1.03016	0.787	0.8488	0.8176	0.373	0.4043	1.00233	0.746	0.8086
124	0.8157	0.5	0.5	0.8157	0.3692	0.401	1	0.7384	0.802	0.8402	0.393	0.424	1.03004	0.786	0.848	0.8175	0.3725	0.4039	1.00221	0.745	0.8078
125	0.8157	0.5	0.5	0.8157	0.3687	0.4005	1	0.7374	0.801	0.8401	0.3925	0.4236	1.02991	0.785	0.8472	0.8175	0.372	0.4034	1.00221	0.744	0.8068
126	0.8158	0.5	0.5	0.8158	0.3682	0.4001	1	0.7364	0.8002	0.84	0.392	0.4232	1.02966	0.784	0.8464	0.8174	0.3715	0.403	1.00196	0.743	0.806
127	0.8158	0.5	0.5	0.8158	0.3677	0.3997	1	0.7354	0.7994	0.8398	0.3916	0.4228	1.02942	0.7832	0.8456	0.8173	0.371	0.4026	1.00184	0.742	0.8052
128	0.8158	0.5	0.5	0.8158	0.3672	0.3992	1	0.7344	0.7984	0.8397	0.3911	0.4224	1.0293	0.7822	0.8448	0.8172	0.3705	0.4022	1.00172	0.741	0.8044
129	0.8158	0.5	0.5	0.8158	0.3667	0.3988	1	0.7334	0.7976	0.8396	0.3907	0.422	1.02917	0.7814	0.844	0.8171	0.37	0.4018	1.00159	0.74	0.8036
130	0.8158	0.5	0.5	0.8158	0.3662	0.3984	1	0.7324	0.7968	0.8394	0.3902	0.4216	1.02893	0.7804	0.8432	0.817	0.3696	0.4013	1.00147	0.7392	0.8026
131	0.8159	0.5	0.5	0.8159	0.3657	0.398	1	0.7314	0.796	0.8393	0.3897	0.4212	1.02868	0.7794	0.8424	0.8169	0.3691	0.4009	1.00123	0.7382	0.8018
132	0.8159	0.5	0.5	0.8159	0.3652	0.3975	1	0.7304	0.795	0.8392	0.3893	0.4208	1.02856	0.7786	0.8416	0.8168	0.3687	0.4005	1.0011	0.7374	0.801
133	0.8159	0.5	0.5	0.8159	0.3648	0.3971	1	0.7296	0.7942	0.839	0.3889	0.4204	1.02831	0.7778	0.8408	0.8167	0.3682	0.4001	1.00098	0.7364	0.8002
134	0.8159	0.5	0.5	0.8159	0.3643	0.3967	1	0.7286	0.7934	0.8389	0.3884	0.42	1.02819	0.7768	0.84	0.8166	0.3678	0.3997	1.00086	0.7356	0.7994
135	0.8159	0.5	0.5	0.8159	0.3638	0.3963	1	0.7276	0.7926	0.8387	0.388	0.4196	1.02794	0.776	0.8392	0.8165	0.3673	0.3993	1.00074	0.7346	0.7986
136	0.816	0.5	0.5	0.816	0.3634	0.3959	1	0.7268	0.7918	0.8386	0.3876	0.4192	1.0277	0.7752	0.8384	0.8163	0.3669	0.3989	1.00037	0.7338	0.7978
137	0.816	0.5	0.5	0.816	0.363	0.3955	1	0.726	0.791	0.8384	0.3871	0.4188	1.02745	0.7742	0.8376	0.8162	0.3665	0.3985	1.00025	0.733	0.797
138	0.816	0.5	0.5	0.816	0.3625	0.3951	1	0.725	0.7902	0.8382	0.3867	0.4185	1.02721	0.7734	0.837	0.8161	0.366	0.3982	1.00012	0.732	0.7964
139	0.816	0.5	0.5	0.816	0.3621	0.3947	1	0.7242	0.7894	0.8381	0.3863	0.4181	1.02708	0.7726	0.8362	0.816	0.3656	0.3978	1	0.7312	0.7956
140	0.816	0.5	0.5	0.816	0.3616	0.3943	1	0.7232	0.7886	0.8379	0.3859	0.4177	1.02684	0.7718	0.8354	0.8159	0.3652	0.3974	0.999877	0.7304	0.7948
141	0.816	0.5	0.5	0.816	0.3612	0.3939	1	0.7224	0.7878	0.8377	0.3855	0.4173	1.02659	0.771	0.8346	0.8158	0.3648	0.397	0.999755	0.7296	0.794
142	0.8161	0.5	0.5	0.8161	0.3608	0.3935	1	0.7216	0.787	0.8376	0.3851	0.417	1.02634	0.7702	0.834	0.8156	0.3644	0.3966	0.999387	0.7288	0.7932
143	0.8161	0.5	0.5	0.8161	0.3604	0.3931	1	0.7208	0.7862	0.8374	0.3847	0.4166	1.0261	0.7694	0.8332	0.8155	0.364	0.3962	0.999265	0.728	0.7924
144	0.8161	0.5	0.5	0.8161	0.36	0.3927	1	0.72	0.7854	0.8372	0.3843	0.4162	1.02585	0.7686	0.8324	0.8154	0.3636	0.3959	0.999142	0.7272	0.7918
145	0.8161	0.5	0.5	0.8161	0.3596	0.3923	1	0.7192	0.7846	0.837	0.3839	0.4158	1.02561	0.7678	0.8316	0.8153	0.3632	0.3955	0.99902	0.7264	0.791
146	0.8161	0.5	0.5	0.8161	0.3592	0.3919	1	0.7184	0.7838	0.8368	0.3835	0.4155	1.02536	0.767	0.831	0.8151	0.3628	0.3951	0.998775	0.7256	0.7902
147	0.8161	0.5	0.5	0.8161	0.3588	0.3915	1	0.7176	0.783	0.8366	0.3831	0.4151	1.02512	0.7662	0.8302	0.815	0.3624	0.3948	0.998652	0.7248	0.7896
148	0.8161	0.5	0.5	0.8161	0.3584	0.3912	1	0.7168	0.7824	0.8365	0.3827	0.4147	1.025	0.7654	0.8294	0.8149	0.362	0.3944	0.99853	0.724	0.7888
149	0.8162	0.5	0.5	0.8162	0.358	0.3908	1	0.716	0.7816	0.8363	0.3824	0.4144	1.02463	0.7648	0.8288	0.8148	0.3617	0.394	0.998285	0.7234	0.788
150	0.8162	0.5	0.5	0.8162	0.3576	0.3904	1	0.7152	0.7808	0.8361	0.382	0.414	1.02438	0.764	0.828	0.8146	0.3613	0.3937	0.99804	0.7226	0.7874
151	0.8162	0.5	0.5	0.8162	0.3572	0.39	1	0.7144	0.78	0.8359	0.3816	0.4137	1.02414	0.7632	0.8274	0.8145	0.3609	0.3933	0.997917	0.7218	0.7866
152	0.8162	0.5	0.5	0.8162	0.3568	0.3897	1	0.7136	0.7794	0.8357	0.3813	0.4133	1.02389	0.7626	0.8266	0.8144	0.3606	0.393	0.997795	0.7212	0.786
153	0.8162	0.5	0.5	0.8162	0.3565	0.3893	1	0.713	0.7786	0.8355	0.3809	0.413	1.02365	0.7618	0.826	0.8142	0.3602	0.3926	0.99755	0.7204	0.7852
154	0.8162	0.5	0.5	0.8162	0.3561	0.3889	1	0.7122	0.7778	0.8352	0.3805	0.4126	1.02328	0.761	0.8252	0.8141	0.3599	0.3923	0.997427	0.7198	0.7846
155	0.8162	0.5	0.5	0.8162	0.3557	0.3886	1	0.7114	0.7772	0.835	0.3802	0.4123	1.02303	0.7604	0.8246	0.814	0.3595	0.3919	0.997305	0.719	0.7838
156	0.8163	0.5	0.5	0.8163	0.3554	0.3882	1	0.7108	0.7764	0.8348	0.3798	0.4119	1.02266	0.7596	0.8238	0.8138	0.3592	0.3916	0.996937	0.7184	0.7832
157	0.8163	0.5	0.5	0.8163	0.355	0.3879	1	0.71	0.7758	0.8346	0.3795	0.4116	1.02242	0.759	0.8232	0.8137	0.3588	0.3912	0.996815	0.7176	0.7824
158	0.8163	0.5	0.5	0.8163	0.3547	0.3875	1	0.7094	0.775	0.8344	0.3791	0.4112	1.02217	0.7582	0.8224	0.8135	0.3585	0.3909	0.99657	0.717	0.7818
159	0.8163	0.5	0.5	0.8163	0.3543	0.3871	1	0.7086	0.7742	0.8342	0.3788	0.4109	1.02193	0.7576	0.8218	0.8134	0.3581	0.3905	0.996447	0.7162	0.781
160	0.8163	0.5	0.5	0.8163	0.354	0.3868	1	0.708	0.7736	0.834	0.3784	0.4105	1.02168	0.7568	0.821	0.8132	0.3578	0.3902	0.996202	0.7156	0.7804
161	0.8163	0.5	0.5	0.8163	0.3536	0.3864	1	0.7072	0.7728	0.8337	0.3781	0.4102	1.02132	0.7562	0.8204	0.8131	0.3575	0.3899	0.99608	0.715	0.7798
162	0.8163	0.5	0.5	0.8163	0.3533	0.3861	1	0.7066	0.7722	0.8335	0.3778	0.4098	1.02107	0.7556	0.8196	0.813	0.3571	0.3895	0.995957	0.7142	0.779
163	0.8163	0.5	0.5	0.8163	0.353	0.3858	1	0.706	0.7716	0.8333	0.3774	0.4095	1.02083	0.7548	0.819	0.8128	0.3568	0.3892	0.995712	0.7136	0.7784
164	0.8164	0.5	0.5	0.8164	0.3526	0.3854	1	0.7052	0.7708	0.8331	0.3771	0.4092	1.02046	0.7542	0.8184	0.8127	0.3565	0.3889	0.995468	0.713	0.7778
165	0.8164	0.5	0.5	0.8164	0.3523	0.3851	1	0.7046	0.7702	0.8328	0.3768	0.4088	1.02009	0.7536	0.8176	0.8125	0.3562	0.3885	0.995223	0.7124	0.777
166	0.8164	0.5	0.5	0.8164	0.352	0.3847	1	0.704	0.7694	0.8326	0.3765	0.4085	1.01984	0.753	0.817	0.8124	0.3559	0.3882	0.9951	0.7118	0.7764
167	0.8164	0.5	0.5	0.8164	0.3517	0.3844	1	0.7034	0.7688	0.8324	0.3761	0.4082	1.0196	0.7522	0.8164	0.8122	0.3556	0.3879	0.994855	0.7112	0.7758
168	0.8164	0.5	0.5	0.8164	0.3513	0.3841	1	0.7026	0.7682	0.8321	0.3758	0.4078	1.01923	0.7516	0.8156	0.8121	0.3553	0.3876	0.994733	0.7106	0.7752
169	0.8164	0.5	0.5	0.8164	0.351	0.3837	1	0.702	0.7674	0.8319	0.3755	0.4075	1.01899	0.751	0.815	0.8119	0.355	0.3872	0.994488	0.71	0.7744
170	0.8164	0.5	0.5	0.8164	0.3507	0.3834	1	0.7014	0.7668	0.8317	0.3752	0.4072	1.01874	0.7504	0.8144	0.8118	0.3546	0.3869	0.994366	0.7092	0.7738
171	0.8164	0.5	0.5	0.8164	0.3504	0.3831	1	0.7008	0.7662	0.8314	0.3749	0.4069	1.01837	0.7498	0.8138	0.8116	0.3544	0.3866	0.994121	0.7088	0.7732
172	0.8164	0.5	0.5	0.8165	0.3501	0.3827	1.00012	0.7002	0.7654	0.8312	0.3746	0.4065	1.01813	0.7492	0.813	0.8115	0.3541	0.3863	0.993998	0.7082	0.7726
173	0.8165	0.5	0.5	0.8165	0.3498	0.3824	1	0.6996	0.7648	0.8309	0.3743	0.4062	1.01764	0.7486	0.8124	0.8113	0.3538	0.386	0.993631	0.7076	0.772
174	0.8165	0.5	0.5	0.8165	0.3495	0.3821	1	0.699	0.7642	0.8307	0.374	0.4059	1.01739	0.748	0.8118	0.8112	0.3535	0.3857	0.993509	0.707	0.7714
175	0.8165	0.5	0.5	0.8165	0.3492	0.3818	1	0.6984	0.7636	0.8305	0.3737	0.4056	1.01715	0.7474	0.8112	0.811	0.3532	0.3854	0.993264	0.7064	0.7708
176	0.8165	0.5	0.5	0.8165	0.3489	0.3815	1	0.6978	0.763	0.8302	0.3734	0.4053	1.01678	0.7468	0.8106	0.8109	0.3529	0.3851	0.993141	0.7058	0.7702
177	0.8165	0.5	0.5	0.8165	0.3486	0.3811	1	0.6972	0.7622	0.83	0.3731	0.4049	1.01653	0.7462	0.8098	0.8107	0.3526	0.3848	0.992897	0.7052	0.7696
178	0.8165	0.5	0.5	0.8165	0.3483	0.3808	1	0.6966	0.7616	0.8297	0.3728	0.4046	1.01617	0.7456	0.8092	0.8106	0.3524	0.3845	0.992774	0.7048	0.769
179	0.8165	0.5	0.5	0.8165	0.348	0.3805	1	0.696	0.761	0.8295	0.3725	0.4043	1.01592	0.745	0.8086	0.8104	0.3521	0.3842	0.992529	0.7042	0.7684
180	0.8165	0.5	0.5	0.8165	0.3478	0.3802	1	0.6956	0.7604	0.8292	0.3722	0.404	1.01555	0.7444	0.808	0.8103	0.3518	0.3839	0.992407	0.7036	0.7678
181	0.8165	0.5	0.5	0.8165	0.3475	0.3799	1	0.695	0.7598	0.829	0.3719	0.4037	1.01531	0.7438	0.8074	0.8101	0.3515	0.3836	0.992162	0.703	0.7672
182	0.8165	0.5	0.5	0.8166	0.3472	0.3796	1.00012	0.6944	0.7592	0.8287	0.3717	0.4034	1.01494	0.7434	0.8068	0.8099	0.3513	0.3833	0.991917	0.7026	0.7666
183	0.8166	0.5	0.5	0.8166	0.3469	0.3793	1	0.6938	0.7586	0.8285	0.3714	0.4031	1.01457	0.7428	0.8062	0.8098	0.351	0.383	0.991673	0.702	0.766
184	0.8166	0.5	0.5	0.8166	0.3467	0.379	1	0.6934	0.758	0.8282	0.3711	0.4028	1.01421	0.7422	0.8056	0.8096	0.3507	0.3827	0.991428	0.7014	0.7654
185	0.8166	0.5	0.5	0.8166	0.3464	0.3787	1	0.6928	0.7574	0.8279	0.3708	0.4025	1.01384	0.7416	0.805	0.8095	0.3505	0.3824	0.991305	0.701	0.7648
186	0.8166	0.5	0.5	0.8166	0.3461	0.3784	1	0.6922	0.7568	0.8277	0.3706	0.4022	1.01359	0.7412	0.8044	0.8093	0.3502	0.3821	0.99106	0.7004	0.7642
187	0.8166	0.5	0.5	0.8166	0.3459	0.3781	1	0.6918	0.7562	0.8274	0.3703	0.4019	1.01323	0.7406	0.8038	0.8092	0.35	0.3818	0.990938	0.7	0.7636
188	0.8166	0.5	0.5	0.8166	0.3456	0.3778	1	0.6912	0.7556	0.8272	0.37	0.4016	1.01298	0.74	0.8032	0.809	0.3497	0.3815	0.990693	0.6994	0.763
189	0.8166	0.5	0.5	0.8166	0.3453	0.3775	1	0.6906	0.755	0.8269	0.3698	0.4013	1.01261	0.7396	0.8026	0.8088	0.3495	0.3812	0.990448	0.699	0.7624
190	0.8166	0.5	0.5	0.8166	0.3451	0.3772	1	0.6902	0.7544	0.8267	0.3695	0.401	1.01237	0.739	0.802	0.8087	0.3492	0.381	0.990326	0.6984	0.762
191	0.8166	0.5	0.5	0.8166	0.3448	0.3769	1	0.6896	0.7538	0.8264	0.3692	0.4007	1.012	0.7384	0.8014	0.8085	0.349	0.3807	0.990081	0.698	0.7614
192	0.8166	0.5	0.5	0.8166	0.3446	0.3766	1	0.6892	0.7532	0.8261	0.369	0.4004	1.01163	0.738	0.8008	0.8084	0.3487	0.3804	0.989958	0.6974	0.7608
193	0.8166	0.5	0.5	0.8167	0.3443	0.3763	1.00012	0.6886	0.7526	0.8259	0.3687	0.4001	1.01139	0.7374	0.8002	0.8082	0.3485	0.3801	0.989713	0.697	0.7602
194	0.8167	0.5	0.5	0.8167	0.3441	0.376	1	0.6882	0.752	0.8256	0.3685	0.3998	1.0109	0.737	0.7996	0.8081	0.3483	0.3798	0.98947	0.6966	0.7596
195	0.8167	0.5	0.5	0.8167	0.3438	0.3758	1	0.6876	0.7516	0.8254	0.3682	0.3995	1.01065	0.7364	0.799	0.8079	0.348	0.3796	0.989225	0.696	0.7592
196	0.8167	0.5	0.5	0.8167	0.3436	0.3755	1	0.6872	0.751	0.8251	0.368	0.3992	1.01029	0.736	0.7984	0.8077	0.3478	0.3793	0.98898	0.6956	0.7586
197	0.8167	0.5	0.5	0.8167	0.3434	0.3752	1	0.6868	0.7504	0.8248	0.3677	0.3989	1.00992	0.7354	0.7978	0.8076	0.3476	0.379	0.988858	0.6952	0.758
198	0.8167	0.5	0.5	0.8167	0.3431	0.3749	1	0.6862	0.7498	0.8246	0.3675	0.3986	1.00967	0.735	0.7972	0.8074	0.3473	0.3788	0.988613	0.6946	0.7576
199	0.8167	0.5	0.5	0.8167	0.3429	0.3746	1	0.6858	0.7492	0.8243	0.3672	0.3984	1.00931	0.7344	0.7968	0.8073	0.3471	0.3785	0.98849	0.6942	0.757
200	0.8167	0.5	0.5	0.8167	0.3427	0.3744	1	0.6854	0.7488	0.824	0.367	0.3981	1.00894	0.734	0.7962	0.8071	0.3469	0.3782	0.988245	0.6938	0.7564
201	0.8167	0.5	0.5	0.8167	0.3424	0.3741	1	0.6848	0.7482	0.8238	0.3667	0.3978	1.00869	0.7334	0.7956	0.807	0.3467	0.378	0.988123	0.6934	0.756
202	0.8167	0.5	0.5	0.8167	0.3422	0.3738	1	0.6844	0.7476	0.8235	0.3665	0.3975	1.00833	0.733	0.795	0.8068	0.3464	0.3777	0.987878	0.6928	0.7554
203	0.8167	0.5	0.5	0.8167	0.342	0.3736	1	0.684	0.7472	0.8232	0.3663	0.3972	1.00796	0.7326	0.7944	0.8066	0.3462	0.3774	0.987633	0.6924	0.7548
204	0.8167	0.5	0.5	0.8167	0.3417	0.3733	1	0.6834	0.7466	0.823	0.366	0.397	1.00771	0.732	0.794	0.8065	0.346	0.3772	0.987511	0.692	0.7544
205	0.8167	0.5	0.5	0.8167	0.3415	0.373	1	0.683	0.746	0.8227	0.3658	0.3967	1.00735	0.7316	0.7934	0.8063	0.3458	0.3769	0.987266	0.6916	0.7538
206	0.8168	0.5	0.5	0.8168	0.3413	0.3728	1	0.6826	0.7456	0.8224	0.3656	0.3964	1.00686	0.7312	0.7928	0.8062	0.3456	0.3767	0.987023	0.6912	0.7534
207	0.8168	0.5	0.5	0.8168	0.3411	0.3725	1	0.6822	0.745	0.8222	0.3653	0.3961	1.00661	0.7306	0.7922	0.806	0.3454	0.3764	0.986778	0.6908	0.7528
208	0.8168	0.5	0.5	0.8168	0.3409	0.3722	1	0.6818	0.7444	0.8219	0.3651	0.3959	1.00624	0.7302	0.7918	0.8058	0.3452	0.3762	0.986533	0.6904	0.7524
209	0.8168	0.5	0.5	0.8168	0.3407	0.372	1	0.6814	0.744	0.8216	0.3649	0.3956	1.00588	0.7298	0.7912	0.8057	0.345	0.3759	0.98641	0.69	0.7518
210	0.8168	0.5	0.5	0.8168	0.3404	0.3717	1	0.6808	0.7434	0.8214	0.3647	0.3953	1.00563	0.7294	0.7906	0.8055	0.3448	0.3757	0.986166	0.6896	0.7514
211	0.8168	0.5	0.5	0.8168	0.3402	0.3715	1	0.6804	0.743	0.8211	0.3644	0.3951	1.00526	0.7288	0.7902	0.8054	0.3446	0.3754	0.986043	0.6892	0.7508
212	0.8168	0.5	0.5	0.8168	0.34	0.3712	1	0.68	0.7424	0.8208	0.3642	0.3948	1.0049	0.7284	0.7896	0.8052	0.3444	0.3752	0.985798	0.6888	0.7504
213	0.8168	0.5	0.5	0.8168	0.3398	0.3709	1	0.6796	0.7418	0.8206	0.364	0.3945	1.00465	0.728	0.789	0.8051	0.3442	0.3749	0.985676	0.6884	0.7498
214	0.8168	0.5	0.5	0.8168	0.3396	0.3707	1	0.6792	0.7414	0.8203	0.3638	0.3943	1.00429	0.7276	0.7886	0.8049	0.344	0.3747	0.985431	0.688	0.7494
215	0.8168	0.5	0.5	0.8168	0.3394	0.3704	1	0.6788	0.7408	0.82	0.3636	0.394	1.00392	0.7272	0.788	0.8047	0.3438	0.3744	0.985186	0.6876	0.7488
216	0.8168	0.5	0.5	0.8168	0.3392	0.3702	1	0.6784	0.7404	0.8198	0.3633	0.3937	1.00367	0.7266	0.7874	0.8046	0.3436	0.3742	0.985064	0.6872	0.7484
217	0.8168	0.5	0.5	0.8168	0.339	0.3699	1	0.678	0.7398	0.8195	0.3631	0.3935	1.00331	0.7262	0.787	0.8044	0.3434	0.3739	0.984819	0.6868	0.7478
218	0.8168	0.5	0.5	0.8168	0.3388	0.3697	1	0.6776	0.7394	0.8192	0.3629	0.3932	1.00294	0.7258	0.7864	0.8043	0.3432	0.3737	0.984696	0.6864	0.7474
219	0.8168	0.5	0.5	0.8168	0.3386	0.3694	1	0.6772	0.7388	0.819	0.3627	0.393	1.00269	0.7254	0.786	0.8041	0.343	0.3735	0.984452	0.686	0.747
220	0.8169	0.5	0.5	0.8169	0.3384	0.3692	1	0.6768	0.7384	0.8187	0.3625	0.3927	1.0022	0.725	0.7854	0.804	0.3428	0.3732	0.984209	0.6856	0.7464
221	0.8169	0.5	0.5	0.8169	0.3382	0.369	1	0.6764	0.738	0.8184	0.3623	0.3925	1.00184	0.7246	0.785	0.8038	0.3426	0.373	0.983964	0.6852	0.746
222	0.8169	0.5	0.5	0.8169	0.338	0.3687	1	0.676	0.7374	0.8182	0.3621	0.3922	1.00159	0.7242	0.7844	0.8036	0.3424	0.3728	0.983719	0.6848	0.7456
223	0.8169	0.5	0.5	0.8169	0.3379	0.3685	1	0.6758	0.737	0.8179	0.3619	0.3919	1.00122	0.7238	0.7838	0.8035	0.3423	0.3725	0.983597	0.6846	0.745
224	0.8169	0.5	0.5	0.8169	0.3377	0.3682	1	0.6754	0.7364	0.8176	0.3617	0.3917	1.00086	0.7234	0.7834	0.8033	0.3421	0.3723	0.983352	0.6842	0.7446
225	0.8169	0.5	0.5	0.8169	0.3375	0.368	1	0.675	0.736	0.8173	0.3615	0.3914	1.00049	0.723	0.7828	0.8032	0.3419	0.3721	0.983229	0.6838	0.7442
226	0.8169	0.5	0.5	0.8169	0.3373	0.3678	1	0.6746	0.7356	0.8171	0.3613	0.3912	1.00024	0.7226	0.7824	0.803	0.3417	0.3718	0.982984	0.6834	0.7436
227	0.8169	0.5	0.5	0.8169	0.3371	0.3675	1	0.6742	0.735	0.8168	0.3611	0.3909	0.999878	0.7222	0.7818	0.8029	0.3415	0.3716	0.982862	0.683	0.7432
228	0.8169	0.5	0.5	0.8169	0.3369	0.3673	1	0.6738	0.7346	0.8165	0.3609	0.3907	0.99951	0.7218	0.7814	0.8027	0.3414	0.3714	0.982617	0.6828	0.7428
229	0.8169	0.5	0.5	0.8169	0.3368	0.3671	1	0.6736	0.7342	0.8163	0.3607	0.3905	0.999266	0.7214	0.781	0.8026	0.3412	0.3712	0.982495	0.6824	0.7424
230	0.8169	0.5	0.5	0.8169	0.3366	0.3668	1	0.6732	0.7336	0.816	0.3605	0.3902	0.998898	0.721	0.7804	0.8024	0.341	0.3709	0.98225	0.682	0.7418
231	0.8169	0.5	0.5	0.8169	0.3364	0.3666	1	0.6728	0.7332	0.8157	0.3603	0.39	0.998531	0.7206	0.78	0.8022	0.3409	0.3707	0.982005	0.6818	0.7414
232	0.8169	0.5	0.5	0.8169	0.3362	0.3664	1	0.6724	0.7328	0.8155	0.3601	0.3897	0.998286	0.7202	0.7794	0.8021	0.3407	0.3705	0.981883	0.6814	0.741
233	0.8169	0.5	0.5	0.8169	0.3361	0.3662	1	0.6722	0.7324	0.8152	0.3599	0.3895	0.997919	0.7198	0.779	0.8019	0.3405	0.3703	0.981638	0.681	0.7406
234	0.8169	0.5	0.5	0.8169	0.3359	0.3659	1	0.6718	0.7318	0.8149	0.3597	0.3892	0.997552	0.7194	0.7784	0.8018	0.3404	0.3701	0.981515	0.6808	0.7402
235	0.8169	0.5	0.5	0.8169	0.3357	0.3657	1	0.6714	0.7314	0.8147	0.3596	0.389	0.997307	0.7192	0.778	0.8016	0.3402	0.3698	0.981271	0.6804	0.7396
236	0.817	0.5	0.5	0.817	0.3356	0.3655	1	0.6712	0.731	0.8144	0.3594	0.3888	0.996818	0.7188	0.7776	0.8015	0.34	0.3696	0.981028	0.68	0.7392
237	0.817	0.5	0.5	0.817	0.3354	0.3653	1	0.6708	0.7306	0.8141	0.3592	0.3885	0.99645	0.7184	0.777	0.8013	0.3399	0.3694	0.980783	0.6798	0.7388
238	0.817	0.5	0.5	0.817	0.3352	0.3651	1	0.6704	0.7302	0.8139	0.359	0.3883	0.996206	0.718	0.7766	0.8012	0.3397	0.3692	0.980661	0.6794	0.7384
239	0.817	0.5	0.5	0.817	0.3351	0.3648	1	0.6702	0.7296	0.8136	0.3588	0.3881	0.995838	0.7176	0.7762	0.801	0.3396	0.369	0.980416	0.6792	0.738
240	0.817	0.5	0.5	0.817	0.3349	0.3646	1	0.6698	0.7292	0.8133	0.3586	0.3878	0.995471	0.7172	0.7756	0.8009	0.3394	0.3688	0.980294	0.6788	0.7376
241	0.817	0.5	0.5	0.817	0.3347	0.3644	1	0.6694	0.7288	0.8131	0.3585	0.3876	0.995226	0.717	0.7752	0.8007	0.3392	0.3686	0.980049	0.6784	0.7372
242	0.817	0.5	0.5	0.817	0.3346	0.3642	1	0.6692	0.7284	0.8128	0.3583	0.3874	0.994859	0.7166	0.7748	0.8006	0.3391	0.3684	0.979927	0.6782	0.7368
243	0.817	0.5	0.5	0.817	0.3344	0.364	1	0.6688	0.728	0.8125	0.3581	0.3871	0.994492	0.7162	0.7742	0.8004	0.3389	0.3682	0.979682	0.6778	0.7364
244	0.817	0.5	0.5	0.817	0.3343	0.3638	1	0.6686	0.7276	0.8123	0.3579	0.3869	0.994247	0.7158	0.7738	0.8003	0.3388	0.368	0.979559	0.6776	0.736
245	0.817	0.5	0.5	0.817	0.3341	0.3636	1	0.6682	0.7272	0.812	0.3578	0.3867	0.99388	0.7156	0.7734	0.8001	0.3386	0.3677	0.979315	0.6772	0.7354
246	0.817	0.5	0.5	0.817	0.334	0.3633	1	0.668	0.7266	0.8117	0.3576	0.3865	0.993513	0.7152	0.773	0.8	0.3385	0.3675	0.979192	0.677	0.735
247	0.817	0.5	0.5	0.817	0.3338	0.3631	1	0.6676	0.7262	0.8115	0.3574	0.3862	0.993268	0.7148	0.7724	0.7998	0.3383	0.3673	0.978947	0.6766	0.7346
248	0.817	0.5	0.5	0.817	0.3337	0.3629	1	0.6674	0.7258	0.8112	0.3573	0.386	0.992901	0.7146	0.772	0.7997	0.3382	0.3671	0.978825	0.6764	0.7342
249	0.817	0.5	0.5	0.817	0.3335	0.3627	1	0.667	0.7254	0.8109	0.3571	0.3858	0.992534	0.7142	0.7716	0.7995	0.338	0.3669	0.97858	0.676	0.7338
250	0.817	0.5	0.5	0.817	0.3334	0.3625	1	0.6668	0.725	0.8107	0.3569	0.3856	0.992289	0.7138	0.7712	0.7994	0.3379	0.3667	0.978458	0.6758	0.7334
251	0.817	0.5	0.5	0.817	0.3332	0.3623	1	0.6664	0.7246	0.8104	0.3568	0.3854	0.991922	0.7136	0.7708	0.7992	0.3378	0.3665	0.978213	0.6756	0.733
252	0.817	0.5	0.5	0.817	0.3331	0.3621	1	0.6662	0.7242	0.8101	0.3566	0.3851	0.991554	0.7132	0.7702	0.7991	0.3376	0.3664	0.978091	0.6752	0.7328
253	0.817	0.5	0.5	0.817	0.3329	0.3619	1	0.6658	0.7238	0.8099	0.3564	0.3849	0.99131	0.7128	0.7698	0.7989	0.3375	0.3662	0.977846	0.675	0.7324
254	0.817	0.5	0.5	0.8171	0.3328	0.3617	1.00012	0.6656	0.7234	0.8096	0.3563	0.3847	0.990942	0.7126	0.7694	0.7988	0.3373	0.366	0.977723	0.6746	0.732
255	0.8171	0.5	0.5	0.8171	0.3326	0.3615	1	0.6652	0.723	0.8093	0.3561	0.3845	0.990454	0.7122	0.769	0.7986	0.3372	0.3658	0.977359	0.6744	0.7316
256	0.8171	0.5	0.5	0.8171	0.3325	0.3613	1	0.665	0.7226	0.8091	0.3559	0.3843	0.990209	0.7118	0.7686	0.7985	0.3371	0.3656	0.977237	0.6742	0.7312
257	0.8171	0.5	0.5	0.8171	0.3324	0.3611	1	0.6648	0.7222	0.8088	0.3558	0.3841	0.989842	0.7116	0.7682	0.7983	0.3369	0.3654	0.976992	0.6738	0.7308
258	0.8171	0.5	0.5	0.8171	0.3322	0.3609	1	0.6644	0.7218	0.8086	0.3556	0.3839	0.989597	0.7112	0.7678	0.7982	0.3368	0.3652	0.976869	0.6736	0.7304
259	0.8171	0.5	0.5	0.8171	0.3321	0.3607	1	0.6642	0.7214	0.8083	0.3555	0.3836	0.98923	0.711	0.7672	0.7981	0.3367	0.365	0.976747	0.6734	0.73
260	0.8171	0.5	0.5	0.8171	0.3319	0.3606	1	0.6638	0.7212	0.808	0.3553	0.3834	0.988863	0.7106	0.7668	0.7979	0.3365	0.3648	0.976502	0.673	0.7296
261	0.8171	0.5	0.5	0.8171	0.3318	0.3604	1	0.6636	0.7208	0.8078	0.3552	0.3832	0.988618	0.7104	0.7664	0.7978	0.3364	0.3646	0.97638	0.6728	0.7292
262	0.8171	0.5	0.5	0.8171	0.3317	0.3602	1	0.6634	0.7204	0.8075	0.355	0.383	0.988251	0.71	0.766	0.7976	0.3363	0.3645	0.976135	0.6726	0.729
263	0.8171	0.5	0.5	0.8171	0.3315	0.36	1	0.663	0.72	0.8073	0.3548	0.3828	0.988006	0.7096	0.7656	0.7975	0.3361	0.3643	0.976013	0.6722	0.7286
264	0.8171	0.5	0.5	0.8171	0.3314	0.3598	1	0.6628	0.7196	0.807	0.3547	0.3826	0.987639	0.7094	0.7652	0.7973	0.336	0.3641	0.975768	0.672	0.7282
265	0.8171	0.5	0.5	0.8171	0.3313	0.3596	1	0.6626	0.7192	0.8067	0.3545	0.3824	0.987272	0.709	0.7648	0.7972	0.3359	0.3639	0.975646	0.6718	0.7278
266	0.8171	0.5	0.5	0.8171	0.3311	0.3594	1	0.6622	0.7188	0.8065	0.3544	0.3822	0.987027	0.7088	0.7644	0.797	0.3358	0.3637	0.975401	0.6716	0.7274
267	0.8171	0.5	0.5	0.8171	0.331	0.3592	1	0.662	0.7184	0.8062	0.3542	0.382	0.98666	0.7084	0.764	0.7969	0.3356	0.3635	0.975278	0.6712	0.727
268	0.8171	0.5	0.5	0.8171	0.3309	0.3591	1	0.6618	0.7182	0.806	0.3541	0.3818	0.986415	0.7082	0.7636	0.7968	0.3355	0.3634	0.975156	0.671	0.7268
269	0.8171	0.5	0.5	0.8171	0.3308	0.3589	1	0.6616	0.7178	0.8057	0.354	0.3816	0.986048	0.708	0.7632	0.7966	0.3354	0.3632	0.974911	0.6708	0.7264
270	0.8171	0.5	0.5	0.8171	0.3306	0.3587	1	0.6612	0.7174	0.8055	0.3538	0.3814	0.985803	0.7076	0.7628	0.7965	0.3353	0.363	0.974789	0.6706	0.726
271	0.8171	0.5	0.5	0.8171	0.3305	0.3585	1	0.661	0.717	0.8052	0.3537	0.3812	0.985436	0.7074	0.7624	0.7963	0.3352	0.3628	0.974544	0.6704	0.7256
272	0.8171	0.5	0.5	0.8171	0.3304	0.3583	1	0.6608	0.7166	0.8049	0.3535	0.381	0.985069	0.707	0.762	0.7962	0.335	0.3627	0.974422	0.67	0.7254
273	0.8171	0.5	0.5	0.8171	0.3303	0.3582	1	0.6606	0.7164	0.8047	0.3534	0.3808	0.984824	0.7068	0.7616	0.7961	0.3349	0.3625	0.974299	0.6698	0.725
274	0.8171	0.5	0.5	0.8171	0.3302	0.358	1	0.6604	0.716	0.8044	0.3532	0.3806	0.984457	0.7064	0.7612	0.7959	0.3348	0.3623	0.974055	0.6696	0.7246
275	0.8171	0.5	0.5	0.8171	0.33	0.3578	1	0.66	0.7156	0.8042	0.3531	0.3804	0.984212	0.7062	0.7608	0.7958	0.3347	0.3621	0.973932	0.6694	0.7242
276	0.8171	0.5	0.5	0.8172	0.3299	0.3576	1.00012	0.6598	0.7152	0.8039	0.353	0.3802	0.983845	0.706	0.7604	0.7956	0.3346	0.362	0.973687	0.6692	0.724
277	0.8172	0.5	0.5	0.8172	0.3298	0.3575	1	0.6596	0.715	0.8037	0.3528	0.38	0.98348	0.7056	0.76	0.7955	0.3344	0.3618	0.973446	0.6688	0.7236
278	0.8172	0.5	0.5	0.8172	0.3297	0.3573	1	0.6594	0.7146	0.8034	0.3527	0.3798	0.983113	0.7054	0.7596	0.7954	0.3343	0.3616	0.973324	0.6686	0.7232
279	0.8172	0.5	0.5	0.8172	0.3296	0.3571	1	0.6592	0.7142	0.8032	0.3525	0.3796	0.982868	0.705	0.7592	0.7952	0.3342	0.3615	0.973079	0.6684	0.723
280	0.8172	0.5	0.5	0.8172	0.3295	0.3569	1	0.659	0.7138	0.8029	0.3524	0.3794	0.982501	0.7048	0.7588	0.7951	0.3341	0.3613	0.972956	0.6682	0.7226
281	0.8172	0.5	0.5	0.8172	0.3293	0.3568	1	0.6586	0.7136	0.8027	0.3523	0.3792	0.982256	0.7046	0.7584	0.795	0.334	0.3611	0.972834	0.668	0.7222
282	0.8172	0.5	0.5	0.8172	0.3292	0.3566	1	0.6584	0.7132	0.8024	0.3521	0.3791	0.981889	0.7042	0.7582	0.7948	0.3339	0.361	0.972589	0.6678	0.722
283	0.8172	0.5	0.5	0.8172	0.3291	0.3564	1	0.6582	0.7128	0.8022	0.352	0.3789	0.981645	0.704	0.7578	0.7947	0.3338	0.3608	0.972467	0.6676	0.7216
284	0.8172	0.5	0.5	0.8172	0.329	0.3563	1	0.658	0.7126	0.8019	0.3519	0.3787	0.981278	0.7038	0.7574	0.7945	0.3337	0.3606	0.972222	0.6674	0.7212
285	0.8172	0.5	0.5	0.8172	0.3289	0.3561	1	0.6578	0.7122	0.8017	0.3517	0.3785	0.981033	0.7034	0.757	0.7944	0.3336	0.3605	0.9721	0.6672	0.721
286	0.8172	0.5	0.5	0.8172	0.3288	0.3559	1	0.6576	0.7118	0.8014	0.3516	0.3783	0.980666	0.7032	0.7566	0.7943	0.3335	0.3603	0.971977	0.667	0.7206
287	0.8172	0.5	0.5	0.8172	0.3287	0.3558	1	0.6574	0.7116	0.8012	0.3515	0.3781	0.980421	0.703	0.7562	0.7941	0.3334	0.3602	0.971733	0.6668	0.7204
288	0.8172	0.5	0.5	0.8172	0.3286	0.3556	1	0.6572	0.7112	0.8009	0.3513	0.3779	0.980054	0.7026	0.7558	0.794	0.3332	0.36	0.97161	0.6664	0.72
289	0.8172	0.5	0.5	0.8172	0.3285	0.3555	1	0.657	0.711	0.8007	0.3512	0.3778	0.979809	0.7024	0.7556	0.7939	0.3331	0.3598	0.971488	0.6662	0.7196
290	0.8172	0.5	0.5	0.8172	0.3284	0.3553	1	0.6568	0.7106	0.8004	0.3511	0.3776	0.979442	0.7022	0.7552	0.7937	0.333	0.3597	0.971243	0.666	0.7194
291	0.8172	0.5	0.5	0.8172	0.3283	0.3551	1	0.6566	0.7102	0.8002	0.351	0.3774	0.979197	0.702	0.7548	0.7936	0.3329	0.3595	0.971121	0.6658	0.719
292	0.8172	0.5	0.5	0.8172	0.3281	0.355	1	0.6562	0.71	0.7999	0.3508	0.3772	0.97883	0.7016	0.7544	0.7935	0.3328	0.3594	0.970999	0.6656	0.7188
293	0.8172	0.5	0.5	0.8172	0.328	0.3548	1	0.656	0.7096	0.7997	0.3507	0.377	0.978585	0.7014	0.754	0.7934	0.3327	0.3592	0.970876	0.6654	0.7184
294	0.8172	0.5	0.5	0.8172	0.3279	0.3547	1	0.6558	0.7094	0.7995	0.3506	0.3769	0.978341	0.7012	0.7538	0.7932	0.3326	0.3591	0.970631	0.6652	0.7182
295	0.8172	0.5	0.5	0.8172	0.3278	0.3545	1	0.6556	0.709	0.7992	0.3505	0.3767	0.977974	0.701	0.7534	0.7931	0.3325	0.3589	0.970509	0.665	0.7178
296	0.8172	0.5	0.5	0.8172	0.3277	0.3543	1	0.6554	0.7086	0.799	0.3503	0.3765	0.977729	0.7006	0.753	0.793	0.3324	0.3588	0.970387	0.6648	0.7176
297	0.8172	0.5	0.5	0.8172	0.3276	0.3542	1	0.6552	0.7084	0.7987	0.3502	0.3763	0.977362	0.7004	0.7526	0.7928	0.3323	0.3586	0.970142	0.6646	0.7172
298	0.8172	0.5	0.5	0.8172	0.3275	0.354	1	0.655	0.708	0.7985	0.3501	0.3762	0.977117	0.7002	0.7524	0.7927	0.3322	0.3585	0.97002	0.6644	0.717
299	0.8172	0.5	0.5	0.8172	0.3274	0.3539	1	0.6548	0.7078	0.7982	0.35	0.376	0.97675	0.7	0.752	0.7926	0.3321	0.3583	0.969897	0.6642	0.7166
300	0.8172	0.5	0.5	0.8172	0.3273	0.3537	1	0.6546	0.7074	0.798	0.3499	0.3758	0.976505	0.6998	0.7516	0.7924	0.3321	0.3582	0.969652	0.6642	0.7164
301	0.8172	0.5	0.5	0.8172	0.3273	0.3536	1	0.6546	0.7072	0.7978	0.3497	0.3756	0.97626	0.6994	0.7512	0.7923	0.332	0.358	0.96953	0.664	0.716
302	0.8172	0.5	0.5	0.8173	0.3272	0.3534	1.00012	0.6544	0.7068	0.7975	0.3496	0.3755	0.975893	0.6992	0.751	0.7922	0.3319	0.3579	0.969408	0.6638	0.7158
303	0.8173	0.5	0.5	0.8173	0.3271	0.3533	1	0.6542	0.7066	0.7973	0.3495	0.3753	0.975529	0.699	0.7506	0.7921	0.3318	0.3577	0.969167	0.6636	0.7154
304	0.8173	0.5	0.5	0.8173	0.327	0.3531	1	0.654	0.7062	0.7971	0.3494	0.3751	0.975284	0.6988	0.7502	0.7919	0.3317	0.3576	0.968922	0.6634	0.7152
305	0.8173	0.5	0.5	0.8173	0.3269	0.353	1	0.6538	0.706	0.7968	0.3493	0.375	0.974917	0.6986	0.75	0.7918	0.3316	0.3574	0.9688	0.6632	0.7148
306	0.8173	0.5	0.5	0.8173	0.3268	0.3528	1	0.6536	0.7056	0.7966	0.3492	0.3748	0.974673	0.6984	0.7496	0.7917	0.3315	0.3573	0.968677	0.663	0.7146
307	0.8173	0.5	0.5	0.8173	0.3267	0.3527	1	0.6534	0.7054	0.7963	0.349	0.3746	0.974306	0.698	0.7492	0.7916	0.3314	0.3571	0.968555	0.6628	0.7142
308	0.8173	0.5	0.5	0.8173	0.3266	0.3526	1	0.6532	0.7052	0.7961	0.3489	0.3745	0.974061	0.6978	0.749	0.7914	0.3313	0.357	0.96831	0.6626	0.714
309	0.8173	0.5	0.5	0.8173	0.3265	0.3524	1	0.653	0.7048	0.7959	0.3488	0.3743	0.973816	0.6976	0.7486	0.7913	0.3312	0.3569	0.968188	0.6624	0.7138
310	0.8173	0.5	0.5	0.8173	0.3264	0.3523	1	0.6528	0.7046	0.7956	0.3487	0.3741	0.973449	0.6974	0.7482	0.7912	0.3311	0.3567	0.968066	0.6622	0.7134
311	0.8173	0.5	0.5	0.8173	0.3263	0.3521	1	0.6526	0.7042	0.7954	0.3486	0.374	0.973204	0.6972	0.748	0.7911	0.3311	0.3566	0.967943	0.6622	0.7132
312	0.8173	0.5	0.5	0.8173	0.3262	0.352	1	0.6524	0.704	0.7952	0.3485	0.3738	0.97296	0.697	0.7476	0.7909	0.331	0.3564	0.967699	0.662	0.7128
313	0.8173	0.5	0.5	0.8173	0.3262	0.3518	1	0.6524	0.7036	0.7949	0.3484	0.3736	0.972593	0.6968	0.7472	0.7908	0.3309	0.3563	0.967576	0.6618	0.7126
314	0.8173	0.5	0.5	0.8173	0.3261	0.3517	1	0.6522	0.7034	0.7947	0.3483	0.3735	0.972348	0.6966	0.747	0.7907	0.3308	0.3562	0.967454	0.6616	0.7124
315	0.8173	0.5	0.5	0.8173	0.326	0.3516	1	0.652	0.7032	0.7945	0.3482	0.3733	0.972103	0.6964	0.7466	0.7906	0.3307	0.356	0.967331	0.6614	0.712
316	0.8173	0.5	0.5	0.8173	0.3259	0.3514	1	0.6518	0.7028	0.7942	0.348	0.3732	0.971736	0.696	0.7464	0.7904	0.3306	0.3559	0.967087	0.6612	0.7118
317	0.8173	0.5	0.5	0.8173	0.3258	0.3513	1	0.6516	0.7026	0.794	0.3479	0.373	0.971491	0.6958	0.746	0.7903	0.3305	0.3557	0.966964	0.661	0.7114
318	0.8173	0.5	0.5	0.8173	0.3257	0.3511	1	0.6514	0.7022	0.7938	0.3478	0.3728	0.971247	0.6956	0.7456	0.7902	0.3305	0.3556	0.966842	0.661	0.7112
319	0.8173	0.5	0.5	0.8173	0.3256	0.351	1	0.6512	0.702	0.7935	0.3477	0.3727	0.97088	0.6954	0.7454	0.7901	0.3304	0.3555	0.96672	0.6608	0.711
320	0.8173	0.5	0.5	0.8173	0.3256	0.3509	1	0.6512	0.7018	0.7933	0.3476	0.3725	0.970635	0.6952	0.745	0.79	0.3303	0.3553	0.966597	0.6606	0.7106
321	0.8173	0.5	0.5	0.8173	0.3255	0.3507	1	0.651	0.7014	0.7931	0.3475	0.3724	0.97039	0.695	0.7448	0.7898	0.3302	0.3552	0.966353	0.6604	0.7104
322	0.8173	0.5	0.5	0.8173	0.3254	0.3506	1	0.6508	0.7012	0.7929	0.3474	0.3722	0.970146	0.6948	0.7444	0.7897	0.3301	0.3551	0.96623	0.6602	0.7102
323	0.8173	0.5	0.5	0.8173	0.3253	0.3505	1	0.6506	0.701	0.7926	0.3473	0.3721	0.969779	0.6946	0.7442	0.7896	0.3301	0.3549	0.966108	0.6602	0.7098
324	0.8173	0.5	0.5	0.8173	0.3252	0.3503	1	0.6504	0.7006	0.7924	0.3472	0.3719	0.969534	0.6944	0.7438	0.7895	0.33	0.3548	0.965986	0.66	0.7096
325	0.8173	0.5	0.5	0.8173	0.3252	0.3502	1	0.6504	0.7004	0.7922	0.3471	0.3718	0.969289	0.6942	0.7436	0.7894	0.3299	0.3547	0.965863	0.6598	0.7094
326	0.8173	0.5	0.5	0.8173	0.3251	0.3501	1	0.6502	0.7002	0.792	0.347	0.3716	0.969044	0.694	0.7432	0.7892	0.3298	0.3546	0.965618	0.6596	0.7092
327	0.8173	0.5	0.5	0.8173	0.325	0.35	1	0.65	0.7	0.7917	0.3469	0.3715	0.968677	0.6938	0.743	0.7891	0.3297	0.3544	0.965496	0.6594	0.7088
328	0.8173	0.5	0.5	0.8173	0.3249	0.3498	1	0.6498	0.6996	0.7915	0.3468	0.3713	0.968433	0.6936	0.7426	0.789	0.3297	0.3543	0.965374	0.6594	0.7086
329	0.8173	0.5	0.5	0.8173	0.3249	0.3497	1	0.6498	0.6994	0.7913	0.3467	0.3712	0.968188	0.6934	0.7424	0.7889	0.3296	0.3542	0.965251	0.6592	0.7084
330	0.8173	0.5	0.5	0.8173	0.3248	0.3496	1	0.6496	0.6992	0.7911	0.3466	0.371	0.967943	0.6932	0.742	0.7888	0.3295	0.354	0.965129	0.659	0.708
331	0.8173	0.5	0.5	0.8173	0.3247	0.3494	1	0.6494	0.6988	0.7908	0.3465	0.3709	0.967576	0.693	0.7418	0.7887	0.3294	0.3539	0.965007	0.6588	0.7078
332	0.8173	0.5	0.5	0.8173	0.3246	0.3493	1	0.6492	0.6986	0.7906	0.3464	0.3707	0.967331	0.6928	0.7414	0.7885	0.3294	0.3538	0.964762	0.6588	0.7076
333	0.8173	0.5	0.5	0.8173	0.3246	0.3492	1	0.6492	0.6984	0.7904	0.3463	0.3706	0.967087	0.6926	0.7412	0.7884	0.3293	0.3537	0.96464	0.6586	0.7074
334	0.8174	0.5	0.5	0.8174	0.3245	0.3491	1	0.649	0.6982	0.7902	0.3462	0.3704	0.966724	0.6924	0.7408	0.7883	0.3292	0.3536	0.964399	0.6584	0.7072
335	0.8174	0.5	0.5	0.8174	0.3244	0.3489	1	0.6488	0.6978	0.79	0.3461	0.3703	0.966479	0.6922	0.7406	0.7882	0.3292	0.3534	0.964277	0.6584	0.7068
336	0.8174	0.5	0.5	0.8174	0.3243	0.3488	1	0.6486	0.6976	0.7897	0.346	0.3701	0.966112	0.692	0.7402	0.7881	0.3291	0.3533	0.964155	0.6582	0.7066
337	0.8174	0.5	0.5	0.8174	0.3243	0.3487	1	0.6486	0.6974	0.7895	0.3459	0.37	0.965867	0.6918	0.74	0.788	0.329	0.3532	0.964032	0.658	0.7064
338	0.8174	0.5	0.5	0.8174	0.3242	0.3486	1	0.6484	0.6972	0.7893	0.3458	0.3698	0.965623	0.6916	0.7396	0.7879	0.3289	0.3531	0.96391	0.6578	0.7062
339	0.8174	0.5	0.5	0.8174	0.3241	0.3485	1	0.6482	0.697	0.7891	0.3457	0.3697	0.965378	0.6914	0.7394	0.7878	0.3289	0.3529	0.963788	0.6578	0.7058
340	0.8174	0.5	0.5	0.8174	0.3241	0.3483	1	0.6482	0.6966	0.7889	0.3456	0.3695	0.965133	0.6912	0.739	0.7876	0.3288	0.3528	0.963543	0.6576	0.7056
341	0.8174	0.5	0.5	0.8174	0.324	0.3482	1	0.648	0.6964	0.7886	0.3455	0.3694	0.964766	0.691	0.7388	0.7875	0.3287	0.3527	0.963421	0.6574	0.7054
342	0.8174	0.5	0.5	0.8174	0.3239	0.3481	1	0.6478	0.6962	0.7884	0.3455	0.3693	0.964522	0.691	0.7386	0.7874	0.3287	0.3526	0.963298	0.6574	0.7052
343	0.8174	0.5	0.5	0.8174	0.3238	0.348	1	0.6476	0.696	0.7882	0.3454	0.3691	0.964277	0.6908	0.7382	0.7873	0.3286	0.3525	0.963176	0.6572	0.705
344	0.8174	0.5	0.5	0.8174	0.3238	0.3479	1	0.6476	0.6958	0.788	0.3453	0.369	0.964032	0.6906	0.738	0.7872	0.3285	0.3524	0.963054	0.657	0.7048
345	0.8174	0.5	0.5	0.8174	0.3237	0.3477	1	0.6474	0.6954	0.7878	0.3452	0.3688	0.963788	0.6904	0.7376	0.7871	0.3285	0.3522	0.962931	0.657	0.7044
346	0.8174	0.5	0.5	0.8174	0.3236	0.3476	1	0.6472	0.6952	0.7876	0.3451	0.3687	0.963543	0.6902	0.7374	0.787	0.3284	0.3521	0.962809	0.6568	0.7042
347	0.8174	0.5	0.5	0.8174	0.3236	0.3475	1	0.6472	0.695	0.7874	0.345	0.3686	0.963298	0.69	0.7372	0.7869	0.3283	0.352	0.962687	0.6566	0.704
348	0.8174	0.5	0.5	0.8174	0.3235	0.3474	1	0.647	0.6948	0.7871	0.3449	0.3684	0.962931	0.6898	0.7368	0.7868	0.3283	0.3519	0.962564	0.6566	0.7038
349	0.8174	0.5	0.5	0.8174	0.3235	0.3473	1	0.647	0.6946	0.7869	0.3448	0.3683	0.962687	0.6896	0.7366	0.7866	0.3282	0.3518	0.96232	0.6564	0.7036
350	0.8174	0.5	0.5	0.8174	0.3234	0.3472	1	0.6468	0.6944	0.7867	0.3447	0.3682	0.962442	0.6894	0.7364	0.7865	0.3281	0.3517	0.962197	0.6562	0.7034
351	0.8174	0.5	0.5	0.8174	0.3233	0.347	1	0.6466	0.694	0.7865	0.3446	0.368	0.962197	0.6892	0.736	0.7864	0.3281	0.3515	0.962075	0.6562	0.703
352	0.8174	0.5	0.5	0.8174	0.3233	0.3469	1	0.6466	0.6938	0.7863	0.3446	0.3679	0.961953	0.6892	0.7358	0.7863	0.328	0.3514	0.961953	0.656	0.7028
353	0.8174	0.5	0.5	0.8174	0.3232	0.3468	1	0.6464	0.6936	0.7861	0.3445	0.3677	0.961708	0.689	0.7354	0.7862	0.3279	0.3513	0.96183	0.6558	0.7026
354	0.8174	0.5	0.5	0.8174	0.3231	0.3467	1	0.6462	0.6934	0.7859	0.3444	0.3676	0.961463	0.6888	0.7352	0.7861	0.3279	0.3512	0.961708	0.6558	0.7024
355	0.8174	0.5	0.5	0.8174	0.3231	0.3466	1	0.6462	0.6932	0.7857	0.3443	0.3675	0.961218	0.6886	0.735	0.786	0.3278	0.3511	0.961586	0.6556	0.7022
356	0.8174	0.5	0.5	0.8174	0.323	0.3465	1	0.646	0.693	0.7855	0.3442	0.3673	0.960974	0.6884	0.7346	0.7859	0.3278	0.351	0.961463	0.6556	0.702
357	0.8174	0.5	0.5	0.8174	0.3229	0.3464	1	0.6458	0.6928	0.7853	0.3441	0.3672	0.960729	0.6882	0.7344	0.7858	0.3277	0.3509	0.961341	0.6554	0.7018
358	0.8174	0.5	0.5	0.8174	0.3229	0.3463	1	0.6458	0.6926	0.7851	0.344	0.3671	0.960484	0.688	0.7342	0.7857	0.3276	0.3508	0.961218	0.6552	0.7016
359	0.8174	0.5	0.5	0.8174	0.3228	0.3462	1	0.6456	0.6924	0.7848	0.344	0.367	0.960117	0.688	0.734	0.7856	0.3276	0.3507	0.961096	0.6552	0.7014
360	0.8174	0.5	0.5	0.8174	0.3228	0.3461	1	0.6456	0.6922	0.7846	0.3439	0.3668	0.959873	0.6878	0.7336	0.7855	0.3275	0.3506	0.960974	0.655	0.7012
361	0.8174	0.5	0.5	0.8174	0.3227	0.3459	1	0.6454	0.6918	0.7844	0.3438	0.3667	0.959628	0.6876	0.7334	0.7854	0.3274	0.3505	0.960851	0.6548	0.701
362	0.8174	0.5	0.5	0.8174	0.3226	0.3458	1	0.6452	0.6916	0.7842	0.3437	0.3666	0.959383	0.6874	0.7332	0.7853	0.3274	0.3503	0.960729	0.6548	0.7006
363	0.8174	0.5	0.5	0.8174	0.3226	0.3457	1	0.6452	0.6914	0.784	0.3436	0.3664	0.959139	0.6872	0.7328	0.7852	0.3273	0.3502	0.960607	0.6546	0.7004
364	0.8174	0.5	0.5	0.8174	0.3225	0.3456	1	0.645	0.6912	0.7838	0.3436	0.3663	0.958894	0.6872	0.7326	0.7851	0.3273	0.3501	0.960484	0.6546	0.7002
365	0.8174	0.5	0.5	0.8174	0.3225	0.3455	1	0.645	0.691	0.7836	0.3435	0.3662	0.958649	0.687	0.7324	0.785	0.3272	0.35	0.960362	0.6544	0.7
366	0.8174	0.5	0.5	0.8174	0.3224	0.3454	1	0.6448	0.6908	0.7834	0.3434	0.3661	0.958405	0.6868	0.7322	0.7849	0.3272	0.3499	0.96024	0.6544	0.6998
367	0.8174	0.5	0.5	0.8174	0.3224	0.3453	1	0.6448	0.6906	0.7832	0.3433	0.3659	0.95816	0.6866	0.7318	0.7848	0.3271	0.3498	0.960117	0.6542	0.6996
368	0.8174	0.5	0.5	0.8174	0.3223	0.3452	1	0.6446	0.6904	0.783	0.3432	0.3658	0.957915	0.6864	0.7316	0.7847	0.327	0.3497	0.959995	0.654	0.6994
369	0.8174	0.5	0.5	0.8174	0.3223	0.3451	1	0.6446	0.6902	0.7828	0.3432	0.3657	0.957671	0.6864	0.7314	0.7846	0.327	0.3496	0.959873	0.654	0.6992
370	0.8174	0.5	0.5	0.8174	0.3222	0.345	1	0.6444	0.69	0.7826	0.3431	0.3656	0.957426	0.6862	0.7312	0.7845	0.3269	0.3495	0.95975	0.6538	0.699
371	0.8174	0.5	0.5	0.8174	0.3221	0.3449	1	0.6442	0.6898	0.7824	0.343	0.3654	0.957181	0.686	0.7308	0.7844	0.3269	0.3494	0.959628	0.6538	0.6988
372	0.8174	0.5	0.5	0.8175	0.3221	0.3448	1.00012	0.6442	0.6896	0.7822	0.3429	0.3653	0.956937	0.6858	0.7306	0.7843	0.3268	0.3493	0.959506	0.6536	0.6986
373	0.8175	0.5	0.5	0.8175	0.322	0.3447	1	0.644	0.6894	0.782	0.3428	0.3652	0.956575	0.6856	0.7304	0.7842	0.3268	0.3492	0.959266	0.6536	0.6984
374	0.8175	0.5	0.5	0.8175	0.322	0.3446	1	0.644	0.6892	0.7818	0.3428	0.3651	0.95633	0.6856	0.7302	0.7841	0.3267	0.3491	0.959144	0.6534	0.6982
375	0.8175	0.5	0.5	0.8175	0.3219	0.3445	1	0.6438	0.689	0.7816	0.3427	0.3649	0.956086	0.6854	0.7298	0.784	0.3267	0.349	0.959021	0.6534	0.698
376	0.8175	0.5	0.5	0.8175	0.3219	0.3444	1	0.6438	0.6888	0.7814	0.3426	0.3648	0.955841	0.6852	0.7296	0.7839	0.3266	0.3489	0.958899	0.6532	0.6978
377	0.8175	0.5	0.5	0.8175	0.3218	0.3443	1	0.6436	0.6886	0.7812	0.3425	0.3647	0.955596	0.685	0.7294	0.7838	0.3266	0.3488	0.958777	0.6532	0.6976
378	0.8175	0.5	0.5	0.8175	0.3218	0.3442	1	0.6436	0.6884	0.7811	0.3425	0.3646	0.955474	0.685	0.7292	0.7837	0.3265	0.3487	0.958654	0.653	0.6974
379	0.8175	0.5	0.5	0.8175	0.3217	0.3441	1	0.6434	0.6882	0.7809	0.3424	0.3645	0.955229	0.6848	0.729	0.7836	0.3264	0.3486	0.958532	0.6528	0.6972
380	0.8175	0.5	0.5	0.8175	0.3217	0.344	1	0.6434	0.688	0.7807	0.3423	0.3643	0.954985	0.6846	0.7286	0.7835	0.3264	0.3485	0.95841	0.6528	0.697
381	0.8175	0.5	0.5	0.8175	0.3216	0.3439	1	0.6432	0.6878	0.7805	0.3422	0.3642	0.95474	0.6844	0.7284	0.7834	0.3263	0.3484	0.958287	0.6526	0.6968
382	0.8175	0.5	0.5	0.8175	0.3216	0.3438	1	0.6432	0.6876	0.7803	0.3422	0.3641	0.954495	0.6844	0.7282	0.7833	0.3263	0.3483	0.958165	0.6526	0.6966
383	0.8175	0.5	0.5	0.8175	0.3215	0.3437	1	0.643	0.6874	0.7801	0.3421	0.364	0.954251	0.6842	0.728	0.7832	0.3262	0.3482	0.958043	0.6524	0.6964
384	0.8175	0.5	0.5	0.8175	0.3215	0.3436	1	0.643	0.6872	0.7799	0.342	0.3639	0.954006	0.684	0.7278	0.7831	0.3262	0.3481	0.95792	0.6524	0.6962
385	0.8175	0.5	0.5	0.8175	0.3214	0.3435	1	0.6428	0.687	0.7797	0.3419	0.3638	0.953761	0.6838	0.7276	0.783	0.3261	0.348	0.957798	0.6522	0.696
386	0.8175	0.5	0.5	0.8175	0.3214	0.3435	1	0.6428	0.687	0.7795	0.3419	0.3636	0.953517	0.6838	0.7272	0.7829	0.3261	0.348	0.957676	0.6522	0.696
387	0.8175	0.5	0.5	0.8175	0.3213	0.3434	1	0.6426	0.6868	0.7793	0.3418	0.3635	0.953272	0.6836	0.727	0.7828	0.326	0.3479	0.957554	0.652	0.6958
388	0.8175	0.5	0.5	0.8175	0.3213	0.3433	1	0.6426	0.6866	0.7791	0.3417	0.3634	0.953028	0.6834	0.7268	0.7827	0.326	0.3478	0.957431	0.652	0.6956
389	0.8175	0.5	0.5	0.8175	0.3212	0.3432	1	0.6424	0.6864	0.7789	0.3417	0.3633	0.952783	0.6834	0.7266	0.7826	0.3259	0.3477	0.957309	0.6518	0.6954
390	0.8175	0.5	0.5	0.8175	0.3212	0.3431	1	0.6424	0.6862	0.7788	0.3416	0.3632	0.952661	0.6832	0.7264	0.7825	0.3259	0.3476	0.957187	0.6518	0.6952
391	0.8175	0.5	0.5	0.8175	0.3211	0.343	1	0.6422	0.686	0.7786	0.3415	0.3631	0.952416	0.683	0.7262	0.7824	0.3258	0.3475	0.957064	0.6516	0.695
392	0.8175	0.5	0.5	0.8175	0.3211	0.3429	1	0.6422	0.6858	0.7784	0.3415	0.363	0.952171	0.683	0.726	0.7823	0.3258	0.3474	0.956942	0.6516	0.6948
393	0.8175	0.5	0.5	0.8175	0.321	0.3428	1	0.642	0.6856	0.7782	0.3414	0.3628	0.951927	0.6828	0.7256	0.7822	0.3258	0.3473	0.95682	0.6516	0.6946
394	0.8175	0.5	0.5	0.8175	0.321	0.3427	1	0.642	0.6854	0.778	0.3413	0.3627	0.951682	0.6826	0.7254	0.7822	0.3257	0.3472	0.95682	0.6514	0.6944
395	0.8175	0.5	0.5	0.8175	0.321	0.3426	1	0.642	0.6852	0.7778	0.3412	0.3626	0.951437	0.6824	0.7252	0.7821	0.3257	0.3471	0.956697	0.6514	0.6942
396	0.8175	0.5	0.5	0.8175	0.3209	0.3425	1	0.6418	0.685	0.7776	0.3412	0.3625	0.951193	0.6824	0.725	0.782	0.3256	0.347	0.956575	0.6512	0.694
397	0.8175	0.5	0.5	0.8175	0.3209	0.3425	1	0.6418	0.685	0.7775	0.3411	0.3624	0.95107	0.6822	0.7248	0.7819	0.3256	0.347	0.956453	0.6512	0.694
398	0.8175	0.5	0.5	0.8175	0.3208	0.3424	1	0.6416	0.6848	0.7773	0.341	0.3623	0.950826	0.682	0.7246	0.7818	0.3255	0.3469	0.95633	0.651	0.6938
399	0.8175	0.5	0.5	0.8175	0.3208	0.3423	1	0.6416	0.6846	0.7771	0.341	0.3622	0.950581	0.682	0.7244	0.7817	0.3255	0.3468	0.956208	0.651	0.6936
400	0.8175	0.5	0.5	0.8175	0.3207	0.3422	1	0.6414	0.6844	0.7769	0.3409	0.3621	0.950336	0.6818	0.7242	0.7816	0.3254	0.3467	0.956086	0.6508	0.6934
401	0.8175	0.5	0.5	0.8175	0.3207	0.3421	1	0.6414	0.6842	0.7767	0.3408	0.362	0.950092	0.6816	0.724	0.7815	0.3254	0.3466	0.955963	0.6508	0.6932
402	0.8175	0.5	0.5	0.8175	0.3206	0.342	1	0.6412	0.684	0.7765	0.3408	0.3619	0.949847	0.6816	0.7238	0.7814	0.3253	0.3465	0.955841	0.6506	0.693
403	0.8175	0.5	0.5	0.8175	0.3206	0.3419	1	0.6412	0.6838	0.7764	0.3407	0.3617	0.949725	0.6814	0.7234	0.7813	0.3253	0.3464	0.955719	0.6506	0.6928
404	0.8175	0.5	0.5	0.8175	0.3206	0.3419	1	0.6412	0.6838	0.7762	0.3406	0.3616	0.94948	0.6812	0.7232	0.7813	0.3253	0.3463	0.955719	0.6506	0.6926
405	0.8175	0.5	0.5	0.8175	0.3205	0.3418	1	0.641	0.6836	0.776	0.3406	0.3615	0.949235	0.6812	0.723	0.7812	0.3252	0.3463	0.955596	0.6504	0.6926
406	0.8175	0.5	0.5	0.8175	0.3205	0.3417	1	0.641	0.6834	0.7758	0.3405	0.3614	0.948991	0.681	0.7228	0.7811	0.3252	0.3462	0.955474	0.6504	0.6924
407	0.8175	0.5	0.5	0.8175	0.3204	0.3416	1	0.6408	0.6832	0.7756	0.3404	0.3613	0.948746	0.6808	0.7226	0.781	0.3251	0.3461	0.955352	0.6502	0.6922
408	0.8175	0.5	0.5	0.8175	0.3204	0.3415	1	0.6408	0.683	0.7755	0.3404	0.3612	0.948624	0.6808	0.7224	0.7809	0.3251	0.346	0.955229	0.6502	0.692
409	0.8175	0.5	0.5	0.8175	0.3204	0.3414	1	0.6408	0.6828	0.7753	0.3403	0.3611	0.948379	0.6806	0.7222	0.7808	0.325	0.3459	0.955107	0.65	0.6918
410	0.8175	0.5	0.5	0.8175	0.3203	0.3414	1	0.6406	0.6828	0.7751	0.3403	0.361	0.948135	0.6806	0.722	0.7807	0.325	0.3458	0.954985	0.65	0.6916
411	0.8175	0.5	0.5	0.8175	0.3203	0.3413	1	0.6406	0.6826	0.7749	0.3402	0.3609	0.94789	0.6804	0.7218	0.7806	0.325	0.3458	0.954862	0.65	0.6916
412	0.8175	0.5	0.5	0.8175	0.3202	0.3412	1	0.6404	0.6824	0.7748	0.3401	0.3608	0.947768	0.6802	0.7216	0.7806	0.3249	0.3457	0.954862	0.6498	0.6914
413	0.8175	0.5	0.5	0.8175	0.3202	0.3411	1	0.6404	0.6822	0.7746	0.3401	0.3607	0.947523	0.6802	0.7214	0.7805	0.3249	0.3456	0.95474	0.6498	0.6912
414	0.8175	0.5	0.5	0.8175	0.3202	0.341	1	0.6404	0.682	0.7744	0.34	0.3606	0.947278	0.68	0.7212	0.7804	0.3248	0.3455	0.954618	0.6496	0.691
415	0.8175	0.5	0.5	0.8175	0.3201	0.3409	1	0.6402	0.6818	0.7742	0.3399	0.3605	0.947034	0.6798	0.721	0.7803	0.3248	0.3454	0.954495	0.6496	0.6908
416	0.8175	0.5	0.5	0.8175	0.3201	0.3409	1	0.6402	0.6818	0.7741	0.3399	0.3604	0.946911	0.6798	0.7208	0.7802	0.3248	0.3453	0.954373	0.6496	0.6906
417	0.8175	0.5	0.5	0.8175	0.32	0.3408	1	0.64	0.6816	0.7739	0.3398	0.3603	0.946667	0.6796	0.7206	0.7801	0.3247	0.3453	0.954251	0.6494	0.6906
418	0.8175	0.5	0.5	0.8175	0.32	0.3407	1	0.64	0.6814	0.7737	0.3398	0.3602	0.946422	0.6796	0.7204	0.78	0.3247	0.3452	0.954128	0.6494	0.6904
419	0.8175	0.5	0.5	0.8175	0.32	0.3406	1	0.64	0.6812	0.7735	0.3397	0.3601	0.946177	0.6794	0.7202	0.78	0.3246	0.3451	0.954128	0.6492	0.6902
420	0.8175	0.5	0.5	0.8175	0.3199	0.3406	1	0.6398	0.6812	0.7734	0.3396	0.36	0.946055	0.6792	0.72	0.7799	0.3246	0.345	0.954006	0.6492	0.69
421	0.8175	0.5	0.5	0.8176	0.3199	0.3405	1.00012	0.6398	0.681	0.7732	0.3396	0.3599	0.94581	0.6792	0.7198	0.7798	0.3246	0.3449	0.953884	0.6492	0.6898
422	0.8175	0.5	0.5	0.8176	0.3198	0.3404	1.00012	0.6396	0.6808	0.773	0.3395	0.3598	0.945566	0.679	0.7196	0.7797	0.3245	0.3449	0.953761	0.649	0.6898
423	0.8176	0.5	0.5	0.8176	0.3198	0.3403	1	0.6396	0.6806	0.7729	0.3395	0.3597	0.945328	0.679	0.7194	0.7796	0.3245	0.3448	0.953523	0.649	0.6896
424	0.8176	0.5	0.5	0.8176	0.3198	0.3402	1	0.6396	0.6804	0.7727	0.3394	0.3596	0.945083	0.6788	0.7192	0.7795	0.3244	0.3447	0.9534	0.6488	0.6894
425	0.8176	0.5	0.5	0.8176	0.3197	0.3402	1	0.6394	0.6804	0.7725	0.3393	0.3595	0.944839	0.6786	0.719	0.7795	0.3244	0.3446	0.9534	0.6488	0.6892
426	0.8176	0.5	0.5	0.8176	0.3197	0.3401	1	0.6394	0.6802	0.7724	0.3393	0.3594	0.944716	0.6786	0.7188	0.7794	0.3244	0.3446	0.953278	0.6488	0.6892
427	0.8176	0.5	0.5	0.8176	0.3197	0.34	1	0.6394	0.68	0.7722	0.3392	0.3593	0.944472	0.6784	0.7186	0.7793	0.3243	0.3445	0.953156	0.6486	0.689
428	0.8176	0.5	0.5	0.8176	0.3196	0.3399	1	0.6392	0.6798	0.772	0.3392	0.3592	0.944227	0.6784	0.7184	0.7792	0.3243	0.3444	0.953033	0.6486	0.6888
429	0.8176	0.5	0.5	0.8176	0.3196	0.3399	1	0.6392	0.6798	0.7719	0.3391	0.3591	0.944105	0.6782	0.7182	0.7791	0.3243	0.3443	0.952911	0.6486	0.6886
430	0.8176	0.5	0.5	0.8176	0.3196	0.3398	1	0.6392	0.6796	0.7717	0.3391	0.359	0.94386	0.6782	0.718	0.7791	0.3242	0.3443	0.952911	0.6484	0.6886
431	0.8176	0.5	0.5	0.8176	0.3195	0.3397	1	0.639	0.6794	0.7715	0.339	0.3589	0.943615	0.678	0.7178	0.779	0.3242	0.3442	0.952789	0.6484	0.6884
432	0.8176	0.5	0.5	0.8176	0.3195	0.3396	1	0.639	0.6792	0.7714	0.3389	0.3588	0.943493	0.6778	0.7176	0.7789	0.3241	0.3441	0.952666	0.6482	0.6882
433	0.8176	0.5	0.5	0.8176	0.3195	0.3396	1	0.639	0.6792	0.7712	0.3389	0.3587	0.943249	0.6778	0.7174	0.7788	0.3241	0.344	0.952544	0.6482	0.688
434	0.8176	0.5	0.5	0.8176	0.3194	0.3395	1	0.6388	0.679	0.771	0.3388	0.3586	0.943004	0.6776	0.7172	0.7787	0.3241	0.344	0.952422	0.6482	0.688
435	0.8176	0.5	0.5	0.8176	0.3194	0.3394	1	0.6388	0.6788	0.7709	0.3388	0.3585	0.942882	0.6776	0.717	0.7787	0.324	0.3439	0.952422	0.648	0.6878
436	0.8176	0.5	0.5	0.8176	0.3194	0.3394	1	0.6388	0.6788	0.7707	0.3387	0.3584	0.942637	0.6774	0.7168	0.7786	0.324	0.3438	0.952299	0.648	0.6876
437	0.8176	0.5	0.5	0.8176	0.3193	0.3393	1	0.6386	0.6786	0.7705	0.3387	0.3584	0.942392	0.6774	0.7168	0.7785	0.324	0.3437	0.952177	0.648	0.6874
438	0.8176	0.5	0.5	0.8176	0.3193	0.3392	1	0.6386	0.6784	0.7704	0.3386	0.3583	0.94227	0.6772	0.7166	0.7784	0.3239	0.3437	0.952055	0.6478	0.6874
439	0.8176	0.5	0.5	0.8176	0.3193	0.3391	1	0.6386	0.6782	0.7702	0.3386	0.3582	0.942025	0.6772	0.7164	0.7783	0.3239	0.3436	0.951932	0.6478	0.6872
440	0.8176	0.5	0.5	0.8176	0.3192	0.3391	1	0.6384	0.6782	0.7701	0.3385	0.3581	0.941903	0.677	0.7162	0.7783	0.3239	0.3435	0.951932	0.6478	0.687
441	0.8176	0.5	0.5	0.8176	0.3192	0.339	1	0.6384	0.678	0.7699	0.3384	0.358	0.941659	0.6768	0.716	0.7782	0.3238	0.3434	0.95181	0.6476	0.6868
442	0.8176	0.5	0.5	0.8176	0.3192	0.3389	1	0.6384	0.6778	0.7697	0.3384	0.3579	0.941414	0.6768	0.7158	0.7781	0.3238	0.3434	0.951688	0.6476	0.6868
443	0.8176	0.5	0.5	0.8176	0.3191	0.3389	1	0.6382	0.6778	0.7696	0.3383	0.3578	0.941292	0.6766	0.7156	0.778	0.3238	0.3433	0.951566	0.6476	0.6866
444	0.8176	0.5	0.5	0.8176	0.3191	0.3388	1	0.6382	0.6776	0.7694	0.3383	0.3577	0.941047	0.6766	0.7154	0.778	0.3237	0.3432	0.951566	0.6474	0.6864
445	0.8176	0.5	0.5	0.8176	0.3191	0.3387	1	0.6382	0.6774	0.7693	0.3382	0.3576	0.940925	0.6764	0.7152	0.7779	0.3237	0.3432	0.951443	0.6474	0.6864
446	0.8176	0.5	0.5	0.8176	0.319	0.3387	1	0.638	0.6774	0.7691	0.3382	0.3575	0.94068	0.6764	0.715	0.7778	0.3237	0.3431	0.951321	0.6474	0.6862
447	0.8176	0.5	0.5	0.8176	0.319	0.3386	1	0.638	0.6772	0.7689	0.3381	0.3574	0.940435	0.6762	0.7148	0.7777	0.3236	0.343	0.951199	0.6472	0.686
448	0.8176	0.5	0.5	0.8176	0.319	0.3385	1	0.638	0.677	0.7688	0.3381	0.3574	0.940313	0.6762	0.7148	0.7777	0.3236	0.343	0.951199	0.6472	0.686
449	0.8176	0.5	0.5	0.8176	0.319	0.3385	1	0.638	0.677	0.7686	0.338	0.3573	0.940068	0.676	0.7146	0.7776	0.3236	0.3429	0.951076	0.6472	0.6858
450	0.8176	0.5	0.5	0.8176	0.3189	0.3384	1	0.6378	0.6768	0.7685	0.338	0.3572	0.939946	0.676	0.7144	0.7775	0.3235	0.3428	0.950954	0.647	0.6856
451	0.8176	0.5	0.5	0.8176	0.3189	0.3383	1	0.6378	0.6766	0.7683	0.3379	0.3571	0.939702	0.6758	0.7142	0.7774	0.3235	0.3427	0.950832	0.647	0.6854
452	0.8176	0.5	0.5	0.8176	0.3189	0.3383	1	0.6378	0.6766	0.7682	0.3379	0.357	0.939579	0.6758	0.714	0.7774	0.3235	0.3427	0.950832	0.647	0.6854
453	0.8176	0.5	0.5	0.8176	0.3188	0.3382	1	0.6376	0.6764	0.768	0.3378	0.3569	0.939335	0.6756	0.7138	0.7773	0.3234	0.3426	0.950709	0.6468	0.6852
454	0.8176	0.5	0.5	0.8176	0.3188	0.3381	1	0.6376	0.6762	0.7678	0.3378	0.3568	0.93909	0.6756	0.7136	0.7772	0.3234	0.3425	0.950587	0.6468	0.685
455	0.8176	0.5	0.5	0.8176	0.3188	0.3381	1	0.6376	0.6762	0.7677	0.3377	0.3567	0.938968	0.6754	0.7134	0.7771	0.3234	0.3425	0.950465	0.6468	0.685
456	0.8176	0.5	0.5	0.8176	0.3187	0.338	1	0.6374	0.676	0.7675	0.3377	0.3567	0.938723	0.6754	0.7134	0.7771	0.3233	0.3424	0.950465	0.6466	0.6848
457	0.8176	0.5	0.5	0.8176	0.3187	0.3379	1	0.6374	0.6758	0.7674	0.3376	0.3566	0.938601	0.6752	0.7132	0.777	0.3233	0.3423	0.950342	0.6466	0.6846
458	0.8176	0.5	0.5	0.8176	0.3187	0.3379	1	0.6374	0.6758	0.7672	0.3376	0.3565	0.938356	0.6752	0.713	0.7769	0.3233	0.3423	0.95022	0.6466	0.6846
459	0.8176	0.5	0.5	0.8176	0.3187	0.3378	1	0.6374	0.6756	0.7671	0.3375	0.3564	0.938234	0.675	0.7128	0.7769	0.3233	0.3422	0.95022	0.6466	0.6844
460	0.8176	0.5	0.5	0.8176	0.3186	0.3377	1	0.6372	0.6754	0.7669	0.3375	0.3563	0.937989	0.675	0.7126	0.7768	0.3232	0.3421	0.950098	0.6464	0.6842
461	0.8176	0.5	0.5	0.8176	0.3186	0.3377	1	0.6372	0.6754	0.7668	0.3374	0.3562	0.937867	0.6748	0.7124	0.7767	0.3232	0.3421	0.949976	0.6464	0.6842
462	0.8176	0.5	0.5	0.8176	0.3186	0.3376	1	0.6372	0.6752	0.7666	0.3374	0.3561	0.937622	0.6748	0.7122	0.7766	0.3232	0.342	0.949853	0.6464	0.684
463	0.8176	0.5	0.5	0.8176	0.3186	0.3375	1	0.6372	0.675	0.7665	0.3373	0.3561	0.9375	0.6746	0.7122	0.7766	0.3231	0.3419	0.949853	0.6462	0.6838
464	0.8176	0.5	0.5	0.8176	0.3185	0.3375	1	0.637	0.675	0.7663	0.3373	0.356	0.937255	0.6746	0.712	0.7765	0.3231	0.3419	0.949731	0.6462	0.6838
465	0.8176	0.5	0.5	0.8176	0.3185	0.3374	1	0.637	0.6748	0.7662	0.3372	0.3559	0.937133	0.6744	0.7118	0.7764	0.3231	0.3418	0.949609	0.6462	0.6836
466	0.8176	0.5	0.5	0.8176	0.3185	0.3374	1	0.637	0.6748	0.766	0.3372	0.3558	0.936888	0.6744	0.7116	0.7764	0.323	0.3418	0.949609	0.646	0.6836
467	0.8176	0.5	0.5	0.8176	0.3184	0.3373	1	0.6368	0.6746	0.7659	0.3371	0.3557	0.936766	0.6742	0.7114	0.7763	0.323	0.3417	0.949486	0.646	0.6834
468	0.8176	0.5	0.5	0.8176	0.3184	0.3372	1	0.6368	0.6744	0.7657	0.3371	0.3557	0.936522	0.6742	0.7114	0.7762	0.323	0.3416	0.949364	0.646	0.6832
469	0.8176	0.5	0.5	0.8176	0.3184	0.3372	1	0.6368	0.6744	0.7656	0.337	0.3556	0.936399	0.674	0.7112	0.7761	0.323	0.3416	0.949242	0.646	0.6832
470	0.8176	0.5	0.5	0.8176	0.3184	0.3371	1	0.6368	0.6742	0.7654	0.337	0.3555	0.936155	0.674	0.711	0.7761	0.3229	0.3415	0.949242	0.6458	0.683
471	0.8176	0.5	0.5	0.8176	0.3183	0.3371	1	0.6366	0.6742	0.7653	0.3369	0.3554	0.936032	0.6738	0.7108	0.776	0.3229	0.3414	0.949119	0.6458	0.6828
472	0.8176	0.5	0.5	0.8176	0.3183	0.337	1	0.6366	0.674	0.7651	0.3369	0.3553	0.935788	0.6738	0.7106	0.7759	0.3229	0.3414	0.948997	0.6458	0.6828
473	0.8176	0.5	0.5	0.8176	0.3183	0.3369	1	0.6366	0.6738	0.765	0.3368	0.3552	0.935665	0.6736	0.7104	0.7759	0.3228	0.3413	0.948997	0.6456	0.6826
474	0.8176	0.5	0.5	0.8176	0.3183	0.3369	1	0.6366	0.6738	0.7648	0.3368	0.3552	0.935421	0.6736	0.7104	0.7758	0.3228	0.3413	0.948875	0.6456	0.6826
475	0.8176	0.5	0.5	0.8176	0.3182	0.3368	1	0.6364	0.6736	0.7647	0.3368	0.3551	0.935298	0.6736	0.7102	0.7757	0.3228	0.3412	0.948752	0.6456	0.6824
476	0.8176	0.5	0.5	0.8176	0.3182	0.3368	1	0.6364	0.6736	0.7646	0.3367	0.355	0.935176	0.6734	0.71	0.7757	0.3228	0.3411	0.948752	0.6456	0.6822
477	0.8176	0.5	0.5	0.8176	0.3182	0.3367	1	0.6364	0.6734	0.7644	0.3367	0.3549	0.934932	0.6734	0.7098	0.7756	0.3227	0.3411	0.94863	0.6454	0.6822
478	0.8176	0.5	0.5	0.8176	0.3182	0.3366	1	0.6364	0.6732	0.7643	0.3366	0.3548	0.934809	0.6732	0.7096	0.7755	0.3227	0.341	0.948508	0.6454	0.682
479	0.8176	0.5	0.5	0.8176	0.3181	0.3366	1	0.6362	0.6732	0.7641	0.3366	0.3548	0.934565	0.6732	0.7096	0.7755	0.3227	0.341	0.948508	0.6454	0.682
480	0.8176	0.5	0.5	0.8176	0.3181	0.3365	1	0.6362	0.673	0.764	0.3365	0.3547	0.934442	0.673	0.7094	0.7754	0.3227	0.3409	0.948386	0.6454	0.6818
481	0.8176	0.5	0.5	0.8176	0.3181	0.3365	1	0.6362	0.673	0.7638	0.3365	0.3546	0.934198	0.673	0.7092	0.7753	0.3226	0.3408	0.948263	0.6452	0.6816
482	0.8176	0.5	0.5	0.8176	0.3181	0.3364	1	0.6362	0.6728	0.7637	0.3364	0.3545	0.934075	0.6728	0.709	0.7753	0.3226	0.3408	0.948263	0.6452	0.6816
483	0.8176	0.5	0.5	0.8176	0.318	0.3363	1	0.636	0.6726	0.7636	0.3364	0.3545	0.933953	0.6728	0.709	0.7752	0.3226	0.3407	0.948141	0.6452	0.6814
484	0.8176	0.5	0.5	0.8176	0.318	0.3363	1	0.636	0.6726	0.7634	0.3363	0.3544	0.933708	0.6726	0.7088	0.7751	0.3226	0.3407	0.948019	0.6452	0.6814
485	0.8176	0.5	0.5	0.8177	0.318	0.3362	1.00012	0.636	0.6724	0.7633	0.3363	0.3543	0.933586	0.6726	0.7086	0.7751	0.3225	0.3406	0.948019	0.645	0.6812
486	0.8176	0.5	0.5	0.8177	0.318	0.3362	1.00012	0.636	0.6724	0.7631	0.3363	0.3542	0.933341	0.6726	0.7084	0.775	0.3225	0.3405	0.947896	0.645	0.681
487	0.8177	0.5	0.5	0.8177	0.318	0.3361	1	0.636	0.6722	0.763	0.3362	0.3542	0.933105	0.6724	0.7084	0.7749	0.3225	0.3405	0.947658	0.645	0.681
488	0.8177	0.5	0.5	0.8177	0.3179	0.3361	1	0.6358	0.6722	0.7629	0.3362	0.3541	0.932983	0.6724	0.7082	0.7749	0.3224	0.3404	0.947658	0.6448	0.6808
489	0.8177	0.5	0.5	0.8177	0.3179	0.336	1	0.6358	0.672	0.7627	0.3361	0.354	0.932738	0.6722	0.708	0.7748	0.3224	0.3404	0.947536	0.6448	0.6808
490	0.8177	0.5	0.5	0.8177	0.3179	0.336	1	0.6358	0.672	0.7626	0.3361	0.3539	0.932616	0.6722	0.7078	0.7747	0.3224	0.3403	0.947413	0.6448	0.6806
491	0.8177	0.5	0.5	0.8177	0.3179	0.3359	1	0.6358	0.6718	0.7624	0.336	0.3538	0.932371	0.672	0.7076	0.7747	0.3224	0.3402	0.947413	0.6448	0.6804
492	0.8177	0.5	0.5	0.8177	0.3178	0.3358	1	0.6356	0.6716	0.7623	0.336	0.3538	0.932249	0.672	0.7076	0.7746	0.3223	0.3402	0.947291	0.6446	0.6804
493	0.8177	0.5	0.5	0.8177	0.3178	0.3358	1	0.6356	0.6716	0.7622	0.336	0.3537	0.932127	0.672	0.7074	0.7746	0.3223	0.3401	0.947291	0.6446	0.6802
494	0.8177	0.5	0.5	0.8177	0.3178	0.3357	1	0.6356	0.6714	0.762	0.3359	0.3536	0.931882	0.6718	0.7072	0.7745	0.3223	0.3401	0.947169	0.6446	0.6802
495	0.8177	0.5	0.5	0.8177	0.3178	0.3357	1	0.6356	0.6714	0.7619	0.3359	0.3536	0.93176	0.6718	0.7072	0.7744	0.3223	0.34	0.947047	0.6446	0.68
496	0.8177	0.5	0.5	0.8177	0.3178	0.3356	1	0.6356	0.6712	0.7618	0.3358	0.3535	0.931638	0.6716	0.707	0.7744	0.3223	0.34	0.947047	0.6446	0.68
497	0.8177	0.5	0.5	0.8177	0.3177	0.3356	1	0.6354	0.6712	0.7616	0.3358	0.3534	0.931393	0.6716	0.7068	0.7743	0.3222	0.3399	0.946924	0.6444	0.6798
498	0.8177	0.5	0.5	0.8177	0.3177	0.3355	1	0.6354	0.671	0.7615	0.3357	0.3533	0.931271	0.6714	0.7066	0.7742	0.3222	0.3399	0.946802	0.6444	0.6798
499	0.8177	0.5	0.5	0.8177	0.3177	0.3355	1	0.6354	0.671	0.7614	0.3357	0.3533	0.931148	0.6714	0.7066	0.7742	0.3222	0.3398	0.946802	0.6444	0.6796
500	0.8177	0.5	0.5	0.8177	0.3177	0.3354	1	0.6354	0.6708	0.7612	0.3357	0.3532	0.930904	0.6714	0.7064	0.7741	0.3222	0.3397	0.94668	0.6444	0.6794
501	0.8177	0.5	0.5	0.8177	0.3177	0.3354	1	0.6354	0.6708	0.7611	0.3356	0.3531	0.930781	0.6712	0.7062	0.7741	0.3221	0.3397	0.94668	0.6442	0.6794
502	0.8177	0.5	0.5	0.8177	0.3176	0.3353	1	0.6352	0.6706	0.761	0.3356	0.353	0.930659	0.6712	0.706	0.774	0.3221	0.3396	0.946557	0.6442	0.6792
503	0.8177	0.5	0.5	0.8177	0.3176	0.3353	1	0.6352	0.6706	0.7608	0.3355	0.353	0.930415	0.671	0.706	0.7739	0.3221	0.3396	0.946435	0.6442	0.6792
504	0.8177	0.5	0.5	0.8177	0.3176	0.3352	1	0.6352	0.6704	0.7607	0.3355	0.3529	0.930292	0.671	0.7058	0.7739	0.3221	0.3395	0.946435	0.6442	0.679
505	0.8177	0.5	0.5	0.8177	0.3176	0.3352	1	0.6352	0.6704	0.7606	0.3355	0.3528	0.93017	0.671	0.7056	0.7738	0.322	0.3395	0.946313	0.644	0.679
506	0.8177	0.5	0.5	0.8177	0.3175	0.3351	1	0.635	0.6702	0.7604	0.3354	0.3528	0.929925	0.6708	0.7056	0.7738	0.322	0.3394	0.946313	0.644	0.6788
507	0.8177	0.5	0.5	0.8177	0.3175	0.3351	1	0.635	0.6702	0.7603	0.3354	0.3527	0.929803	0.6708	0.7054	0.7737	0.322	0.3394	0.946191	0.644	0.6788
508	0.8177	0.5	0.5	0.8177	0.3175	0.335	1	0.635	0.67	0.7602	0.3353	0.3526	0.929681	0.6706	0.7052	0.7736	0.322	0.3393	0.946068	0.644	0.6786
509	0.8177	0.5	0.5	0.8177	0.3175	0.335	1	0.635	0.67	0.76	0.3353	0.3525	0.929436	0.6706	0.705	0.7736	0.3219	0.3393	0.946068	0.6438	0.6786
510	0.8177	0.5	0.5	0.8177	0.3175	0.3349	1	0.635	0.6698	0.7599	0.3353	0.3525	0.929314	0.6706	0.705	0.7735	0.3219	0.3392	0.945946	0.6438	0.6784
511	0.8177	0.5	0.5	0.8177	0.3175	0.3349	1	0.635	0.6698	0.7598	0.3352	0.3524	0.929192	0.6704	0.7048	0.7735	0.3219	0.3392	0.945946	0.6438	0.6784
512	0.8177	0.5	0.5	0.8177	0.3174	0.3348	1	0.6348	0.6696	0.7596	0.3352	0.3523	0.928947	0.6704	0.7046	0.7734	0.3219	0.3391	0.945824	0.6438	0.6782
513	0.8177	0.5	0.5	0.8177	0.3174	0.3348	1	0.6348	0.6696	0.7595	0.3351	0.3523	0.928825	0.6702	0.7046	0.7733	0.3219	0.339	0.945701	0.6438	0.678
514	0.8177	0.5	0.5	0.8177	0.3174	0.3347	1	0.6348	0.6694	0.7594	0.3351	0.3522	0.928702	0.6702	0.7044	0.7733	0.3218	0.339	0.945701	0.6436	0.678
515	0.8177	0.5	0.5	0.8177	0.3174	0.3347	1	0.6348	0.6694	0.7593	0.3351	0.3521	0.92858	0.6702	0.7042	0.7732	0.3218	0.3389	0.945579	0.6436	0.6778
516	0.8177	0.5	0.5	0.8177	0.3174	0.3346	1	0.6348	0.6692	0.7591	0.335	0.3521	0.928336	0.67	0.7042	0.7732	0.3218	0.3389	0.945579	0.6436	0.6778
517	0.8177	0.5	0.5	0.8177	0.3173	0.3346	1	0.6346	0.6692	0.759	0.335	0.352	0.928213	0.67	0.704	0.7731	0.3218	0.3388	0.945457	0.6436	0.6776
518	0.8177	0.5	0.5	0.8177	0.3173	0.3345	1	0.6346	0.669	0.7589	0.3349	0.3519	0.928091	0.6698	0.7038	0.773	0.3218	0.3388	0.945334	0.6436	0.6776
519	0.8177	0.5	0.5	0.8177	0.3173	0.3345	1	0.6346	0.669	0.7587	0.3349	0.3519	0.927846	0.6698	0.7038	0.773	0.3217	0.3387	0.945334	0.6434	0.6774
520	0.8177	0.5	0.5	0.8177	0.3173	0.3344	1	0.6346	0.6688	0.7586	0.3349	0.3518	0.927724	0.6698	0.7036	0.7729	0.3217	0.3387	0.945212	0.6434	0.6774
521	0.8177	0.5	0.5	0.8177	0.3173	0.3344	1	0.6346	0.6688	0.7585	0.3348	0.3517	0.927602	0.6696	0.7034	0.7729	0.3217	0.3386	0.945212	0.6434	0.6772
522	0.8177	0.5	0.5	0.8177	0.3172	0.3343	1	0.6344	0.6686	0.7584	0.3348	0.3517	0.92748	0.6696	0.7034	0.7728	0.3217	0.3386	0.94509	0.6434	0.6772
523	0.8177	0.5	0.5	0.8177	0.3172	0.3343	1	0.6344	0.6686	0.7582	0.3348	0.3516	0.927235	0.6696	0.7032	0.7728	0.3216	0.3385	0.94509	0.6432	0.677
524	0.8177	0.5	0.5	0.8177	0.3172	0.3342	1	0.6344	0.6684	0.7581	0.3347	0.3515	0.927113	0.6694	0.703	0.7727	0.3216	0.3385	0.944968	0.6432	0.677
525	0.8177	0.5	0.5	0.8177	0.3172	0.3342	1	0.6344	0.6684	0.758	0.3347	0.3515	0.92699	0.6694	0.703	0.7726	0.3216	0.3384	0.944845	0.6432	0.6768
526	0.8177	0.5	0.5	0.8177	0.3172	0.3341	1	0.6344	0.6682	0.7579	0.3346	0.3514	0.926868	0.6692	0.7028	0.7726	0.3216	0.3384	0.944845	0.6432	0.6768
527	0.8177	0.5	0.5	0.8177	0.3172	0.3341	1	0.6344	0.6682	0.7577	0.3346	0.3513	0.926623	0.6692	0.7026	0.7725	0.3216	0.3383	0.944723	0.6432	0.6766
528	0.8177	0.5	0.5	0.8177	0.3171	0.334	1	0.6342	0.668	0.7576	0.3346	0.3513	0.926501	0.6692	0.7026	0.7725	0.3215	0.3383	0.944723	0.643	0.6766
529	0.8177	0.5	0.5	0.8177	0.3171	0.334	1	0.6342	0.668	0.7575	0.3345	0.3512	0.926379	0.669	0.7024	0.7724	0.3215	0.3382	0.944601	0.643	0.6764
530	0.8177	0.5	0.5	0.8177	0.3171	0.3339	1	0.6342	0.6678	0.7574	0.3345	0.3511	0.926257	0.669	0.7022	0.7724	0.3215	0.3382	0.944601	0.643	0.6764
531	0.8177	0.5	0.5	0.8177	0.3171	0.3339	1	0.6342	0.6678	0.7573	0.3345	0.3511	0.926134	0.669	0.7022	0.7723	0.3215	0.3381	0.944478	0.643	0.6762
532	0.8177	0.5	0.5	0.8177	0.3171	0.3338	1	0.6342	0.6676	0.7571	0.3344	0.351	0.92589	0.6688	0.702	0.7723	0.3215	0.3381	0.944478	0.643	0.6762
533	0.8177	0.5	0.5	0.8177	0.3171	0.3338	1	0.6342	0.6676	0.757	0.3344	0.3509	0.925767	0.6688	0.7018	0.7722	0.3214	0.338	0.944356	0.6428	0.676
534	0.8177	0.5	0.5	0.8177	0.317	0.3338	1	0.634	0.6676	0.7569	0.3344	0.3509	0.925645	0.6688	0.7018	0.7722	0.3214	0.338	0.944356	0.6428	0.676
535	0.8177	0.5	0.5	0.8177	0.317	0.3337	1	0.634	0.6674	0.7568	0.3343	0.3508	0.925523	0.6686	0.7016	0.7721	0.3214	0.338	0.944234	0.6428	0.676
536	0.8177	0.5	0.5	0.8177	0.317	0.3337	1	0.634	0.6674	0.7567	0.3343	0.3507	0.925401	0.6686	0.7014	0.772	0.3214	0.3379	0.944112	0.6428	0.6758
537	0.8177	0.5	0.5	0.8177	0.317	0.3336	1	0.634	0.6672	0.7565	0.3342	0.3507	0.925156	0.6684	0.7014	0.772	0.3214	0.3379	0.944112	0.6428	0.6758
538	0.8177	0.5	0.5	0.8177	0.317	0.3336	1	0.634	0.6672	0.7564	0.3342	0.3506	0.925034	0.6684	0.7012	0.7719	0.3214	0.3378	0.943989	0.6428	0.6756
539	0.8177	0.5	0.5	0.8177	0.317	0.3335	1	0.634	0.667	0.7563	0.3342	0.3505	0.924911	0.6684	0.701	0.7719	0.3213	0.3378	0.943989	0.6426	0.6756
540	0.8177	0.5	0.5	0.8177	0.3169	0.3335	1	0.6338	0.667	0.7562	0.3341	0.3505	0.924789	0.6682	0.701	0.7718	0.3213	0.3377	0.943867	0.6426	0.6754
541	0.8177	0.5	0.5	0.8177	0.3169	0.3334	1	0.6338	0.6668	0.7561	0.3341	0.3504	0.924667	0.6682	0.7008	0.7718	0.3213	0.3377	0.943867	0.6426	0.6754
542	0.8177	0.5	0.5	0.8177	0.3169	0.3334	1	0.6338	0.6668	0.7559	0.3341	0.3504	0.924422	0.6682	0.7008	0.7717	0.3213	0.3376	0.943745	0.6426	0.6752
543	0.8177	0.5	0.5	0.8177	0.3169	0.3334	1	0.6338	0.6668	0.7558	0.334	0.3503	0.9243	0.668	0.7006	0.7717	0.3213	0.3376	0.943745	0.6426	0.6752
544	0.8177	0.5	0.5	0.8177	0.3169	0.3333	1	0.6338	0.6666	0.7557	0.334	0.3502	0.924178	0.668	0.7004	0.7716	0.3212	0.3375	0.943622	0.6424	0.675
545	0.8177	0.5	0.5	0.8177	0.3169	0.3333	1	0.6338	0.6666	0.7556	0.334	0.3502	0.924055	0.668	0.7004	0.7716	0.3212	0.3375	0.943622	0.6424	0.675
546	0.8177	0.5	0.5	0.8177	0.3169	0.3332	1	0.6338	0.6664	0.7555	0.3339	0.3501	0.923933	0.6678	0.7002	0.7715	0.3212	0.3374	0.9435	0.6424	0.6748
547	0.8177	0.5	0.5	0.8177	0.3168	0.3332	1	0.6336	0.6664	0.7554	0.3339	0.3501	0.923811	0.6678	0.7002	0.7715	0.3212	0.3374	0.9435	0.6424	0.6748
548	0.8177	0.5	0.5	0.8177	0.3168	0.3331	1	0.6336	0.6662	0.7552	0.3339	0.35	0.923566	0.6678	0.7	0.7714	0.3212	0.3374	0.943378	0.6424	0.6748
549	0.8177	0.5	0.5	0.8177	0.3168	0.3331	1	0.6336	0.6662	0.7551	0.3338	0.3499	0.923444	0.6676	0.6998	0.7714	0.3212	0.3373	0.943378	0.6424	0.6746
550	0.8177	0.5	0.5	0.8177	0.3168	0.3331	1	0.6336	0.6662	0.755	0.3338	0.3499	0.923322	0.6676	0.6998	0.7713	0.3211	0.3373	0.943255	0.6422	0.6746
551	0.8177	0.5	0.5	0.8177	0.3168	0.333	1	0.6336	0.666	0.7549	0.3338	0.3498	0.923199	0.6676	0.6996	0.7713	0.3211	0.3372	0.943255	0.6422	0.6744
552	0.8177	0.5	0.5	0.8177	0.3168	0.333	1	0.6336	0.666	0.7548	0.3337	0.3497	0.923077	0.6674	0.6994	0.7712	0.3211	0.3372	0.943133	0.6422	0.6744
553	0.8177	0.5	0.5	0.8177	0.3167	0.3329	1	0.6334	0.6658	0.7547	0.3337	0.3497	0.922955	0.6674	0.6994	0.7712	0.3211	0.3371	0.943133	0.6422	0.6742
554	0.8177	0.5	0.5	0.8177	0.3167	0.3329	1	0.6334	0.6658	0.7546	0.3337	0.3496	0.922832	0.6674	0.6992	0.7711	0.3211	0.3371	0.943011	0.6422	0.6742
555	0.8177	0.5	0.5	0.8177	0.3167	0.3328	1	0.6334	0.6656	0.7544	0.3336	0.3496	0.922588	0.6672	0.6992	0.7711	0.321	0.337	0.943011	0.642	0.674
556	0.8177	0.5	0.5	0.8177	0.3167	0.3328	1	0.6334	0.6656	0.7543	0.3336	0.3495	0.922465	0.6672	0.699	0.771	0.321	0.337	0.942889	0.642	0.674
557	0.8177	0.5	0.5	0.8177	0.3167	0.3328	1	0.6334	0.6656	0.7542	0.3336	0.3494	0.922343	0.6672	0.6988	0.771	0.321	0.337	0.942889	0.642	0.674
558	0.8177	0.5	0.5	0.8177	0.3167	0.3327	1	0.6334	0.6654	0.7541	0.3335	0.3494	0.922221	0.667	0.6988	0.7709	0.321	0.3369	0.942766	0.642	0.6738
559	0.8177	0.5	0.5	0.8177	0.3167	0.3327	1	0.6334	0.6654	0.754	0.3335	0.3493	0.922099	0.667	0.6986	0.7709	0.321	0.3369	0.942766	0.642	0.6738
560	0.8177	0.5	0.5	0.8177	0.3166	0.3326	1	0.6332	0.6652	0.7539	0.3335	0.3493	0.921976	0.667	0.6986	0.7708	0.321	0.3368	0.942644	0.642	0.6736
561	0.8177	0.5	0.5	0.8177	0.3166	0.3326	1	0.6332	0.6652	0.7538	0.3334	0.3492	0.921854	0.6668	0.6984	0.7708	0.3209	0.3368	0.942644	0.6418	0.6736
562	0.8177	0.5	0.5	0.8177	0.3166	0.3326	1	0.6332	0.6652	0.7537	0.3334	0.3492	0.921732	0.6668	0.6984	0.7707	0.3209	0.3367	0.942522	0.6418	0.6734
563	0.8177	0.5	0.5	0.8177	0.3166	0.3325	1	0.6332	0.665	0.7535	0.3334	0.3491	0.921487	0.6668	0.6982	0.7707	0.3209	0.3367	0.942522	0.6418	0.6734
564	0.8177	0.5	0.5	0.8177	0.3166	0.3325	1	0.6332	0.665	0.7534	0.3333	0.349	0.921365	0.6666	0.698	0.7706	0.3209	0.3367	0.942399	0.6418	0.6734
565	0.8177	0.5	0.5	0.8177	0.3166	0.3324	1	0.6332	0.6648	0.7533	0.3333	0.349	0.921243	0.6666	0.698	0.7706	0.3209	0.3366	0.942399	0.6418	0.6732
566	0.8177	0.5	0.5	0.8177	0.3166	0.3324	1	0.6332	0.6648	0.7532	0.3333	0.3489	0.92112	0.6666	0.6978	0.7705	0.3209	0.3366	0.942277	0.6418	0.6732
567	0.8177	0.5	0.5	0.8177	0.3166	0.3324	1	0.6332	0.6648	0.7531	0.3332	0.3489	0.920998	0.6664	0.6978	0.7705	0.3208	0.3365	0.942277	0.6416	0.673
568	0.8177	0.5	0.5	0.8177	0.3165	0.3323	1	0.633	0.6646	0.753	0.3332	0.3488	0.920876	0.6664	0.6976	0.7704	0.3208	0.3365	0.942155	0.6416	0.673
569	0.8177	0.5	0.5	0.8177	0.3165	0.3323	1	0.633	0.6646	0.7529	0.3332	0.3488	0.920753	0.6664	0.6976	0.7704	0.3208	0.3364	0.942155	0.6416	0.6728
570	0.8177	0.5	0.5	0.8177	0.3165	0.3322	1	0.633	0.6644	0.7528	0.3331	0.3487	0.920631	0.6662	0.6974	0.7703	0.3208	0.3364	0.942033	0.6416	0.6728
571	0.8177	0.5	0.5	0.8177	0.3165	0.3322	1	0.633	0.6644	0.7527	0.3331	0.3486	0.920509	0.6662	0.6972	0.7703	0.3208	0.3364	0.942033	0.6416	0.6728
572	0.8177	0.5	0.5	0.8178	0.3165	0.3322	1.00012	0.633	0.6644	0.7526	0.3331	0.3486	0.920386	0.6662	0.6972	0.7702	0.3208	0.3363	0.94191	0.6416	0.6726
573	0.8177	0.5	0.5	0.8178	0.3165	0.3321	1.00012	0.633	0.6642	0.7525	0.3331	0.3485	0.920264	0.6662	0.697	0.7702	0.3207	0.3363	0.94191	0.6414	0.6726
574	0.8178	0.5	0.5	0.8178	0.3165	0.3321	1	0.633	0.6642	0.7524	0.333	0.3485	0.920029	0.666	0.697	0.7701	0.3207	0.3362	0.941673	0.6414	0.6724
575	0.8178	0.5	0.5	0.8178	0.3165	0.3321	1	0.633	0.6642	0.7522	0.333	0.3484	0.919785	0.666	0.6968	0.7701	0.3207	0.3362	0.941673	0.6414	0.6724
576	0.8178	0.5	0.5	0.8178	0.3164	0.332	1	0.6328	0.664	0.7521	0.333	0.3484	0.919663	0.666	0.6968	0.77	0.3207	0.3362	0.941551	0.6414	0.6724
577	0.8178	0.5	0.5	0.8178	0.3164	0.332	1	0.6328	0.664	0.752	0.3329	0.3483	0.91954	0.6658	0.6966	0.77	0.3207	0.3361	0.941551	0.6414	0.6722
578	0.8178	0.5	0.5	0.8178	0.3164	0.3319	1	0.6328	0.6638	0.7519	0.3329	0.3482	0.919418	0.6658	0.6964	0.7699	0.3207	0.3361	0.941428	0.6414	0.6722
579	0.8178	0.5	0.5	0.8178	0.3164	0.3319	1	0.6328	0.6638	0.7518	0.3329	0.3482	0.919296	0.6658	0.6964	0.7699	0.3207	0.336	0.941428	0.6414	0.672
580	0.8178	0.5	0.5	0.8178	0.3164	0.3319	1	0.6328	0.6638	0.7517	0.3328	0.3481	0.919173	0.6656	0.6962	0.7699	0.3206	0.336	0.941428	0.6412	0.672
581	0.8178	0.5	0.5	0.8178	0.3164	0.3318	1	0.6328	0.6636	0.7516	0.3328	0.3481	0.919051	0.6656	0.6962	0.7698	0.3206	0.336	0.941306	0.6412	0.672
582	0.8178	0.5	0.5	0.8178	0.3164	0.3318	1	0.6328	0.6636	0.7515	0.3328	0.348	0.918929	0.6656	0.696	0.7698	0.3206	0.3359	0.941306	0.6412	0.6718
583	0.8178	0.5	0.5	0.8178	0.3164	0.3318	1	0.6328	0.6636	0.7514	0.3327	0.348	0.918807	0.6654	0.696	0.7697	0.3206	0.3359	0.941184	0.6412	0.6718
584	0.8178	0.5	0.5	0.8178	0.3163	0.3317	1	0.6326	0.6634	0.7513	0.3327	0.3479	0.918684	0.6654	0.6958	0.7697	0.3206	0.3358	0.941184	0.6412	0.6716
585	0.8178	0.5	0.5	0.8178	0.3163	0.3317	1	0.6326	0.6634	0.7512	0.3327	0.3479	0.918562	0.6654	0.6958	0.7696	0.3206	0.3358	0.941061	0.6412	0.6716
586	0.8178	0.5	0.5	0.8178	0.3163	0.3316	1	0.6326	0.6632	0.7511	0.3327	0.3478	0.91844	0.6654	0.6956	0.7696	0.3206	0.3358	0.941061	0.6412	0.6716
587	0.8178	0.5	0.5	0.8178	0.3163	0.3316	1	0.6326	0.6632	0.751	0.3326	0.3478	0.918317	0.6652	0.6956	0.7695	0.3205	0.3357	0.940939	0.641	0.6714
588	0.8178	0.5	0.5	0.8178	0.3163	0.3316	1	0.6326	0.6632	0.7509	0.3326	0.3477	0.918195	0.6652	0.6954	0.7695	0.3205	0.3357	0.940939	0.641	0.6714
589	0.8178	0.5	0.5	0.8178	0.3163	0.3315	1	0.6326	0.663	0.7508	0.3326	0.3477	0.918073	0.6652	0.6954	0.7694	0.3205	0.3356	0.940817	0.641	0.6712
590	0.8178	0.5	0.5	0.8178	0.3163	0.3315	1	0.6326	0.663	0.7507	0.3325	0.3476	0.917951	0.665	0.6952	0.7694	0.3205	0.3356	0.940817	0.641	0.6712
591	0.8178	0.5	0.5	0.8178	0.3163	0.3315	1	0.6326	0.663	0.7506	0.3325	0.3475	0.917828	0.665	0.695	0.7694	0.3205	0.3356	0.940817	0.641	0.6712
592	0.8178	0.5	0.5	0.8178	0.3162	0.3314	1	0.6324	0.6628	0.7505	0.3325	0.3475	0.917706	0.665	0.695	0.7693	0.3205	0.3355	0.940695	0.641	0.671
593	0.8178	0.5	0.5	0.8178	0.3162	0.3314	1	0.6324	0.6628	0.7504	0.3325	0.3474	0.917584	0.665	0.6948	0.7693	0.3204	0.3355	0.940695	0.6408	0.671
594	0.8178	0.5	0.5	0.8178	0.3162	0.3314	1	0.6324	0.6628	0.7503	0.3324	0.3474	0.917461	0.6648	0.6948	0.7692	0.3204	0.3354	0.940572	0.6408	0.6708
595	0.8178	0.5	0.5	0.8178	0.3162	0.3313	1	0.6324	0.6626	0.7502	0.3324	0.3473	0.917339	0.6648	0.6946	0.7692	0.3204	0.3354	0.940572	0.6408	0.6708
596	0.8178	0.5	0.5	0.8178	0.3162	0.3313	1	0.6324	0.6626	0.7501	0.3324	0.3473	0.917217	0.6648	0.6946	0.7691	0.3204	0.3354	0.94045	0.6408	0.6708
597	0.8178	0.5	0.5	0.8178	0.3162	0.3313	1	0.6324	0.6626	0.75	0.3323	0.3472	0.917095	0.6646	0.6944	0.7691	0.3204	0.3353	0.94045	0.6408	0.6706
598	0.8178	0.5	0.5	0.8178	0.3162	0.3312	1	0.6324	0.6624	0.7499	0.3323	0.3472	0.916972	0.6646	0.6944	0.7691	0.3204	0.3353	0.94045	0.6408	0.6706
599	0.8178	0.5	0.5	0.8178	0.3162	0.3312	1	0.6324	0.6624	0.7498	0.3323	0.3471	0.91685	0.6646	0.6942	0.769	0.3204	0.3353	0.940328	0.6408	0.6706
600	0.8178	0.5	0.5	0.8178	0.3162	0.3311	1	0.6324	0.6622	0.7497	0.3323	0.3471	0.916728	0.6646	0.6942	0.769	0.3204	0.3352	0.940328	0.6408	0.6704
601	0.8178	0.5	0.5	0.8178	0.3161	0.3311	1	0.6322	0.6622	0.7496	0.3322	0.347	0.916606	0.6644	0.694	0.7689	0.3203	0.3352	0.940205	0.6406	0.6704
602	0.8178	0.5	0.5	0.8178	0.3161	0.3311	1	0.6322	0.6622	0.7495	0.3322	0.347	0.916483	0.6644	0.694	0.7689	0.3203	0.3351	0.940205	0.6406	0.6702
603	0.8178	0.5	0.5	0.8178	0.3161	0.331	1	0.6322	0.662	0.7494	0.3322	0.3469	0.916361	0.6644	0.6938	0.7688	0.3203	0.3351	0.940083	0.6406	0.6702
604	0.8178	0.5	0.5	0.8178	0.3161	0.331	1	0.6322	0.662	0.7493	0.3321	0.3469	0.916239	0.6642	0.6938	0.7688	0.3203	0.3351	0.940083	0.6406	0.6702
605	0.8178	0.5	0.5	0.8178	0.3161	0.331	1	0.6322	0.662	0.7492	0.3321	0.3468	0.916116	0.6642	0.6936	0.7688	0.3203	0.335	0.940083	0.6406	0.67
606	0.8178	0.5	0.5	0.8178	0.3161	0.3309	1	0.6322	0.6618	0.7491	0.3321	0.3468	0.915994	0.6642	0.6936	0.7687	0.3203	0.335	0.939961	0.6406	0.67
607	0.8178	0.5	0.5	0.8178	0.3161	0.3309	1	0.6322	0.6618	0.749	0.3321	0.3467	0.915872	0.6642	0.6934	0.7687	0.3203	0.335	0.939961	0.6406	0.67
608	0.8178	0.5	0.5	0.8178	0.3161	0.3309	1	0.6322	0.6618	0.7489	0.332	0.3467	0.91575	0.664	0.6934	0.7686	0.3202	0.3349	0.939839	0.6404	0.6698
609	0.8178	0.5	0.5	0.8178	0.3161	0.3308	1	0.6322	0.6616	0.7488	0.332	0.3466	0.915627	0.664	0.6932	0.7686	0.3202	0.3349	0.939839	0.6404	0.6698
610	0.8178	0.5	0.5	0.8178	0.3161	0.3308	1	0.6322	0.6616	0.7487	0.332	0.3466	0.915505	0.664	0.6932	0.7686	0.3202	0.3349	0.939839	0.6404	0.6698
611	0.8178	0.5	0.5	0.8178	0.316	0.3308	1	0.632	0.6616	0.7486	0.3319	0.3465	0.915383	0.6638	0.693	0.7685	0.3202	0.3348	0.939716	0.6404	0.6696
612	0.8178	0.5	0.5	0.8178	0.316	0.3307	1	0.632	0.6614	0.7485	0.3319	0.3465	0.91526	0.6638	0.693	0.7685	0.3202	0.3348	0.939716	0.6404	0.6696
613	0.8178	0.5	0.5	0.8178	0.316	0.3307	1	0.632	0.6614	0.7484	0.3319	0.3464	0.915138	0.6638	0.6928	0.7684	0.3202	0.3347	0.939594	0.6404	0.6694
614	0.8178	0.5	0.5	0.8178	0.316	0.3307	1	0.632	0.6614	0.7483	0.3319	0.3464	0.915016	0.6638	0.6928	0.7684	0.3202	0.3347	0.939594	0.6404	0.6694
615	0.8178	0.5	0.5	0.8178	0.316	0.3306	1	0.632	0.6612	0.7482	0.3318	0.3463	0.914894	0.6636	0.6926	0.7683	0.3202	0.3347	0.939472	0.6404	0.6694
616	0.8178	0.5	0.5	0.8178	0.316	0.3306	1	0.632	0.6612	0.7481	0.3318	0.3463	0.914771	0.6636	0.6926	0.7683	0.3201	0.3346	0.939472	0.6402	0.6692
617	0.8178	0.5	0.5	0.8178	0.316	0.3306	1	0.632	0.6612	0.748	0.3318	0.3462	0.914649	0.6636	0.6924	0.7683	0.3201	0.3346	0.939472	0.6402	0.6692
618	0.8178	0.5	0.5	0.8178	0.316	0.3305	1	0.632	0.661	0.748	0.3318	0.3462	0.914649	0.6636	0.6924	0.7682	0.3201	0.3346	0.939349	0.6402	0.6692
619	0.8178	0.5	0.5	0.8178	0.316	0.3305	1	0.632	0.661	0.7479	0.3317	0.3461	0.914527	0.6634	0.6922	0.7682	0.3201	0.3345	0.939349	0.6402	0.669
620	0.8178	0.5	0.5	0.8178	0.316	0.3305	1	0.632	0.661	0.7478	0.3317	0.3461	0.914404	0.6634	0.6922	0.7681	0.3201	0.3345	0.939227	0.6402	0.669
621	0.8178	0.5	0.5	0.8178	0.3159	0.3305	1	0.6318	0.661	0.7477	0.3317	0.346	0.914282	0.6634	0.692	0.7681	0.3201	0.3345	0.939227	0.6402	0.669
622	0.8178	0.5	0.5	0.8178	0.3159	0.3304	1	0.6318	0.6608	0.7476	0.3317	0.346	0.91416	0.6634	0.692	0.7681	0.3201	0.3344	0.939227	0.6402	0.6688
623	0.8178	0.5	0.5	0.8178	0.3159	0.3304	1	0.6318	0.6608	0.7475	0.3316	0.3459	0.914038	0.6632	0.6918	0.768	0.3201	0.3344	0.939105	0.6402	0.6688
624	0.8178	0.5	0.5	0.8178	0.3159	0.3304	1	0.6318	0.6608	0.7474	0.3316	0.3459	0.913915	0.6632	0.6918	0.768	0.32	0.3344	0.939105	0.64	0.6688
625	0.8178	0.5	0.5	0.8178	0.3159	0.3303	1	0.6318	0.6606	0.7473	0.3316	0.3458	0.913793	0.6632	0.6916	0.768	0.32	0.3343	0.939105	0.64	0.6686
626	0.8178	0.5	0.5	0.8178	0.3159	0.3303	1	0.6318	0.6606	0.7472	0.3316	0.3458	0.913671	0.6632	0.6916	0.7679	0.32	0.3343	0.938983	0.64	0.6686
627	0.8178	0.5	0.5	0.8178	0.3159	0.3303	1	0.6318	0.6606	0.7471	0.3315	0.3457	0.913549	0.663	0.6914	0.7679	0.32	0.3343	0.938983	0.64	0.6686
628	0.8178	0.5	0.5	0.8178	0.3159	0.3302	1	0.6318	0.6604	0.747	0.3315	0.3457	0.913426	0.663	0.6914	0.7678	0.32	0.3342	0.93886	0.64	0.6684
629	0.8178	0.5	0.5	0.8178	0.3159	0.3302	1	0.6318	0.6604	0.7469	0.3315	0.3456	0.913304	0.663	0.6912	0.7678	0.32	0.3342	0.93886	0.64	0.6684
630	0.8178	0.5	0.5	0.8178	0.3159	0.3302	1	0.6318	0.6604	0.7469	0.3314	0.3456	0.913304	0.6628	0.6912	0.7678	0.32	0.3342	0.93886	0.64	0.6684
631	0.8178	0.5	0.5	0.8178	0.3159	0.3301	1	0.6318	0.6602	0.7468	0.3314	0.3456	0.913182	0.6628	0.6912	0.7677	0.32	0.3341	0.938738	0.64	0.6682
632	0.8178	0.5	0.5	0.8178	0.3158	0.3301	1	0.6316	0.6602	0.7467	0.3314	0.3455	0.913059	0.6628	0.691	0.7677	0.3199	0.3341	0.938738	0.6398	0.6682
633	0.8178	0.5	0.5	0.8178	0.3158	0.3301	1	0.6316	0.6602	0.7466	0.3314	0.3455	0.912937	0.6628	0.691	0.7676	0.3199	0.3341	0.938616	0.6398	0.6682
634	0.8178	0.5	0.5	0.8178	0.3158	0.3301	1	0.6316	0.6602	0.7465	0.3313	0.3454	0.912815	0.6626	0.6908	0.7676	0.3199	0.334	0.938616	0.6398	0.668
635	0.8178	0.5	0.5	0.8178	0.3158	0.33	1	0.6316	0.66	0.7464	0.3313	0.3454	0.912693	0.6626	0.6908	0.7676	0.3199	0.334	0.938616	0.6398	0.668
636	0.8178	0.5	0.5	0.8178	0.3158	0.33	1	0.6316	0.66	0.7463	0.3313	0.3453	0.91257	0.6626	0.6906	0.7675	0.3199	0.334	0.938494	0.6398	0.668
637	0.8178	0.5	0.5	0.8178	0.3158	0.33	1	0.6316	0.66	0.7462	0.3313	0.3453	0.912448	0.6626	0.6906	0.7675	0.3199	0.3339	0.938494	0.6398	0.6678
638	0.8178	0.5	0.5	0.8178	0.3158	0.3299	1	0.6316	0.6598	0.7461	0.3312	0.3452	0.912326	0.6624	0.6904	0.7675	0.3199	0.3339	0.938494	0.6398	0.6678
639	0.8178	0.5	0.5	0.8178	0.3158	0.3299	1	0.6316	0.6598	0.746	0.3312	0.3452	0.912203	0.6624	0.6904	0.7674	0.3199	0.3339	0.938371	0.6398	0.6678
640	0.8178	0.5	0.5	0.8178	0.3158	0.3299	1	0.6316	0.6598	0.746	0.3312	0.3451	0.912203	0.6624	0.6902	0.7674	0.3198	0.3338	0.938371	0.6396	0.6676
641	0.8178	0.5	0.5	0.8178	0.3158	0.3298	1	0.6316	0.6596	0.7459	0.3312	0.3451	0.912081	0.6624	0.6902	0.7674	0.3198	0.3338	0.938371	0.6396	0.6676
642	0.8178	0.5	0.5	0.8178	0.3158	0.3298	1	0.6316	0.6596	0.7458	0.3311	0.345	0.911959	0.6622	0.69	0.7673	0.3198	0.3338	0.938249	0.6396	0.6676
643	0.8178	0.5	0.5	0.8178	0.3158	0.3298	1	0.6316	0.6596	0.7457	0.3311	0.345	0.911837	0.6622	0.69	0.7673	0.3198	0.3337	0.938249	0.6396	0.6674
644	0.8178	0.5	0.5	0.8178	0.3157	0.3298	1	0.6314	0.6596	0.7456	0.3311	0.345	0.911714	0.6622	0.69	0.7672	0.3198	0.3337	0.938127	0.6396	0.6674
645	0.8178	0.5	0.5	0.8178	0.3157	0.3297	1	0.6314	0.6594	0.7455	0.3311	0.3449	0.911592	0.6622	0.6898	0.7672	0.3198	0.3337	0.938127	0.6396	0.6674
646	0.8178	0.5	0.5	0.8178	0.3157	0.3297	1	0.6314	0.6594	0.7454	0.3311	0.3449	0.91147	0.6622	0.6898	0.7672	0.3198	0.3336	0.938127	0.6396	0.6672
647	0.8178	0.5	0.5	0.8178	0.3157	0.3297	1	0.6314	0.6594	0.7454	0.331	0.3448	0.91147	0.662	0.6896	0.7671	0.3198	0.3336	0.938004	0.6396	0.6672
648	0.8178	0.5	0.5	0.8178	0.3157	0.3296	1	0.6314	0.6592	0.7453	0.331	0.3448	0.911348	0.662	0.6896	0.7671	0.3198	0.3336	0.938004	0.6396	0.6672
649	0.8178	0.5	0.5	0.8178	0.3157	0.3296	1	0.6314	0.6592	0.7452	0.331	0.3447	0.911225	0.662	0.6894	0.7671	0.3197	0.3335	0.938004	0.6394	0.667
650	0.8178	0.5	0.5	0.8178	0.3157	0.3296	1	0.6314	0.6592	0.7451	0.331	0.3447	0.911103	0.662	0.6894	0.767	0.3197	0.3335	0.937882	0.6394	0.667
651	0.8178	0.5	0.5	0.8178	0.3157	0.3296	1	0.6314	0.6592	0.745	0.3309	0.3446	0.910981	0.6618	0.6892	0.767	0.3197	0.3335	0.937882	0.6394	0.667
652	0.8178	0.5	0.5	0.8178	0.3157	0.3295	1	0.6314	0.659	0.7449	0.3309	0.3446	0.910858	0.6618	0.6892	0.767	0.3197	0.3334	0.937882	0.6394	0.6668
653	0.8178	0.5	0.5	0.8178	0.3157	0.3295	1	0.6314	0.659	0.7448	0.3309	0.3446	0.910736	0.6618	0.6892	0.7669	0.3197	0.3334	0.93776	0.6394	0.6668
654	0.8178	0.5	0.5	0.8178	0.3157	0.3295	1	0.6314	0.659	0.7448	0.3309	0.3445	0.910736	0.6618	0.689	0.7669	0.3197	0.3334	0.93776	0.6394	0.6668
655	0.8178	0.5	0.5	0.8178	0.3157	0.3294	1	0.6314	0.6588	0.7447	0.3308	0.3445	0.910614	0.6616	0.689	0.7669	0.3197	0.3334	0.93776	0.6394	0.6668
656	0.8178	0.5	0.5	0.8178	0.3156	0.3294	1	0.6312	0.6588	0.7446	0.3308	0.3444	0.910492	0.6616	0.6888	0.7668	0.3197	0.3333	0.937638	0.6394	0.6666
657	0.8178	0.5	0.5	0.8178	0.3156	0.3294	1	0.6312	0.6588	0.7445	0.3308	0.3444	0.910369	0.6616	0.6888	0.7668	0.3197	0.3333	0.937638	0.6394	0.6666
658	0.8178	0.5	0.5	0.8178	0.3156	0.3294	1	0.6312	0.6588	0.7444	0.3308	0.3443	0.910247	0.6616	0.6886	0.7667	0.3196	0.3333	0.937515	0.6392	0.6666
659	0.8178	0.5	0.5	0.8178	0.3156	0.3293	1	0.6312	0.6586	0.7443	0.3307	0.3443	0.910125	0.6614	0.6886	0.7667	0.3196	0.3332	0.937515	0.6392	0.6664
660	0.8178	0.5	0.5	0.8178	0.3156	0.3293	1	0.6312	0.6586	0.7443	0.3307	0.3443	0.910125	0.6614	0.6886	0.7667	0.3196	0.3332	0.937515	0.6392	0.6664
661	0.8178	0.5	0.5	0.8178	0.3156	0.3293	1	0.6312	0.6586	0.7442	0.3307	0.3442	0.910002	0.6614	0.6884	0.7666	0.3196	0.3332	0.937393	0.6392	0.6664
662	0.8178	0.5	0.5	0.8178	0.3156	0.3292	1	0.6312	0.6584	0.7441	0.3307	0.3442	0.90988	0.6614	0.6884	0.7666	0.3196	0.3331	0.937393	0.6392	0.6662
663	0.8178	0.5	0.5	0.8178	0.3156	0.3292	1	0.6312	0.6584	0.744	0.3306	0.3441	0.909758	0.6612	0.6882	0.7666	0.3196	0.3331	0.937393	0.6392	0.6662
664	0.8178	0.5	0.5	0.8178	0.3156	0.3292	1	0.6312	0.6584	0.7439	0.3306	0.3441	0.909636	0.6612	0.6882	0.7665	0.3196	0.3331	0.937271	0.6392	0.6662
665	0.8178	0.5	0.5	0.8178	0.3156	0.3292	1	0.6312	0.6584	0.7439	0.3306	0.344	0.909636	0.6612	0.688	0.7665	0.3196	0.3331	0.937271	0.6392	0.6662
666	0.8178	0.5	0.5	0.8178	0.3156	0.3291	1	0.6312	0.6582	0.7438	0.3306	0.344	0.909513	0.6612	0.688	0.7665	0.3196	0.333	0.937271	0.6392	0.666
667	0.8178	0.5	0.5	0.8178	0.3156	0.3291	1	0.6312	0.6582	0.7437	0.3306	0.344	0.909391	0.6612	0.688	0.7664	0.3196	0.333	0.937148	0.6392	0.666
668	0.8178	0.5	0.5	0.8178	0.3156	0.3291	1	0.6312	0.6582	0.7436	0.3305	0.3439	0.909269	0.661	0.6878	0.7664	0.3195	0.333	0.937148	0.639	0.666
669	0.8178	0.5	0.5	0.8178	0.3156	0.3291	1	0.6312	0.6582	0.7435	0.3305	0.3439	0.909146	0.661	0.6878	0.7664	0.3195	0.3329	0.937148	0.639	0.6658
670	0.8178	0.5	0.5	0.8178	0.3155	0.329	1	0.631	0.658	0.7434	0.3305	0.3438	0.909024	0.661	0.6876	0.7663	0.3195	0.3329	0.937026	0.639	0.6658
671	0.8178	0.5	0.5	0.8178	0.3155	0.329	1	0.631	0.658	0.7434	0.3305	0.3438	0.909024	0.661	0.6876	0.7663	0.3195	0.3329	0.937026	0.639	0.6658
672	0.8178	0.5	0.5	0.8178	0.3155	0.329	1	0.631	0.658	0.7433	0.3304	0.3437	0.908902	0.6608	0.6874	0.7663	0.3195	0.3328	0.937026	0.639	0.6656
673	0.8178	0.5	0.5	0.8178	0.3155	0.3289	1	0.631	0.6578	0.7432	0.3304	0.3437	0.90878	0.6608	0.6874	0.7662	0.3195	0.3328	0.936904	0.639	0.6656
674	0.8178	0.5	0.5	0.8178	0.3155	0.3289	1	0.631	0.6578	0.7431	0.3304	0.3437	0.908657	0.6608	0.6874	0.7662	0.3195	0.3328	0.936904	0.639	0.6656
675	0.8178	0.5	0.5	0.8178	0.3155	0.3289	1	0.631	0.6578	0.7431	0.3304	0.3436	0.908657	0.6608	0.6872	0.7662	0.3195	0.3328	0.936904	0.639	0.6656
676	0.8178	0.5	0.5	0.8178	0.3155	0.3289	1	0.631	0.6578	0.743	0.3304	0.3436	0.908535	0.6608	0.6872	0.7661	0.3195	0.3327	0.936782	0.639	0.6654
677	0.8178	0.5	0.5	0.8178	0.3155	0.3288	1	0.631	0.6576	0.7429	0.3303	0.3435	0.908413	0.6606	0.687	0.7661	0.3195	0.3327	0.936782	0.639	0.6654
678	0.8178	0.5	0.5	0.8178	0.3155	0.3288	1	0.631	0.6576	0.7428	0.3303	0.3435	0.908291	0.6606	0.687	0.7661	0.3194	0.3327	0.936782	0.6388	0.6654
679	0.8178	0.5	0.5	0.8178	0.3155	0.3288	1	0.631	0.6576	0.7427	0.3303	0.3435	0.908168	0.6606	0.687	0.7661	0.3194	0.3326	0.936782	0.6388	0.6652
680	0.8178	0.5	0.5	0.8178	0.3155	0.3288	1	0.631	0.6576	0.7427	0.3303	0.3434	0.908168	0.6606	0.6868	0.766	0.3194	0.3326	0.936659	0.6388	0.6652
681	0.8178	0.5	0.5	0.8178	0.3155	0.3287	1	0.631	0.6574	0.7426	0.3302	0.3434	0.908046	0.6604	0.6868	0.766	0.3194	0.3326	0.936659	0.6388	0.6652
682	0.8178	0.5	0.5	0.8178	0.3155	0.3287	1	0.631	0.6574	0.7425	0.3302	0.3433	0.907924	0.6604	0.6866	0.766	0.3194	0.3326	0.936659	0.6388	0.6652
683	0.8178	0.5	0.5	0.8178	0.3155	0.3287	1	0.631	0.6574	0.7424	0.3302	0.3433	0.907801	0.6604	0.6866	0.7659	0.3194	0.3325	0.936537	0.6388	0.665
684	0.8178	0.5	0.5	0.8178	0.3154	0.3287	1	0.6308	0.6574	0.7424	0.3302	0.3433	0.907801	0.6604	0.6866	0.7659	0.3194	0.3325	0.936537	0.6388	0.665
685	0.8178	0.5	0.5	0.8178	0.3154	0.3286	1	0.6308	0.6572	0.7423	0.3302	0.3432	0.907679	0.6604	0.6864	0.7659	0.3194	0.3325	0.936537	0.6388	0.665
686	0.8178	0.5	0.5	0.8178	0.3154	0.3286	1	0.6308	0.6572	0.7422	0.3301	0.3432	0.907557	0.6602	0.6864	0.7658	0.3194	0.3324	0.936415	0.6388	0.6648
687	0.8178	0.5	0.5	0.8178	0.3154	0.3286	1	0.6308	0.6572	0.7421	0.3301	0.3431	0.907435	0.6602	0.6862	0.7658	0.3194	0.3324	0.936415	0.6388	0.6648
688	0.8178	0.5	0.5	0.8178	0.3154	0.3286	1	0.6308	0.6572	0.742	0.3301	0.3431	0.907312	0.6602	0.6862	0.7658	0.3193	0.3324	0.936415	0.6386	0.6648
689	0.8178	0.5	0.5	0.8178	0.3154	0.3285	1	0.6308	0.657	0.742	0.3301	0.3431	0.907312	0.6602	0.6862	0.7657	0.3193	0.3324	0.936292	0.6386	0.6648
690	0.8178	0.5	0.5	0.8178	0.3154	0.3285	1	0.6308	0.657	0.7419	0.33	0.343	0.90719	0.66	0.686	0.7657	0.3193	0.3323	0.936292	0.6386	0.6646
691	0.8178	0.5	0.5	0.8178	0.3154	0.3285	1	0.6308	0.657	0.7418	0.33	0.343	0.907068	0.66	0.686	0.7657	0.3193	0.3323	0.936292	0.6386	0.6646
692	0.8178	0.5	0.5	0.8178	0.3154	0.3285	1	0.6308	0.657	0.7417	0.33	0.3429	0.906945	0.66	0.6858	0.7656	0.3193	0.3323	0.93617	0.6386	0.6646
693	0.8178	0.5	0.5	0.8178	0.3154	0.3284	1	0.6308	0.6568	0.7417	0.33	0.3429	0.906945	0.66	0.6858	0.7656	0.3193	0.3323	0.93617	0.6386	0.6646
694	0.8178	0.5	0.5	0.8178	0.3154	0.3284	1	0.6308	0.6568	0.7416	0.33	0.3429	0.906823	0.66	0.6858	0.7656	0.3193	0.3322	0.93617	0.6386	0.6644
695	0.8178	0.5	0.5	0.8178	0.3154	0.3284	1	0.6308	0.6568	0.7415	0.3299	0.3428	0.906701	0.6598	0.6856	0.7656	0.3193	0.3322	0.93617	0.6386	0.6644
696	0.8178	0.5	0.5	0.8179	0.3154	0.3284	1.00012	0.6308	0.6568	0.7414	0.3299	0.3428	0.906579	0.6598	0.6856	0.7655	0.3193	0.3322	0.936048	0.6386	0.6644
697	0.8178	0.5	0.5	0.8179	0.3154	0.3283	1.00012	0.6308	0.6566	0.7414	0.3299	0.3427	0.906579	0.6598	0.6854	0.7655	0.3193	0.3321	0.936048	0.6386	0.6642
698	0.8178	0.5	0.5	0.8179	0.3154	0.3283	1.00012	0.6308	0.6566	0.7413	0.3299	0.3427	0.906456	0.6598	0.6854	0.7655	0.3193	0.3321	0.936048	0.6386	0.6642
699	0.8179	0.5	0.5	0.8179	0.3154	0.3283	1	0.6308	0.6566	0.7412	0.3299	0.3427	0.906223	0.6598	0.6854	0.7654	0.3192	0.3321	0.935811	0.6384	0.6642
700	0.8179	0.5	0.5	0.8179	0.3153	0.3283	1	0.6306	0.6566	0.7411	0.3298	0.3426	0.906101	0.6596	0.6852	0.7654	0.3192	0.3321	0.935811	0.6384	0.6642
701	0.8179	0.5	0.5	0.8179	0.3153	0.3282	1	0.6306	0.6564	0.7411	0.3298	0.3426	0.906101	0.6596	0.6852	0.7654	0.3192	0.332	0.935811	0.6384	0.664
702	0.8179	0.5	0.5	0.8179	0.3153	0.3282	1	0.6306	0.6564	0.741	0.3298	0.3426	0.905979	0.6596	0.6852	0.7653	0.3192	0.332	0.935689	0.6384	0.664
703	0.8179	0.5	0.5	0.8179	0.3153	0.3282	1	0.6306	0.6564	0.7409	0.3298	0.3425	0.905856	0.6596	0.685	0.7653	0.3192	0.332	0.935689	0.6384	0.664
704	0.8179	0.5	0.5	0.8179	0.3153	0.3282	1	0.6306	0.6564	0.7409	0.3298	0.3425	0.905856	0.6596	0.685	0.7653	0.3192	0.332	0.935689	0.6384	0.664
705	0.8179	0.5	0.5	0.8179	0.3153	0.3281	1	0.6306	0.6562	0.7408	0.3297	0.3424	0.905734	0.6594	0.6848	0.7653	0.3192	0.3319	0.935689	0.6384	0.6638
706	0.8179	0.5	0.5	0.8179	0.3153	0.3281	1	0.6306	0.6562	0.7407	0.3297	0.3424	0.905612	0.6594	0.6848	0.7652	0.3192	0.3319	0.935567	0.6384	0.6638
707	0.8179	0.5	0.5	0.8179	0.3153	0.3281	1	0.6306	0.6562	0.7406	0.3297	0.3424	0.90549	0.6594	0.6848	0.7652	0.3192	0.3319	0.935567	0.6384	0.6638
708	0.8179	0.5	0.5	0.8179	0.3153	0.3281	1	0.6306	0.6562	0.7406	0.3297	0.3423	0.90549	0.6594	0.6846	0.7652	0.3192	0.3318	0.935567	0.6384	0.6636
709	0.8179	0.5	0.5	0.8179	0.3153	0.3281	1	0.6306	0.6562	0.7405	0.3297	0.3423	0.905367	0.6594	0.6846	0.7651	0.3192	0.3318	0.935444	0.6384	0.6636
710	0.8179	0.5	0.5	0.8179	0.3153	0.328	1	0.6306	0.656	0.7404	0.3296	0.3423	0.905245	0.6592	0.6846	0.7651	0.3191	0.3318	0.935444	0.6382	0.6636
711	0.8179	0.5	0.5	0.8179	0.3153	0.328	1	0.6306	0.656	0.7404	0.3296	0.3422	0.905245	0.6592	0.6844	0.7651	0.3191	0.3318	0.935444	0.6382	0.6636
712	0.8179	0.5	0.5	0.8179	0.3153	0.328	1	0.6306	0.656	0.7403	0.3296	0.3422	0.905123	0.6592	0.6844	0.7651	0.3191	0.3317	0.935444	0.6382	0.6634
713	0.8179	0.5	0.5	0.8179	0.3153	0.328	1	0.6306	0.656	0.7402	0.3296	0.3421	0.905001	0.6592	0.6842	0.765	0.3191	0.3317	0.935322	0.6382	0.6634
714	0.8179	0.5	0.5	0.8179	0.3153	0.3279	1	0.6306	0.6558	0.7401	0.3296	0.3421	0.904878	0.6592	0.6842	0.765	0.3191	0.3317	0.935322	0.6382	0.6634
715	0.8179	0.5	0.5	0.8179	0.3153	0.3279	1	0.6306	0.6558	0.7401	0.3295	0.3421	0.904878	0.659	0.6842	0.765	0.3191	0.3317	0.935322	0.6382	0.6634
716	0.8179	0.5	0.5	0.8179	0.3153	0.3279	1	0.6306	0.6558	0.74	0.3295	0.342	0.904756	0.659	0.684	0.7649	0.3191	0.3316	0.9352	0.6382	0.6632
717	0.8179	0.5	0.5	0.8179	0.3152	0.3279	1	0.6304	0.6558	0.7399	0.3295	0.342	0.904634	0.659	0.684	0.7649	0.3191	0.3316	0.9352	0.6382	0.6632
718	0.8179	0.5	0.5	0.8179	0.3152	0.3278	1	0.6304	0.6556	0.7399	0.3295	0.342	0.904634	0.659	0.684	0.7649	0.3191	0.3316	0.9352	0.6382	0.6632
719	0.8179	0.5	0.5	0.8179	0.3152	0.3278	1	0.6304	0.6556	0.7398	0.3295	0.3419	0.904512	0.659	0.6838	0.7649	0.3191	0.3316	0.9352	0.6382	0.6632
720	0.8179	0.5	0.5	0.8179	0.3152	0.3278	1	0.6304	0.6556	0.7397	0.3294	0.3419	0.904389	0.6588	0.6838	0.7648	0.3191	0.3315	0.935078	0.6382	0.663
721	0.8179	0.5	0.5	0.8179	0.3152	0.3278	1	0.6304	0.6556	0.7397	0.3294	0.3418	0.904389	0.6588	0.6836	0.7648	0.3191	0.3315	0.935078	0.6382	0.663
722	0.8179	0.5	0.5	0.8179	0.3152	0.3278	1	0.6304	0.6556	0.7396	0.3294	0.3418	0.904267	0.6588	0.6836	0.7648	0.319	0.3315	0.935078	0.638	0.663
723	0.8179	0.5	0.5	0.8179	0.3152	0.3277	1	0.6304	0.6554	0.7395	0.3294	0.3418	0.904145	0.6588	0.6836	0.7648	0.319	0.3315	0.935078	0.638	0.663
724	0.8179	0.5	0.5	0.8179	0.3152	0.3277	1	0.6304	0.6554	0.7395	0.3294	0.3417	0.904145	0.6588	0.6834	0.7647	0.319	0.3314	0.934955	0.638	0.6628
725	0.8179	0.5	0.5	0.8179	0.3152	0.3277	1	0.6304	0.6554	0.7394	0.3293	0.3417	0.904022	0.6586	0.6834	0.7647	0.319	0.3314	0.934955	0.638	0.6628
726	0.8179	0.5	0.5	0.8179	0.3152	0.3277	1	0.6304	0.6554	0.7393	0.3293	0.3417	0.9039	0.6586	0.6834	0.7647	0.319	0.3314	0.934955	0.638	0.6628
727	0.8179	0.5	0.5	0.8179	0.3152	0.3276	1	0.6304	0.6552	0.7392	0.3293	0.3416	0.903778	0.6586	0.6832	0.7646	0.319	0.3314	0.934833	0.638	0.6628
728	0.8179	0.5	0.5	0.8179	0.3152	0.3276	1	0.6304	0.6552	0.7392	0.3293	0.3416	0.903778	0.6586	0.6832	0.7646	0.319	0.3313	0.934833	0.638	0.6626
729	0.8179	0.5	0.5	0.8179	0.3152	0.3276	1	0.6304	0.6552	0.7391	0.3293	0.3416	0.903656	0.6586	0.6832	0.7646	0.319	0.3313	0.934833	0.638	0.6626
730	0.8179	0.5	0.5	0.8179	0.3152	0.3276	1	0.6304	0.6552	0.739	0.3292	0.3415	0.903533	0.6584	0.683	0.7646	0.319	0.3313	0.934833	0.638	0.6626
731	0.8179	0.5	0.5	0.8179	0.3152	0.3276	1	0.6304	0.6552	0.739	0.3292	0.3415	0.903533	0.6584	0.683	0.7645	0.319	0.3313	0.934711	0.638	0.6626
732	0.8179	0.5	0.5	0.8179	0.3152	0.3275	1	0.6304	0.655	0.7389	0.3292	0.3415	0.903411	0.6584	0.683	0.7645	0.319	0.3312	0.934711	0.638	0.6624
733	0.8179	0.5	0.5	0.8179	0.3152	0.3275	1	0.6304	0.655	0.7388	0.3292	0.3414	0.903289	0.6584	0.6828	0.7645	0.319	0.3312	0.934711	0.638	0.6624
734	0.8179	0.5	0.5	0.8179	0.3152	0.3275	1	0.6304	0.655	0.7388	0.3292	0.3414	0.903289	0.6584	0.6828	0.7645	0.3189	0.3312	0.934711	0.6378	0.6624
735	0.8179	0.5	0.5	0.8179	0.3151	0.3275	1	0.6302	0.655	0.7387	0.3291	0.3413	0.903167	0.6582	0.6826	0.7644	0.3189	0.3312	0.934589	0.6378	0.6624
736	0.8179	0.5	0.5	0.8179	0.3151	0.3274	1	0.6302	0.6548	0.7386	0.3291	0.3413	0.903044	0.6582	0.6826	0.7644	0.3189	0.3311	0.934589	0.6378	0.6622
737	0.8179	0.5	0.5	0.8179	0.3151	0.3274	1	0.6302	0.6548	0.7386	0.3291	0.3413	0.903044	0.6582	0.6826	0.7644	0.3189	0.3311	0.934589	0.6378	0.6622
738	0.8179	0.5	0.5	0.8179	0.3151	0.3274	1	0.6302	0.6548	0.7385	0.3291	0.3412	0.902922	0.6582	0.6824	0.7644	0.3189	0.3311	0.934589	0.6378	0.6622
739	0.8179	0.5	0.5	0.8179	0.3151	0.3274	1	0.6302	0.6548	0.7384	0.3291	0.3412	0.9028	0.6582	0.6824	0.7643	0.3189	0.3311	0.934466	0.6378	0.6622
740	0.8179	0.5	0.5	0.8179	0.3151	0.3274	1	0.6302	0.6548	0.7384	0.3291	0.3412	0.9028	0.6582	0.6824	0.7643	0.3189	0.331	0.934466	0.6378	0.662
741	0.8179	0.5	0.5	0.8179	0.3151	0.3273	1	0.6302	0.6546	0.7383	0.329	0.3411	0.902678	0.658	0.6822	0.7643	0.3189	0.331	0.934466	0.6378	0.662
742	0.8179	0.5	0.5	0.8179	0.3151	0.3273	1	0.6302	0.6546	0.7383	0.329	0.3411	0.902678	0.658	0.6822	0.7643	0.3189	0.331	0.934466	0.6378	0.662
743	0.8179	0.5	0.5	0.8179	0.3151	0.3273	1	0.6302	0.6546	0.7382	0.329	0.3411	0.902555	0.658	0.6822	0.7642	0.3189	0.331	0.934344	0.6378	0.662
744	0.8179	0.5	0.5	0.8179	0.3151	0.3273	1	0.6302	0.6546	0.7381	0.329	0.341	0.902433	0.658	0.682	0.7642	0.3189	0.331	0.934344	0.6378	0.662
745	0.8179	0.5	0.5	0.8179	0.3151	0.3273	1	0.6302	0.6546	0.7381	0.329	0.341	0.902433	0.658	0.682	0.7642	0.3189	0.3309	0.934344	0.6378	0.6618
746	0.8179	0.5	0.5	0.8179	0.3151	0.3272	1	0.6302	0.6544	0.738	0.3289	0.341	0.902311	0.6578	0.682	0.7642	0.3188	0.3309	0.934344	0.6376	0.6618
747	0.8179	0.5	0.5	0.8179	0.3151	0.3272	1	0.6302	0.6544	0.7379	0.3289	0.3409	0.902189	0.6578	0.6818	0.7641	0.3188	0.3309	0.934222	0.6376	0.6618
748	0.8179	0.5	0.5	0.8179	0.3151	0.3272	1	0.6302	0.6544	0.7379	0.3289	0.3409	0.902189	0.6578	0.6818	0.7641	0.3188	0.3309	0.934222	0.6376	0.6618
749	0.8179	0.5	0.5	0.8179	0.3151	0.3272	1	0.6302	0.6544	0.7378	0.3289	0.3409	0.902066	0.6578	0.6818	0.7641	0.3188	0.3308	0.934222	0.6376	0.6616
750	0.8179	0.5	0.5	0.8179	0.3151	0.3272	1	0.6302	0.6544	0.7377	0.3289	0.3408	0.901944	0.6578	0.6816	0.7641	0.3188	0.3308	0.934222	0.6376	0.6616
751	0.8179	0.5	0.5	0.8179	0.3151	0.3271	1	0.6302	0.6542	0.7377	0.3288	0.3408	0.901944	0.6576	0.6816	0.764	0.3188	0.3308	0.9341	0.6376	0.6616
752	0.8179	0.5	0.5	0.8179	0.3151	0.3271	1	0.6302	0.6542	0.7376	0.3288	0.3408	0.901822	0.6576	0.6816	0.764	0.3188	0.3308	0.9341	0.6376	0.6616
753	0.8179	0.5	0.5	0.8179	0.3151	0.3271	1	0.6302	0.6542	0.7375	0.3288	0.3407	0.901699	0.6576	0.6814	0.764	0.3188	0.3307	0.9341	0.6376	0.6614
754	0.8179	0.5	0.5	0.8179	0.3151	0.3271	1	0.6302	0.6542	0.7375	0.3288	0.3407	0.901699	0.6576	0.6814	0.764	0.3188	0.3307	0.9341	0.6376	0.6614
755	0.8179	0.5	0.5	0.8179	0.3151	0.3271	1	0.6302	0.6542	0.7374	0.3288	0.3407	0.901577	0.6576	0.6814	0.7639	0.3188	0.3307	0.933977	0.6376	0.6614
756	0.8179	0.5	0.5	0.8179	0.315	0.327	1	0.63	0.654	0.7374	0.3288	0.3406	0.901577	0.6576	0.6812	0.7639	0.3188	0.3307	0.933977	0.6376	0.6614
757	0.8179	0.5	0.5	0.8179	0.315	0.327	1	0.63	0.654	0.7373	0.3287	0.3406	0.901455	0.6574	0.6812	0.7639	0.3188	0.3306	0.933977	0.6376	0.6612
758	0.8179	0.5	0.5	0.8179	0.315	0.327	1	0.63	0.654	0.7372	0.3287	0.3406	0.901333	0.6574	0.6812	0.7639	0.3188	0.3306	0.933977	0.6376	0.6612
759	0.8179	0.5	0.5	0.8179	0.315	0.327	1	0.63	0.654	0.7372	0.3287	0.3405	0.901333	0.6574	0.681	0.7638	0.3188	0.3306	0.933855	0.6376	0.6612
760	0.8179	0.5	0.5	0.8179	0.315	0.327	1	0.63	0.654	0.7371	0.3287	0.3405	0.90121	0.6574	0.681	0.7638	0.3187	0.3306	0.933855	0.6374	0.6612
761	0.8179	0.5	0.5	0.8179	0.315	0.3269	1	0.63	0.6538	0.7371	0.3287	0.3405	0.90121	0.6574	0.681	0.7638	0.3187	0.3306	0.933855	0.6374	0.6612
762	0.8179	0.5	0.5	0.8179	0.315	0.3269	1	0.63	0.6538	0.737	0.3287	0.3404	0.901088	0.6574	0.6808	0.7638	0.3187	0.3305	0.933855	0.6374	0.661
763	0.8179	0.5	0.5	0.8179	0.315	0.3269	1	0.63	0.6538	0.7369	0.3286	0.3404	0.900966	0.6572	0.6808	0.7637	0.3187	0.3305	0.933733	0.6374	0.661
764	0.8179	0.5	0.5	0.8179	0.315	0.3269	1	0.63	0.6538	0.7369	0.3286	0.3404	0.900966	0.6572	0.6808	0.7637	0.3187	0.3305	0.933733	0.6374	0.661
765	0.8179	0.5	0.5	0.8179	0.315	0.3269	1	0.63	0.6538	0.7368	0.3286	0.3403	0.900844	0.6572	0.6806	0.7637	0.3187	0.3305	0.933733	0.6374	0.661
766	0.8179	0.5	0.5	0.8179	0.315	0.3268	1	0.63	0.6536	0.7367	0.3286	0.3403	0.900721	0.6572	0.6806	0.7637	0.3187	0.3304	0.933733	0.6374	0.6608
767	0.8179	0.5	0.5	0.8179	0.315	0.3268	1	0.63	0.6536	0.7367	0.3286	0.3403	0.900721	0.6572	0.6806	0.7637	0.3187	0.3304	0.933733	0.6374	0.6608
768	0.8179	0.5	0.5	0.8179	0.315	0.3268	1	0.63	0.6536	0.7366	0.3285	0.3402	0.900599	0.657	0.6804	0.7636	0.3187	0.3304	0.93361	0.6374	0.6608
769	0.8179	0.5	0.5	0.8179	0.315	0.3268	1	0.63	0.6536	0.7366	0.3285	0.3402	0.900599	0.657	0.6804	0.7636	0.3187	0.3304	0.93361	0.6374	0.6608
770	0.8179	0.5	0.5	0.8179	0.315	0.3268	1	0.63	0.6536	0.7365	0.3285	0.3402	0.900477	0.657	0.6804	0.7636	0.3187	0.3304	0.93361	0.6374	0.6608
771	0.8179	0.5	0.5	0.8179	0.315	0.3267	1	0.63	0.6534	0.7364	0.3285	0.3401	0.900355	0.657	0.6802	0.7636	0.3187	0.3303	0.93361	0.6374	0.6606
772	0.8179	0.5	0.5	0.8179	0.315	0.3267	1	0.63	0.6534	0.7364	0.3285	0.3401	0.900355	0.657	0.6802	0.7635	0.3187	0.3303	0.933488	0.6374	0.6606
773	0.8179	0.5	0.5	0.8179	0.315	0.3267	1	0.63	0.6534	0.7363	0.3285	0.3401	0.900232	0.657	0.6802	0.7635	0.3186	0.3303	0.933488	0.6372	0.6606
774	0.8179	0.5	0.5	0.8179	0.315	0.3267	1	0.63	0.6534	0.7363	0.3284	0.34	0.900232	0.6568	0.68	0.7635	0.3186	0.3303	0.933488	0.6372	0.6606
775	0.8179	0.5	0.5	0.8179	0.315	0.3267	1	0.63	0.6534	0.7362	0.3284	0.34	0.90011	0.6568	0.68	0.7635	0.3186	0.3302	0.933488	0.6372	0.6604
776	0.8179	0.5	0.5	0.8179	0.315	0.3266	1	0.63	0.6532	0.7362	0.3284	0.34	0.90011	0.6568	0.68	0.7634	0.3186	0.3302	0.933366	0.6372	0.6604
777	0.8179	0.5	0.5	0.8179	0.315	0.3266	1	0.63	0.6532	0.7361	0.3284	0.3399	0.899988	0.6568	0.6798	0.7634	0.3186	0.3302	0.933366	0.6372	0.6604
778	0.8179	0.5	0.5	0.8179	0.3149	0.3266	1	0.6298	0.6532	0.736	0.3284	0.3399	0.899866	0.6568	0.6798	0.7634	0.3186	0.3302	0.933366	0.6372	0.6604
779	0.8179	0.5	0.5	0.8179	0.3149	0.3266	1	0.6298	0.6532	0.736	0.3284	0.3399	0.899866	0.6568	0.6798	0.7634	0.3186	0.3302	0.933366	0.6372	0.6604
780	0.8179	0.5	0.5	0.8179	0.3149	0.3266	1	0.6298	0.6532	0.7359	0.3283	0.3399	0.899743	0.6566	0.6798	0.7634	0.3186	0.3301	0.933366	0.6372	0.6602
781	0.8179	0.5	0.5	0.8179	0.3149	0.3265	1	0.6298	0.653	0.7359	0.3283	0.3398	0.899743	0.6566	0.6796	0.7633	0.3186	0.3301	0.933244	0.6372	0.6602
782	0.8179	0.5	0.5	0.8179	0.3149	0.3265	1	0.6298	0.653	0.7358	0.3283	0.3398	0.899621	0.6566	0.6796	0.7633	0.3186	0.3301	0.933244	0.6372	0.6602
783	0.8179	0.5	0.5	0.8179	0.3149	0.3265	1	0.6298	0.653	0.7357	0.3283	0.3398	0.899499	0.6566	0.6796	0.7633	0.3186	0.3301	0.933244	0.6372	0.6602
784	0.8179	0.5	0.5	0.8179	0.3149	0.3265	1	0.6298	0.653	0.7357	0.3283	0.3397	0.899499	0.6566	0.6794	0.7633	0.3186	0.3301	0.933244	0.6372	0.6602
785	0.8179	0.5	0.5	0.8179	0.3149	0.3265	1	0.6298	0.653	0.7356	0.3283	0.3397	0.899376	0.6566	0.6794	0.7633	0.3186	0.33	0.933244	0.6372	0.66
786	0.8179	0.5	0.5	0.8179	0.3149	0.3264	1	0.6298	0.6528	0.7356	0.3282	0.3397	0.899376	0.6564	0.6794	0.7632	0.3186	0.33	0.933121	0.6372	0.66
787	0.8179	0.5	0.5	0.8179	0.3149	0.3264	1	0.6298	0.6528	0.7355	0.3282	0.3396	0.899254	0.6564	0.6792	0.7632	0.3186	0.33	0.933121	0.6372	0.66
788	0.8179	0.5	0.5	0.8179	0.3149	0.3264	1	0.6298	0.6528	0.7355	0.3282	0.3396	0.899254	0.6564	0.6792	0.7632	0.3185	0.33	0.933121	0.637	0.66
789	0.8179	0.5	0.5	0.8179	0.3149	0.3264	1	0.6298	0.6528	0.7354	0.3282	0.3396	0.899132	0.6564	0.6792	0.7632	0.3185	0.3299	0.933121	0.637	0.6598
790	0.8179	0.5	0.5	0.8179	0.3149	0.3264	1	0.6298	0.6528	0.7353	0.3282	0.3395	0.89901	0.6564	0.679	0.7631	0.3185	0.3299	0.932999	0.637	0.6598
791	0.8179	0.5	0.5	0.8179	0.3149	0.3264	1	0.6298	0.6528	0.7353	0.3282	0.3395	0.89901	0.6564	0.679	0.7631	0.3185	0.3299	0.932999	0.637	0.6598
792	0.8179	0.5	0.5	0.8179	0.3149	0.3263	1	0.6298	0.6526	0.7352	0.3281	0.3395	0.898887	0.6562	0.679	0.7631	0.3185	0.3299	0.932999	0.637	0.6598
793	0.8179	0.5	0.5	0.8179	0.3149	0.3263	1	0.6298	0.6526	0.7352	0.3281	0.3395	0.898887	0.6562	0.679	0.7631	0.3185	0.3299	0.932999	0.637	0.6598
794	0.8179	0.5	0.5	0.8179	0.3149	0.3263	1	0.6298	0.6526	0.7351	0.3281	0.3394	0.898765	0.6562	0.6788	0.7631	0.3185	0.3298	0.932999	0.637	0.6596
795	0.8179	0.5	0.5	0.8179	0.3149	0.3263	1	0.6298	0.6526	0.7351	0.3281	0.3394	0.898765	0.6562	0.6788	0.763	0.3185	0.3298	0.932877	0.637	0.6596
796	0.8179	0.5	0.5	0.8179	0.3149	0.3263	1	0.6298	0.6526	0.735	0.3281	0.3394	0.898643	0.6562	0.6788	0.763	0.3185	0.3298	0.932877	0.637	0.6596
797	0.8179	0.5	0.5	0.8179	0.3149	0.3262	1	0.6298	0.6524	0.735	0.3281	0.3393	0.898643	0.6562	0.6786	0.763	0.3185	0.3298	0.932877	0.637	0.6596
798	0.8179	0.5	0.5	0.8179	0.3149	0.3262	1	0.6298	0.6524	0.7349	0.328	0.3393	0.898521	0.656	0.6786	0.763	0.3185	0.3298	0.932877	0.637	0.6596
799	0.8179	0.5	0.5	0.8179	0.3149	0.3262	1	0.6298	0.6524	0.7348	0.328	0.3393	0.898398	0.656	0.6786	0.763	0.3185	0.3297	0.932877	0.637	0.6594
800	0.8179	0.5	0.5	0.8179	0.3149	0.3262	1	0.6298	0.6524	0.7348	0.328	0.3392	0.898398	0.656	0.6784	0.7629	0.3185	0.3297	0.932755	0.637	0.6594
801	0.8179	0.5	0.5	0.8179	0.3149	0.3262	1	0.6298	0.6524	0.7347	0.328	0.3392	0.898276	0.656	0.6784	0.7629	0.3185	0.3297	0.932755	0.637	0.6594
802	0.8179	0.5	0.5	0.8179	0.3149	0.3262	1	0.6298	0.6524	0.7347	0.328	0.3392	0.898276	0.656	0.6784	0.7629	0.3185	0.3297	0.932755	0.637	0.6594
803	0.8179	0.5	0.5	0.8179	0.3148	0.3261	1	0.6296	0.6522	0.7346	0.328	0.3391	0.898154	0.656	0.6782	0.7629	0.3184	0.3297	0.932755	0.6368	0.6594
804	0.8179	0.5	0.5	0.8179	0.3148	0.3261	1	0.6296	0.6522	0.7346	0.3279	0.3391	0.898154	0.6558	0.6782	0.7629	0.3184	0.3296	0.932755	0.6368	0.6592
805	0.8179	0.5	0.5	0.8179	0.3148	0.3261	1	0.6296	0.6522	0.7345	0.3279	0.3391	0.898032	0.6558	0.6782	0.7628	0.3184	0.3296	0.932632	0.6368	0.6592
806	0.8179	0.5	0.5	0.8179	0.3148	0.3261	1	0.6296	0.6522	0.7345	0.3279	0.3391	0.898032	0.6558	0.6782	0.7628	0.3184	0.3296	0.932632	0.6368	0.6592
807	0.8179	0.5	0.5	0.8179	0.3148	0.3261	1	0.6296	0.6522	0.7344	0.3279	0.339	0.897909	0.6558	0.678	0.7628	0.3184	0.3296	0.932632	0.6368	0.6592
808	0.8179	0.5	0.5	0.8179	0.3148	0.3261	1	0.6296	0.6522	0.7344	0.3279	0.339	0.897909	0.6558	0.678	0.7628	0.3184	0.3296	0.932632	0.6368	0.6592
809	0.8179	0.5	0.5	0.8179	0.3148	0.326	1	0.6296	0.652	0.7343	0.3279	0.339	0.897787	0.6558	0.678	0.7628	0.3184	0.3295	0.932632	0.6368	0.659
810	0.8179	0.5	0.5	0.8179	0.3148	0.326	1	0.6296	0.652	0.7342	0.3279	0.3389	0.897665	0.6558	0.6778	0.7627	0.3184	0.3295	0.93251	0.6368	0.659
811	0.8179	0.5	0.5	0.8179	0.3148	0.326	1	0.6296	0.652	0.7342	0.3278	0.3389	0.897665	0.6556	0.6778	0.7627	0.3184	0.3295	0.93251	0.6368	0.659
812	0.8179	0.5	0.5	0.8179	0.3148	0.326	1	0.6296	0.652	0.7341	0.3278	0.3389	0.897542	0.6556	0.6778	0.7627	0.3184	0.3295	0.93251	0.6368	0.659
813	0.8179	0.5	0.5	0.8179	0.3148	0.326	1	0.6296	0.652	0.7341	0.3278	0.3389	0.897542	0.6556	0.6778	0.7627	0.3184	0.3295	0.93251	0.6368	0.659
814	0.8179	0.5	0.5	0.8179	0.3148	0.3259	1	0.6296	0.6518	0.734	0.3278	0.3388	0.89742	0.6556	0.6776	0.7627	0.3184	0.3294	0.93251	0.6368	0.6588
815	0.8179	0.5	0.5	0.8179	0.3148	0.3259	1	0.6296	0.6518	0.734	0.3278	0.3388	0.89742	0.6556	0.6776	0.7626	0.3184	0.3294	0.932388	0.6368	0.6588
816	0.8179	0.5	0.5	0.8179	0.3148	0.3259	1	0.6296	0.6518	0.7339	0.3278	0.3388	0.897298	0.6556	0.6776	0.7626	0.3184	0.3294	0.932388	0.6368	0.6588
817	0.8179	0.5	0.5	0.8179	0.3148	0.3259	1	0.6296	0.6518	0.7339	0.3277	0.3387	0.897298	0.6554	0.6774	0.7626	0.3184	0.3294	0.932388	0.6368	0.6588
818	0.8179	0.5	0.5	0.8179	0.3148	0.3259	1	0.6296	0.6518	0.7338	0.3277	0.3387	0.897176	0.6554	0.6774	0.7626	0.3183	0.3294	0.932388	0.6366	0.6588
819	0.8179	0.5	0.5	0.8179	0.3148	0.3259	1	0.6296	0.6518	0.7338	0.3277	0.3387	0.897176	0.6554	0.6774	0.7626	0.3183	0.3293	0.932388	0.6366	0.6586
820	0.8179	0.5	0.5	0.8179	0.3148	0.3258	1	0.6296	0.6516	0.7337	0.3277	0.3387	0.897053	0.6554	0.6774	0.7625	0.3183	0.3293	0.932266	0.6366	0.6586
821	0.8179	0.5	0.5	0.8179	0.3148	0.3258	1	0.6296	0.6516	0.7337	0.3277	0.3386	0.897053	0.6554	0.6772	0.7625	0.3183	0.3293	0.932266	0.6366	0.6586
822	0.8179	0.5	0.5	0.8179	0.3148	0.3258	1	0.6296	0.6516	0.7336	0.3277	0.3386	0.896931	0.6554	0.6772	0.7625	0.3183	0.3293	0.932266	0.6366	0.6586
823	0.8179	0.5	0.5	0.8179	0.3148	0.3258	1	0.6296	0.6516	0.7336	0.3276	0.3386	0.896931	0.6552	0.6772	0.7625	0.3183	0.3293	0.932266	0.6366	0.6586
824	0.8179	0.5	0.5	0.8179	0.3148	0.3258	1	0.6296	0.6516	0.7335	0.3276	0.3385	0.896809	0.6552	0.677	0.7625	0.3183	0.3292	0.932266	0.6366	0.6584
825	0.8179	0.5	0.5	0.8179	0.3148	0.3258	1	0.6296	0.6516	0.7335	0.3276	0.3385	0.896809	0.6552	0.677	0.7624	0.3183	0.3292	0.932143	0.6366	0.6584
826	0.8179	0.5	0.5	0.8179	0.3148	0.3257	1	0.6296	0.6514	0.7334	0.3276	0.3385	0.896687	0.6552	0.677	0.7624	0.3183	0.3292	0.932143	0.6366	0.6584
827	0.8179	0.5	0.5	0.8179	0.3148	0.3257	1	0.6296	0.6514	0.7334	0.3276	0.3385	0.896687	0.6552	0.677	0.7624	0.3183	0.3292	0.932143	0.6366	0.6584
828	0.8179	0.5	0.5	0.8179	0.3148	0.3257	1	0.6296	0.6514	0.7333	0.3276	0.3384	0.896564	0.6552	0.6768	0.7624	0.3183	0.3292	0.932143	0.6366	0.6584
829	0.8179	0.5	0.5	0.8179	0.3148	0.3257	1	0.6296	0.6514	0.7333	0.3276	0.3384	0.896564	0.6552	0.6768	0.7624	0.3183	0.3292	0.932143	0.6366	0.6584
830	0.8179	0.5	0.5	0.8179	0.3148	0.3257	1	0.6296	0.6514	0.7332	0.3275	0.3384	0.896442	0.655	0.6768	0.7624	0.3183	0.3291	0.932143	0.6366	0.6582
831	0.8179	0.5	0.5	0.8179	0.3147	0.3257	1	0.6294	0.6514	0.7332	0.3275	0.3383	0.896442	0.655	0.6766	0.7623	0.3183	0.3291	0.932021	0.6366	0.6582
832	0.8179	0.5	0.5	0.8179	0.3147	0.3256	1	0.6294	0.6512	0.7331	0.3275	0.3383	0.89632	0.655	0.6766	0.7623	0.3183	0.3291	0.932021	0.6366	0.6582
833	0.8179	0.5	0.5	0.8179	0.3147	0.3256	1	0.6294	0.6512	0.7331	0.3275	0.3383	0.89632	0.655	0.6766	0.7623	0.3183	0.3291	0.932021	0.6366	0.6582
834	0.8179	0.5	0.5	0.8179	0.3147	0.3256	1	0.6294	0.6512	0.733	0.3275	0.3383	0.896198	0.655	0.6766	0.7623	0.3183	0.3291	0.932021	0.6366	0.6582
835	0.8179	0.5	0.5	0.8179	0.3147	0.3256	1	0.6294	0.6512	0.733	0.3275	0.3382	0.896198	0.655	0.6764	0.7623	0.3182	0.329	0.932021	0.6364	0.658
836	0.8179	0.5	0.5	0.8179	0.3147	0.3256	1	0.6294	0.6512	0.7329	0.3275	0.3382	0.896075	0.655	0.6764	0.7622	0.3182	0.329	0.931899	0.6364	0.658
837	0.8179	0.5	0.5	0.8179	0.3147	0.3256	1	0.6294	0.6512	0.7329	0.3274	0.3382	0.896075	0.6548	0.6764	0.7622	0.3182	0.329	0.931899	0.6364	0.658
838	0.8179	0.5	0.5	0.8179	0.3147	0.3256	1	0.6294	0.6512	0.7328	0.3274	0.3381	0.895953	0.6548	0.6762	0.7622	0.3182	0.329	0.931899	0.6364	0.658
839	0.8179	0.5	0.5	0.8179	0.3147	0.3255	1	0.6294	0.651	0.7328	0.3274	0.3381	0.895953	0.6548	0.6762	0.7622	0.3182	0.329	0.931899	0.6364	0.658
840	0.8179	0.5	0.5	0.8179	0.3147	0.3255	1	0.6294	0.651	0.7327	0.3274	0.3381	0.895831	0.6548	0.6762	0.7622	0.3182	0.3289	0.931899	0.6364	0.6578
841	0.8179	0.5	0.5	0.8179	0.3147	0.3255	1	0.6294	0.651	0.7327	0.3274	0.3381	0.895831	0.6548	0.6762	0.7622	0.3182	0.3289	0.931899	0.6364	0.6578
842	0.8179	0.5	0.5	0.8179	0.3147	0.3255	1	0.6294	0.651	0.7326	0.3274	0.338	0.895709	0.6548	0.676	0.7621	0.3182	0.3289	0.931777	0.6364	0.6578
843	0.8179	0.5	0.5	0.8179	0.3147	0.3255	1	0.6294	0.651	0.7326	0.3273	0.338	0.895709	0.6546	0.676	0.7621	0.3182	0.3289	0.931777	0.6364	0.6578
844	0.8179	0.5	0.5	0.8179	0.3147	0.3255	1	0.6294	0.651	0.7325	0.3273	0.338	0.895586	0.6546	0.676	0.7621	0.3182	0.3289	0.931777	0.6364	0.6578
845	0.8179	0.5	0.5	0.8179	0.3147	0.3254	1	0.6294	0.6508	0.7325	0.3273	0.338	0.895586	0.6546	0.676	0.7621	0.3182	0.3289	0.931777	0.6364	0.6578
846	0.8179	0.5	0.5	0.8179	0.3147	0.3254	1	0.6294	0.6508	0.7324	0.3273	0.3379	0.895464	0.6546	0.6758	0.7621	0.3182	0.3288	0.931777	0.6364	0.6576
847	0.8179	0.5	0.5	0.8179	0.3147	0.3254	1	0.6294	0.6508	0.7324	0.3273	0.3379	0.895464	0.6546	0.6758	0.7621	0.3182	0.3288	0.931777	0.6364	0.6576
848	0.8179	0.5	0.5	0.8179	0.3147	0.3254	1	0.6294	0.6508	0.7323	0.3273	0.3379	0.895342	0.6546	0.6758	0.762	0.3182	0.3288	0.931654	0.6364	0.6576
849	0.8179	0.5	0.5	0.8179	0.3147	0.3254	1	0.6294	0.6508	0.7323	0.3273	0.3379	0.895342	0.6546	0.6758	0.762	0.3182	0.3288	0.931654	0.6364	0.6576
850	0.8179	0.5	0.5	0.8179	0.3147	0.3254	1	0.6294	0.6508	0.7322	0.3272	0.3378	0.895219	0.6544	0.6756	0.762	0.3182	0.3288	0.931654	0.6364	0.6576
851	0.8179	0.5	0.5	0.8179	0.3147	0.3253	1	0.6294	0.6506	0.7322	0.3272	0.3378	0.895219	0.6544	0.6756	0.762	0.3182	0.3287	0.931654	0.6364	0.6574
852	0.8179	0.5	0.5	0.8179	0.3147	0.3253	1	0.6294	0.6506	0.7321	0.3272	0.3378	0.895097	0.6544	0.6756	0.762	0.3181	0.3287	0.931654	0.6362	0.6574
853	0.8179	0.5	0.5	0.8179	0.3147	0.3253	1	0.6294	0.6506	0.7321	0.3272	0.3377	0.895097	0.6544	0.6754	0.762	0.3181	0.3287	0.931654	0.6362	0.6574
854	0.8179	0.5	0.5	0.8179	0.3147	0.3253	1	0.6294	0.6506	0.732	0.3272	0.3377	0.894975	0.6544	0.6754	0.7619	0.3181	0.3287	0.931532	0.6362	0.6574
855	0.8179	0.5	0.5	0.8179	0.3147	0.3253	1	0.6294	0.6506	0.732	0.3272	0.3377	0.894975	0.6544	0.6754	0.7619	0.3181	0.3287	0.931532	0.6362	0.6574
856	0.8179	0.5	0.5	0.8179	0.3147	0.3253	1	0.6294	0.6506	0.7319	0.3272	0.3377	0.894853	0.6544	0.6754	0.7619	0.3181	0.3287	0.931532	0.6362	0.6574
857	0.8179	0.5	0.5	0.8179	0.3147	0.3253	1	0.6294	0.6506	0.7319	0.3271	0.3376	0.894853	0.6542	0.6752	0.7619	0.3181	0.3286	0.931532	0.6362	0.6572
858	0.8179	0.5	0.5	0.8179	0.3147	0.3252	1	0.6294	0.6504	0.7319	0.3271	0.3376	0.894853	0.6542	0.6752	0.7619	0.3181	0.3286	0.931532	0.6362	0.6572
859	0.8179	0.5	0.5	0.8179	0.3147	0.3252	1	0.6294	0.6504	0.7318	0.3271	0.3376	0.89473	0.6542	0.6752	0.7619	0.3181	0.3286	0.931532	0.6362	0.6572
860	0.8179	0.5	0.5	0.8179	0.3147	0.3252	1	0.6294	0.6504	0.7318	0.3271	0.3376	0.89473	0.6542	0.6752	0.7618	0.3181	0.3286	0.93141	0.6362	0.6572
861	0.8179	0.5	0.5	0.8179	0.3147	0.3252	1	0.6294	0.6504	0.7317	0.3271	0.3375	0.894608	0.6542	0.675	0.7618	0.3181	0.3286	0.93141	0.6362	0.6572
862	0.8179	0.5	0.5	0.8179	0.3146	0.3252	1	0.6292	0.6504	0.7317	0.3271	0.3375	0.894608	0.6542	0.675	0.7618	0.3181	0.3285	0.93141	0.6362	0.657
863	0.8179	0.5	0.5	0.8179	0.3146	0.3252	1	0.6292	0.6504	0.7316	0.3271	0.3375	0.894486	0.6542	0.675	0.7618	0.3181	0.3285	0.93141	0.6362	0.657
864	0.8179	0.5	0.5	0.8179	0.3146	0.3251	1	0.6292	0.6502	0.7316	0.327	0.3375	0.894486	0.654	0.675	0.7618	0.3181	0.3285	0.93141	0.6362	0.657
865	0.8179	0.5	0.5	0.8179	0.3146	0.3251	1	0.6292	0.6502	0.7315	0.327	0.3374	0.894364	0.654	0.6748	0.7618	0.3181	0.3285	0.93141	0.6362	0.657
866	0.8179	0.5	0.5	0.8179	0.3146	0.3251	1	0.6292	0.6502	0.7315	0.327	0.3374	0.894364	0.654	0.6748	0.7617	0.3181	0.3285	0.931287	0.6362	0.657
867	0.8179	0.5	0.5	0.8179	0.3146	0.3251	1	0.6292	0.6502	0.7314	0.327	0.3374	0.894241	0.654	0.6748	0.7617	0.3181	0.3285	0.931287	0.6362	0.657
868	0.8179	0.5	0.5	0.8179	0.3146	0.3251	1	0.6292	0.6502	0.7314	0.327	0.3374	0.894241	0.654	0.6748	0.7617	0.3181	0.3284	0.931287	0.6362	0.6568
869	0.8179	0.5	0.5	0.8179	0.3146	0.3251	1	0.6292	0.6502	0.7313	0.327	0.3373	0.894119	0.654	0.6746	0.7617	0.3181	0.3284	0.931287	0.6362	0.6568
870	0.8179	0.5	0.5	0.8179	0.3146	0.3251	1	0.6292	0.6502	0.7313	0.327	0.3373	0.894119	0.654	0.6746	0.7617	0.318	0.3284	0.931287	0.636	0.6568
871	0.8179	0.5	0.5	0.8179	0.3146	0.325	1	0.6292	0.65	0.7313	0.3269	0.3373	0.894119	0.6538	0.6746	0.7617	0.318	0.3284	0.931287	0.636	0.6568
872	0.8179	0.5	0.5	0.8179	0.3146	0.325	1	0.6292	0.65	0.7312	0.3269	0.3372	0.893997	0.6538	0.6744	0.7616	0.318	0.3284	0.931165	0.636	0.6568
873	0.8179	0.5	0.5	0.8179	0.3146	0.325	1	0.6292	0.65	0.7312	0.3269	0.3372	0.893997	0.6538	0.6744	0.7616	0.318	0.3284	0.931165	0.636	0.6568
874	0.8179	0.5	0.5	0.8179	0.3146	0.325	1	0.6292	0.65	0.7311	0.3269	0.3372	0.893875	0.6538	0.6744	0.7616	0.318	0.3283	0.931165	0.636	0.6566
875	0.8179	0.5	0.5	0.8179	0.3146	0.325	1	0.6292	0.65	0.7311	0.3269	0.3372	0.893875	0.6538	0.6744	0.7616	0.318	0.3283	0.931165	0.636	0.6566
876	0.8179	0.5	0.5	0.8179	0.3146	0.325	1	0.6292	0.65	0.731	0.3269	0.3371	0.893752	0.6538	0.6742	0.7616	0.318	0.3283	0.931165	0.636	0.6566
877	0.8179	0.5	0.5	0.8179	0.3146	0.325	1	0.6292	0.65	0.731	0.3269	0.3371	0.893752	0.6538	0.6742	0.7616	0.318	0.3283	0.931165	0.636	0.6566
878	0.8179	0.5	0.5	0.8179	0.3146	0.3249	1	0.6292	0.6498	0.7309	0.3269	0.3371	0.89363	0.6538	0.6742	0.7615	0.318	0.3283	0.931043	0.636	0.6566
879	0.8179	0.5	0.5	0.8179	0.3146	0.3249	1	0.6292	0.6498	0.7309	0.3268	0.3371	0.89363	0.6536	0.6742	0.7615	0.318	0.3283	0.931043	0.636	0.6566
880	0.8179	0.5	0.5	0.8179	0.3146	0.3249	1	0.6292	0.6498	0.7309	0.3268	0.337	0.89363	0.6536	0.674	0.7615	0.318	0.3282	0.931043	0.636	0.6564
881	0.8179	0.5	0.5	0.8179	0.3146	0.3249	1	0.6292	0.6498	0.7308	0.3268	0.337	0.893508	0.6536	0.674	0.7615	0.318	0.3282	0.931043	0.636	0.6564
882	0.8179	0.5	0.5	0.8179	0.3146	0.3249	1	0.6292	0.6498	0.7308	0.3268	0.337	0.893508	0.6536	0.674	0.7615	0.318	0.3282	0.931043	0.636	0.6564
883	0.8179	0.5	0.5	0.8179	0.3146	0.3249	1	0.6292	0.6498	0.7307	0.3268	0.337	0.893385	0.6536	0.674	0.7615	0.318	0.3282	0.931043	0.636	0.6564
884	0.8179	0.5	0.5	0.8179	0.3146	0.3249	1	0.6292	0.6498	0.7307	0.3268	0.3369	0.893385	0.6536	0.6738	0.7615	0.318	0.3282	0.931043	0.636	0.6564
885	0.8179	0.5	0.5	0.8179	0.3146	0.3248	1	0.6292	0.6496	0.7306	0.3268	0.3369	0.893263	0.6536	0.6738	0.7614	0.318	0.3282	0.930921	0.636	0.6564
886	0.8179	0.5	0.5	0.8179	0.3146	0.3248	1	0.6292	0.6496	0.7306	0.3267	0.3369	0.893263	0.6534	0.6738	0.7614	0.318	0.3281	0.930921	0.636	0.6562
887	0.8179	0.5	0.5	0.8179	0.3146	0.3248	1	0.6292	0.6496	0.7306	0.3267	0.3369	0.893263	0.6534	0.6738	0.7614	0.318	0.3281	0.930921	0.636	0.6562
888	0.8179	0.5	0.5	0.8179	0.3146	0.3248	1	0.6292	0.6496	0.7305	0.3267	0.3368	0.893141	0.6534	0.6736	0.7614	0.3179	0.3281	0.930921	0.6358	0.6562
889	0.8179	0.5	0.5	0.8179	0.3146	0.3248	1	0.6292	0.6496	0.7305	0.3267	0.3368	0.893141	0.6534	0.6736	0.7614	0.3179	0.3281	0.930921	0.6358	0.6562
890	0.8179	0.5	0.5	0.818	0.3146	0.3248	1.00012	0.6292	0.6496	0.7304	0.3267	0.3368	0.893019	0.6534	0.6736	0.7614	0.3179	0.3281	0.930921	0.6358	0.6562
891	0.8179	0.5	0.5	0.818	0.3146	0.3248	1.00012	0.6292	0.6496	0.7304	0.3267	0.3368	0.893019	0.6534	0.6736	0.7614	0.3179	0.3281	0.930921	0.6358	0.6562
892	0.8179	0.5	0.5	0.818	0.3146	0.3247	1.00012	0.6292	0.6494	0.7303	0.3267	0.3368	0.892896	0.6534	0.6736	0.7613	0.3179	0.328	0.930798	0.6358	0.656
893	0.818	0.5	0.5	0.818	0.3146	0.3247	1	0.6292	0.6494	0.7303	0.3266	0.3367	0.892787	0.6532	0.6734	0.7613	0.3179	0.328	0.930685	0.6358	0.656
894	0.818	0.5	0.5	0.818	0.3146	0.3247	1	0.6292	0.6494	0.7303	0.3266	0.3367	0.892787	0.6532	0.6734	0.7613	0.3179	0.328	0.930685	0.6358	0.656
895	0.818	0.5	0.5	0.818	0.3146	0.3247	1	0.6292	0.6494	0.7302	0.3266	0.3367	0.892665	0.6532	0.6734	0.7613	0.3179	0.328	0.930685	0.6358	0.656
896	0.818	0.5	0.5	0.818	0.3146	0.3247	1	0.6292	0.6494	0.7302	0.3266	0.3367	0.892665	0.6532	0.6734	0.7613	0.3179	0.328	0.930685	0.6358	0.656
897	0.818	0.5	0.5	0.818	0.3146	0.3247	1	0.6292	0.6494	0.7301	0.3266	0.3366	0.892543	0.6532	0.6732	0.7613	0.3179	0.328	0.930685	0.6358	0.656
898	0.818	0.5	0.5	0.818	0.3145	0.3247	1	0.629	0.6494	0.7301	0.3266	0.3366	0.892543	0.6532	0.6732	0.7613	0.3179	0.3279	0.930685	0.6358	0.6558
899	0.818	0.5	0.5	0.818	0.3145	0.3246	1	0.629	0.6492	0.73	0.3266	0.3366	0.892421	0.6532	0.6732	0.7612	0.3179	0.3279	0.930562	0.6358	0.6558
900	0.818	0.5	0.5	0.818	0.3145	0.3246	1	0.629	0.6492	0.73	0.3266	0.3366	0.892421	0.6532	0.6732	0.7612	0.3179	0.3279	0.930562	0.6358	0.6558
901	0.818	0.5	0.5	0.818	0.3145	0.3246	1	0.629	0.6492	0.73	0.3265	0.3365	0.892421	0.653	0.673	0.7612	0.3179	0.3279	0.930562	0.6358	0.6558
902	0.818	0.5	0.5	0.818	0.3145	0.3246	1	0.629	0.6492	0.7299	0.3265	0.3365	0.892298	0.653	0.673	0.7612	0.3179	0.3279	0.930562	0.6358	0.6558
903	0.818	0.5	0.5	0.818	0.3145	0.3246	1	0.629	0.6492	0.7299	0.3265	0.3365	0.892298	0.653	0.673	0.7612	0.3179	0.3279	0.930562	0.6358	0.6558
904	0.818	0.5	0.5	0.818	0.3145	0.3246	1	0.629	0.6492	0.7298	0.3265	0.3365	0.892176	0.653	0.673	0.7612	0.3179	0.3278	0.930562	0.6358	0.6556
905	0.818	0.5	0.5	0.818	0.3145	0.3246	1	0.629	0.6492	0.7298	0.3265	0.3364	0.892176	0.653	0.6728	0.7612	0.3179	0.3278	0.930562	0.6358	0.6556
906	0.818	0.5	0.5	0.818	0.3145	0.3245	1	0.629	0.649	0.7298	0.3265	0.3364	0.892176	0.653	0.6728	0.7611	0.3179	0.3278	0.93044	0.6358	0.6556
907	0.818	0.5	0.5	0.818	0.3145	0.3245	1	0.629	0.649	0.7297	0.3265	0.3364	0.892054	0.653	0.6728	0.7611	0.3179	0.3278	0.93044	0.6358	0.6556
908	0.818	0.5	0.5	0.818	0.3145	0.3245	1	0.629	0.649	0.7297	0.3265	0.3364	0.892054	0.653	0.6728	0.7611	0.3178	0.3278	0.93044	0.6356	0.6556
909	0.818	0.5	0.5	0.818	0.3145	0.3245	1	0.629	0.649	0.7296	0.3264	0.3363	0.891932	0.6528	0.6726	0.7611	0.3178	0.3278	0.93044	0.6356	0.6556
910	0.818	0.5	0.5	0.818	0.3145	0.3245	1	0.629	0.649	0.7296	0.3264	0.3363	0.891932	0.6528	0.6726	0.7611	0.3178	0.3277	0.93044	0.6356	0.6554
911	0.818	0.5	0.5	0.818	0.3145	0.3245	1	0.629	0.649	0.7296	0.3264	0.3363	0.891932	0.6528	0.6726	0.7611	0.3178	0.3277	0.93044	0.6356	0.6554
912	0.818	0.5	0.5	0.818	0.3145	0.3245	1	0.629	0.649	0.7295	0.3264	0.3363	0.891809	0.6528	0.6726	0.7611	0.3178	0.3277	0.93044	0.6356	0.6554
913	0.818	0.5	0.5	0.818	0.3145	0.3245	1	0.629	0.649	0.7295	0.3264	0.3362	0.891809	0.6528	0.6724	0.761	0.3178	0.3277	0.930318	0.6356	0.6554
914	0.818	0.5	0.5	0.818	0.3145	0.3244	1	0.629	0.6488	0.7294	0.3264	0.3362	0.891687	0.6528	0.6724	0.761	0.3178	0.3277	0.930318	0.6356	0.6554
915	0.818	0.5	0.5	0.818	0.3145	0.3244	1	0.629	0.6488	0.7294	0.3264	0.3362	0.891687	0.6528	0.6724	0.761	0.3178	0.3277	0.930318	0.6356	0.6554
916	0.818	0.5	0.5	0.818	0.3145	0.3244	1	0.629	0.6488	0.7294	0.3264	0.3362	0.891687	0.6528	0.6724	0.761	0.3178	0.3277	0.930318	0.6356	0.6554
917	0.818	0.5	0.5	0.818	0.3145	0.3244	1	0.629	0.6488	0.7293	0.3263	0.3362	0.891565	0.6526	0.6724	0.761	0.3178	0.3276	0.930318	0.6356	0.6552
918	0.818	0.5	0.5	0.818	0.3145	0.3244	1	0.629	0.6488	0.7293	0.3263	0.3361	0.891565	0.6526	0.6722	0.761	0.3178	0.3276	0.930318	0.6356	0.6552
919	0.818	0.5	0.5	0.818	0.3145	0.3244	1	0.629	0.6488	0.7292	0.3263	0.3361	0.891443	0.6526	0.6722	0.761	0.3178	0.3276	0.930318	0.6356	0.6552
920	0.818	0.5	0.5	0.818	0.3145	0.3244	1	0.629	0.6488	0.7292	0.3263	0.3361	0.891443	0.6526	0.6722	0.761	0.3178	0.3276	0.930318	0.6356	0.6552
921	0.818	0.5	0.5	0.818	0.3145	0.3243	1	0.629	0.6486	0.7292	0.3263	0.3361	0.891443	0.6526	0.6722	0.7609	0.3178	0.3276	0.930196	0.6356	0.6552
922	0.818	0.5	0.5	0.818	0.3145	0.3243	1	0.629	0.6486	0.7291	0.3263	0.336	0.89132	0.6526	0.672	0.7609	0.3178	0.3276	0.930196	0.6356	0.6552
923	0.818	0.5	0.5	0.818	0.3145	0.3243	1	0.629	0.6486	0.7291	0.3263	0.336	0.89132	0.6526	0.672	0.7609	0.3178	0.3275	0.930196	0.6356	0.655
924	0.818	0.5	0.5	0.818	0.3145	0.3243	1	0.629	0.6486	0.729	0.3263	0.336	0.891198	0.6526	0.672	0.7609	0.3178	0.3275	0.930196	0.6356	0.655
925	0.818	0.5	0.5	0.818	0.3145	0.3243	1	0.629	0.6486	0.729	0.3262	0.336	0.891198	0.6524	0.672	0.7609	0.3178	0.3275	0.930196	0.6356	0.655
926	0.818	0.5	0.5	0.818	0.3145	0.3243	1	0.629	0.6486	0.729	0.3262	0.3359	0.891198	0.6524	0.6718	0.7609	0.3178	0.3275	0.930196	0.6356	0.655
927	0.818	0.5	0.5	0.818	0.3145	0.3243	1	0.629	0.6486	0.7289	0.3262	0.3359	0.891076	0.6524	0.6718	0.7609	0.3178	0.3275	0.930196	0.6356	0.655
928	0.818	0.5	0.5	0.818	0.3145	0.3243	1	0.629	0.6486	0.7289	0.3262	0.3359	0.891076	0.6524	0.6718	0.7609	0.3177	0.3275	0.930196	0.6354	0.655
929	0.818	0.5	0.5	0.818	0.3145	0.3242	1	0.629	0.6484	0.7289	0.3262	0.3359	0.891076	0.6524	0.6718	0.7608	0.3177	0.3275	0.930073	0.6354	0.655
930	0.818	0.5	0.5	0.818	0.3145	0.3242	1	0.629	0.6484	0.7288	0.3262	0.3359	0.890954	0.6524	0.6718	0.7608	0.3177	0.3274	0.930073	0.6354	0.6548
931	0.818	0.5	0.5	0.818	0.3145	0.3242	1	0.629	0.6484	0.7288	0.3262	0.3358	0.890954	0.6524	0.6716	0.7608	0.3177	0.3274	0.930073	0.6354	0.6548
932	0.818	0.5	0.5	0.818	0.3145	0.3242	1	0.629	0.6484	0.7287	0.3262	0.3358	0.890831	0.6524	0.6716	0.7608	0.3177	0.3274	0.930073	0.6354	0.6548
933	0.818	0.5	0.5	0.818	0.3145	0.3242	1	0.629	0.6484	0.7287	0.3261	0.3358	0.890831	0.6522	0.6716	0.7608	0.3177	0.3274	0.930073	0.6354	0.6548
934	0.818	0.5	0.5	0.818	0.3145	0.3242	1	0.629	0.6484	0.7287	0.3261	0.3358	0.890831	0.6522	0.6716	0.7608	0.3177	0.3274	0.930073	0.6354	0.6548
935	0.818	0.5	0.5	0.818	0.3145	0.3242	1	0.629	0.6484	0.7286	0.3261	0.3357	0.890709	0.6522	0.6714	0.7608	0.3177	0.3274	0.930073	0.6354	0.6548
936	0.818	0.5	0.5	0.818	0.3145	0.3242	1	0.629	0.6484	0.7286	0.3261	0.3357	0.890709	0.6522	0.6714	0.7608	0.3177	0.3274	0.930073	0.6354	0.6548
937	0.818	0.5	0.5	0.818	0.3144	0.3241	1	0.6288	0.6482	0.7286	0.3261	0.3357	0.890709	0.6522	0.6714	0.7607	0.3177	0.3273	0.929951	0.6354	0.6546
938	0.818	0.5	0.5	0.818	0.3144	0.3241	1	0.6288	0.6482	0.7285	0.3261	0.3357	0.890587	0.6522	0.6714	0.7607	0.3177	0.3273	0.929951	0.6354	0.6546
939	0.818	0.5	0.5	0.818	0.3144	0.3241	1	0.6288	0.6482	0.7285	0.3261	0.3357	0.890587	0.6522	0.6714	0.7607	0.3177	0.3273	0.929951	0.6354	0.6546
940	0.818	0.5	0.5	0.818	0.3144	0.3241	1	0.6288	0.6482	0.7284	0.3261	0.3356	0.890465	0.6522	0.6712	0.7607	0.3177	0.3273	0.929951	0.6354	0.6546
941	0.818	0.5	0.5	0.818	0.3144	0.3241	1	0.6288	0.6482	0.7284	0.326	0.3356	0.890465	0.652	0.6712	0.7607	0.3177	0.3273	0.929951	0.6354	0.6546
942	0.818	0.5	0.5	0.818	0.3144	0.3241	1	0.6288	0.6482	0.7284	0.326	0.3356	0.890465	0.652	0.6712	0.7607	0.3177	0.3273	0.929951	0.6354	0.6546
943	0.818	0.5	0.5	0.818	0.3144	0.3241	1	0.6288	0.6482	0.7283	0.326	0.3356	0.890342	0.652	0.6712	0.7607	0.3177	0.3272	0.929951	0.6354	0.6544
944	0.818	0.5	0.5	0.818	0.3144	0.3241	1	0.6288	0.6482	0.7283	0.326	0.3355	0.890342	0.652	0.671	0.7607	0.3177	0.3272	0.929951	0.6354	0.6544
945	0.818	0.5	0.5	0.818	0.3144	0.324	1	0.6288	0.648	0.7283	0.326	0.3355	0.890342	0.652	0.671	0.7606	0.3177	0.3272	0.929829	0.6354	0.6544
946	0.818	0.5	0.5	0.818	0.3144	0.324	1	0.6288	0.648	0.7282	0.326	0.3355	0.89022	0.652	0.671	0.7606	0.3177	0.3272	0.929829	0.6354	0.6544
947	0.818	0.5	0.5	0.818	0.3144	0.324	1	0.6288	0.648	0.7282	0.326	0.3355	0.89022	0.652	0.671	0.7606	0.3177	0.3272	0.929829	0.6354	0.6544
948	0.818	0.5	0.5	0.818	0.3144	0.324	1	0.6288	0.648	0.7281	0.326	0.3355	0.890098	0.652	0.671	0.7606	0.3177	0.3272	0.929829	0.6354	0.6544
949	0.818	0.5	0.5	0.818	0.3144	0.324	1	0.6288	0.648	0.7281	0.3259	0.3354	0.890098	0.6518	0.6708	0.7606	0.3177	0.3272	0.929829	0.6354	0.6544
950	0.818	0.5	0.5	0.818	0.3144	0.324	1	0.6288	0.648	0.7281	0.3259	0.3354	0.890098	0.6518	0.6708	0.7606	0.3176	0.3271	0.929829	0.6352	0.6542
951	0.818	0.5	0.5	0.818	0.3144	0.324	1	0.6288	0.648	0.728	0.3259	0.3354	0.889976	0.6518	0.6708	0.7606	0.3176	0.3271	0.929829	0.6352	0.6542
952	0.818	0.5	0.5	0.818	0.3144	0.324	1	0.6288	0.648	0.728	0.3259	0.3354	0.889976	0.6518	0.6708	0.7606	0.3176	0.3271	0.929829	0.6352	0.6542
953	0.818	0.5	0.5	0.818	0.3144	0.3239	1	0.6288	0.6478	0.728	0.3259	0.3353	0.889976	0.6518	0.6706	0.7606	0.3176	0.3271	0.929829	0.6352	0.6542
954	0.818	0.5	0.5	0.818	0.3144	0.3239	1	0.6288	0.6478	0.7279	0.3259	0.3353	0.889853	0.6518	0.6706	0.7605	0.3176	0.3271	0.929707	0.6352	0.6542
955	0.818	0.5	0.5	0.818	0.3144	0.3239	1	0.6288	0.6478	0.7279	0.3259	0.3353	0.889853	0.6518	0.6706	0.7605	0.3176	0.3271	0.929707	0.6352	0.6542
956	0.818	0.5	0.5	0.818	0.3144	0.3239	1	0.6288	0.6478	0.7279	0.3259	0.3353	0.889853	0.6518	0.6706	0.7605	0.3176	0.3271	0.929707	0.6352	0.6542
957	0.818	0.5	0.5	0.818	0.3144	0.3239	1	0.6288	0.6478	0.7278	0.3259	0.3353	0.889731	0.6518	0.6706	0.7605	0.3176	0.327	0.929707	0.6352	0.654
958	0.818	0.5	0.5	0.818	0.3144	0.3239	1	0.6288	0.6478	0.7278	0.3258	0.3352	0.889731	0.6516	0.6704	0.7605	0.3176	0.327	0.929707	0.6352	0.654
959	0.818	0.5	0.5	0.818	0.3144	0.3239	1	0.6288	0.6478	0.7278	0.3258	0.3352	0.889731	0.6516	0.6704	0.7605	0.3176	0.327	0.929707	0.6352	0.654
960	0.818	0.5	0.5	0.818	0.3144	0.3239	1	0.6288	0.6478	0.7277	0.3258	0.3352	0.889609	0.6516	0.6704	0.7605	0.3176	0.327	0.929707	0.6352	0.654
961	0.818	0.5	0.5	0.818	0.3144	0.3238	1	0.6288	0.6476	0.7277	0.3258	0.3352	0.889609	0.6516	0.6704	0.7605	0.3176	0.327	0.929707	0.6352	0.654
962	0.818	0.5	0.5	0.818	0.3144	0.3238	1	0.6288	0.6476	0.7277	0.3258	0.3352	0.889609	0.6516	0.6704	0.7605	0.3176	0.327	0.929707	0.6352	0.654
963	0.818	0.5	0.5	0.818	0.3144	0.3238	1	0.6288	0.6476	0.7276	0.3258	0.3351	0.889487	0.6516	0.6702	0.7604	0.3176	0.327	0.929584	0.6352	0.654
964	0.818	0.5	0.5	0.818	0.3144	0.3238	1	0.6288	0.6476	0.7276	0.3258	0.3351	0.889487	0.6516	0.6702	0.7604	0.3176	0.3269	0.929584	0.6352	0.6538
965	0.818	0.5	0.5	0.818	0.3144	0.3238	1	0.6288	0.6476	0.7275	0.3258	0.3351	0.889364	0.6516	0.6702	0.7604	0.3176	0.3269	0.929584	0.6352	0.6538
966	0.818	0.5	0.5	0.818	0.3144	0.3238	1	0.6288	0.6476	0.7275	0.3257	0.3351	0.889364	0.6514	0.6702	0.7604	0.3176	0.3269	0.929584	0.6352	0.6538
967	0.818	0.5	0.5	0.818	0.3144	0.3238	1	0.6288	0.6476	0.7275	0.3257	0.335	0.889364	0.6514	0.67	0.7604	0.3176	0.3269	0.929584	0.6352	0.6538
968	0.818	0.5	0.5	0.818	0.3144	0.3238	1	0.6288	0.6476	0.7274	0.3257	0.335	0.889242	0.6514	0.67	0.7604	0.3176	0.3269	0.929584	0.6352	0.6538
969	0.818	0.5	0.5	0.818	0.3144	0.3237	1	0.6288	0.6474	0.7274	0.3257	0.335	0.889242	0.6514	0.67	0.7604	0.3176	0.3269	0.929584	0.6352	0.6538
970	0.818	0.5	0.5	0.818	0.3144	0.3237	1	0.6288	0.6474	0.7274	0.3257	0.335	0.889242	0.6514	0.67	0.7604	0.3176	0.3269	0.929584	0.6352	0.6538
971	0.818	0.5	0.5	0.818	0.3144	0.3237	1	0.6288	0.6474	0.7273	0.3257	0.335	0.88912	0.6514	0.67	0.7604	0.3176	0.3268	0.929584	0.6352	0.6536
972	0.818	0.5	0.5	0.818	0.3144	0.3237	1	0.6288	0.6474	0.7273	0.3257	0.3349	0.88912	0.6514	0.6698	0.7603	0.3175	0.3268	0.929462	0.635	0.6536
973	0.818	0.5	0.5	0.818	0.3144	0.3237	1	0.6288	0.6474	0.7273	0.3257	0.3349	0.88912	0.6514	0.6698	0.7603	0.3175	0.3268	0.929462	0.635	0.6536
974	0.818	0.5	0.5	0.818	0.3144	0.3237	1	0.6288	0.6474	0.7272	0.3257	0.3349	0.888998	0.6514	0.6698	0.7603	0.3175	0.3268	0.929462	0.635	0.6536
975	0.818	0.5	0.5	0.818	0.3144	0.3237	1	0.6288	0.6474	0.7272	0.3256	0.3349	0.888998	0.6512	0.6698	0.7603	0.3175	0.3268	0.929462	0.635	0.6536
976	0.818	0.5	0.5	0.818	0.3144	0.3237	1	0.6288	0.6474	0.7272	0.3256	0.3349	0.888998	0.6512	0.6698	0.7603	0.3175	0.3268	0.929462	0.635	0.6536
977	0.818	0.5	0.5	0.818	0.3144	0.3237	1	0.6288	0.6474	0.7271	0.3256	0.3348	0.888875	0.6512	0.6696	0.7603	0.3175	0.3268	0.929462	0.635	0.6536
978	0.818	0.5	0.5	0.818	0.3144	0.3236	1	0.6288	0.6472	0.7271	0.3256	0.3348	0.888875	0.6512	0.6696	0.7603	0.3175	0.3267	0.929462	0.635	0.6534
979	0.818	0.5	0.5	0.818	0.3144	0.3236	1	0.6288	0.6472	0.7271	0.3256	0.3348	0.888875	0.6512	0.6696	0.7603	0.3175	0.3267	0.929462	0.635	0.6534
980	0.818	0.5	0.5	0.818	0.3144	0.3236	1	0.6288	0.6472	0.727	0.3256	0.3348	0.888753	0.6512	0.6696	0.7603	0.3175	0.3267	0.929462	0.635	0.6534
981	0.818	0.5	0.5	0.818	0.3144	0.3236	1	0.6288	0.6472	0.727	0.3256	0.3348	0.888753	0.6512	0.6696	0.7602	0.3175	0.3267	0.92934	0.635	0.6534
982	0.818	0.5	0.5	0.818	0.3144	0.3236	1	0.6288	0.6472	0.727	0.3256	0.3347	0.888753	0.6512	0.6694	0.7602	0.3175	0.3267	0.92934	0.635	0.6534
983	0.818	0.5	0.5	0.818	0.3143	0.3236	1	0.6286	0.6472	0.7269	0.3256	0.3347	0.888631	0.6512	0.6694	0.7602	0.3175	0.3267	0.92934	0.635	0.6534
984	0.818	0.5	0.5	0.818	0.3143	0.3236	1	0.6286	0.6472	0.7269	0.3255	0.3347	0.888631	0.651	0.6694	0.7602	0.3175	0.3267	0.92934	0.635	0.6534
985	0.818	0.5	0.5	0.818	0.3143	0.3236	1	0.6286	0.6472	0.7269	0.3255	0.3347	0.888631	0.651	0.6694	0.7602	0.3175	0.3267	0.92934	0.635	0.6534
986	0.818	0.5	0.5	0.818	0.3143	0.3236	1	0.6286	0.6472	0.7268	0.3255	0.3347	0.888509	0.651	0.6694	0.7602	0.3175	0.3266	0.92934	0.635	0.6532
987	0.818	0.5	0.5	0.818	0.3143	0.3235	1	0.6286	0.647	0.7268	0.3255	0.3346	0.888509	0.651	0.6692	0.7602	0.3175	0.3266	0.92934	0.635	0.6532
988	0.818	0.5	0.5	0.818	0.3143	0.3235	1	0.6286	0.647	0.7268	0.3255	0.3346	0.888509	0.651	0.6692	0.7602	0.3175	0.3266	0.92934	0.635	0.6532
989	0.818	0.5	0.5	0.818	0.3143	0.3235	1	0.6286	0.647	0.7267	0.3255	0.3346	0.888386	0.651	0.6692	0.7602	0.3175	0.3266	0.92934	0.635	0.6532
990	0.818	0.5	0.5	0.818	0.3143	0.3235	1	0.6286	0.647	0.7267	0.3255	0.3346	0.888386	0.651	0.6692	0.7602	0.3175	0.3266	0.92934	0.635	0.6532
991	0.818	0.5	0.5	0.818	0.3143	0.3235	1	0.6286	0.647	0.7267	0.3255	0.3346	0.888386	0.651	0.6692	0.7601	0.3175	0.3266	0.929218	0.635	0.6532
992	0.818	0.5	0.5	0.818	0.3143	0.3235	1	0.6286	0.647	0.7267	0.3255	0.3345	0.888386	0.651	0.669	0.7601	0.3175	0.3266	0.929218	0.635	0.6532
993	0.818	0.5	0.5	0.818	0.3143	0.3235	1	0.6286	0.647	0.7266	0.3254	0.3345	0.888264	0.6508	0.669	0.7601	0.3175	0.3265	0.929218	0.635	0.653
994	0.818	0.5	0.5	0.818	0.3143	0.3235	1	0.6286	0.647	0.7266	0.3254	0.3345	0.888264	0.6508	0.669	0.7601	0.3175	0.3265	0.929218	0.635	0.653
995	0.818	0.5	0.5	0.818	0.3143	0.3234	1	0.6286	0.6468	0.7266	0.3254	0.3345	0.888264	0.6508	0.669	0.7601	0.3174	0.3265	0.929218	0.6348	0.653
996	0.818	0.5	0.5	0.818	0.3143	0.3234	1	0.6286	0.6468	0.7265	0.3254	0.3345	0.888142	0.6508	0.669	0.7601	0.3174	0.3265	0.929218	0.6348	0.653
997	0.818	0.5	0.5	0.818	0.3143	0.3234	1	0.6286	0.6468	0.7265	0.3254	0.3344	0.888142	0.6508	0.6688	0.7601	0.3174	0.3265	0.929218	0.6348	0.653
998	0.818	0.5	0.5	0.818	0.3143	0.3234	1	0.6286	0.6468	0.7265	0.3254	0.3344	0.888142	0.6508	0.6688	0.7601	0.3174	0.3265	0.929218	0.6348	0.653
999	0.818	0.5	0.5	0.818	0.3143	0.3234	1	0.6286	0.6468	0.7264	0.3254	0.3344	0.88802	0.6508	0.6688	0.7601	0.3174	0.3265	0.929218	0.6348	0.653
1000	0.818	0.5	0.5	0.818	0.3143	0.3234	1	0.6286	0.6468	0.7264	0.3254	0.3344	0.88802	0.6508	0.6688	0.7601	0.3174	0.3265	0.929218	0.6348	0.653
1001	0.818	0.5	0.5	0.818	0.3143	0.3234	1	0.6286	0.6468	0.7264	0.3254	0.3344	0.88802	0.6508	0.6688	0.7601	0.3174	0.3264	0.929218	0.6348	0.6528
1002	0.818	0.5	0.5	0.818	0.3143	0.3234	1	0.6286	0.6468	0.7263	0.3253	0.3343	0.887897	0.6506	0.6686	0.76	0.3174	0.3264	0.929095	0.6348	0.6528
1003	0.818	0.5	0.5	0.818	0.3143	0.3234	1	0.6286	0.6468	0.7263	0.3253	0.3343	0.887897	0.6506	0.6686	0.76	0.3174	0.3264	0.929095	0.6348	0.6528
1004	0.818	0.5	0.5	0.818	0.3143	0.3233	1	0.6286	0.6466	0.7263	0.3253	0.3343	0.887897	0.6506	0.6686	0.76	0.3174	0.3264	0.929095	0.6348	0.6528
1005	0.818	0.5	0.5	0.818	0.3143	0.3233	1	0.6286	0.6466	0.7262	0.3253	0.3343	0.887775	0.6506	0.6686	0.76	0.3174	0.3264	0.929095	0.6348	0.6528
1006	0.818	0.5	0.5	0.818	0.3143	0.3233	1	0.6286	0.6466	0.7262	0.3253	0.3343	0.887775	0.6506	0.6686	0.76	0.3174	0.3264	0.929095	0.6348	0.6528
1007	0.818	0.5	0.5	0.818	0.3143	0.3233	1	0.6286	0.6466	0.7262	0.3253	0.3342	0.887775	0.6506	0.6684	0.76	0.3174	0.3264	0.929095	0.6348	0.6528
1008	0.818	0.5	0.5	0.818	0.3143	0.3233	1	0.6286	0.6466	0.7262	0.3253	0.3342	0.887775	0.6506	0.6684	0.76	0.3174	0.3264	0.929095	0.6348	0.6528
1009	0.818	0.5	0.5	0.818	0.3143	0.3233	1	0.6286	0.6466	0.7261	0.3253	0.3342	0.887653	0.6506	0.6684	0.76	0.3174	0.3263	0.929095	0.6348	0.6526
1010	0.818	0.5	0.5	0.818	0.3143	0.3233	1	0.6286	0.6466	0.7261	0.3253	0.3342	0.887653	0.6506	0.6684	0.76	0.3174	0.3263	0.929095	0.6348	0.6526
1011	0.818	0.5	0.5	0.818	0.3143	0.3233	1	0.6286	0.6466	0.7261	0.3252	0.3342	0.887653	0.6504	0.6684	0.76	0.3174	0.3263	0.929095	0.6348	0.6526
1012	0.818	0.5	0.5	0.818	0.3143	0.3233	1	0.6286	0.6466	0.726	0.3252	0.3341	0.887531	0.6504	0.6682	0.76	0.3174	0.3263	0.929095	0.6348	0.6526
1013	0.818	0.5	0.5	0.818	0.3143	0.3233	1	0.6286	0.6466	0.726	0.3252	0.3341	0.887531	0.6504	0.6682	0.7599	0.3174	0.3263	0.928973	0.6348	0.6526
1014	0.818	0.5	0.5	0.818	0.3143	0.3232	1	0.6286	0.6464	0.726	0.3252	0.3341	0.887531	0.6504	0.6682	0.7599	0.3174	0.3263	0.928973	0.6348	0.6526
1015	0.818	0.5	0.5	0.818	0.3143	0.3232	1	0.6286	0.6464	0.7259	0.3252	0.3341	0.887408	0.6504	0.6682	0.7599	0.3174	0.3263	0.928973	0.6348	0.6526
1016	0.818	0.5	0.5	0.818	0.3143	0.3232	1	0.6286	0.6464	0.7259	0.3252	0.3341	0.887408	0.6504	0.6682	0.7599	0.3174	0.3262	0.928973	0.6348	0.6524
1017	0.818	0.5	0.5	0.818	0.3143	0.3232	1	0.6286	0.6464	0.7259	0.3252	0.334	0.887408	0.6504	0.668	0.7599	0.3174	0.3262	0.928973	0.6348	0.6524
1018	0.818	0.5	0.5	0.818	0.3143	0.3232	1	0.6286	0.6464	0.7259	0.3252	0.334	0.887408	0.6504	0.668	0.7599	0.3174	0.3262	0.928973	0.6348	0.6524
1019	0.818	0.5	0.5	0.818	0.3143	0.3232	1	0.6286	0.6464	0.7258	0.3252	0.334	0.887286	0.6504	0.668	0.7599	0.3173	0.3262	0.928973	0.6346	0.6524
1020	0.818	0.5	0.5	0.818	0.3143	0.3232	1	0.6286	0.6464	0.7258	0.3252	0.334	0.887286	0.6504	0.668	0.7599	0.3173	0.3262	0.928973	0.6346	0.6524
1021	0.818	0.5	0.5	0.818	0.3143	0.3232	1	0.6286	0.6464	0.7258	0.3251	0.334	0.887286	0.6502	0.668	0.7599	0.3173	0.3262	0.928973	0.6346	0.6524
1022	0.818	0.5	0.5	0.818	0.3143	0.3232	1	0.6286	0.6464	0.7257	0.3251	0.3339	0.887164	0.6502	0.6678	0.7599	0.3173	0.3262	0.928973	0.6346	0.6524
1023	0.818	0.5	0.5	0.818	0.3143	0.3231	1	0.6286	0.6462	0.7257	0.3251	0.3339	0.887164	0.6502	0.6678	0.7599	0.3173	0.3262	0.928973	0.6346	0.6524
1024	0.818	0.5	0.5	0.818	0.3143	0.3231	1	0.6286	0.6462	0.7257	0.3251	0.3339	0.887164	0.6502	0.6678	0.7598	0.3173	0.3261	0.928851	0.6346	0.6522
1025	0.818	0.5	0.5
1026	0.818	0.5	0.5
1027	0.818	0.5	0.5
1028	0.818	0.5	0.5
1029	0.818	0.5	0.5
1030	0.818	0.5	0.5
1031	0.818	0.5	0.5
1032	0.818	0.5	0.5
1033	0.818	0.5	0.5
1034	0.818	0.5	0.5
1035	0.818	0.5	0.5
1036	0.818	0.5	0.5
1037	0.818	0.5	0.5
1038	0.818	0.5	0.5
1039	0.818	0.5	0.5
1040	0.818	0.5	0.5
1041	0.818	0.5	0.5
1042	0.818	0.5	0.5
1043	0.818	0.5	0.5
1044	0.818	0.5	0.5
1045	0.818	0.5	0.5
1046	0.818	0.5	0.5
1047	0.818	0.5	0.5
1048	0.818	0.5	0.5
1049	0.818	0.5	0.5
1050	0.818	0.5	0.5
1051	0.818	0.5	0.5
1052	0.818	0.5	0.5
1053	0.818	0.5	0.5
1054	0.818	0.5	0.5
1055	0.818	0.5	0.5
1056	0.818	0.5	0.5
1057	0.818	0.5	0.5
1058	0.818	0.5	0.5
1059	0.818	0.5	0.5
1060	0.818	0.5	0.5
1061	0.818	0.5	0.5
1062	0.818	0.5	0.5
1063	0.818	0.5	0.5
1064	0.818	0.5	0.5
1065	0.818	0.5	0.5
1066	0.818	0.5	0.5
1067	0.818	0.5	0.5
1068	0.818	0.5	0.5
1069	0.818	0.5	0.5
1070	0.818	0.5	0.5
1071	0.818	0.5	0.5
1072	0.818	0.5	0.5
1073	0.818	0.5	0.5
1074	0.818	0.5	0.5
1075	0.818	0.5	0.5
1076	0.818	0.5	0.5
1077	0.818	0.5	0.5
1078	0.818	0.5	0.5
1079	0.818	0.5	0.5
1080	0.818	0.5	0.5
1081	0.818	0.5	0.5
1082	0.818	0.5	0.5
1083	0.818	0.5	0.5
1084	0.818	0.5	0.5
1085	0.818	0.5	0.5
1086	0.818	0.5	0.5
1087	0.818	0.5	0.5
1088	0.818	0.5	0.5
1089	0.818	0.5	0.5
1090	0.818	0.5	0.5
1091	0.818	0.5	0.5
1092	0.818	0.5	0.5
1093	0.818	0.5	0.5
1094	0.818	0.5	0.5
1095	0.818	0.5	0.5
1096	0.818	0.5	0.5
1097	0.818	0.5	0.5
1098	0.818	0.5	0.5
1099	0.818	0.5	0.5
1100	0.818	0.5	0.5
1101	0.818	0.5	0.5
1102	0.818	0.5	0.5
1103	0.818	0.5	0.5
1104	0.818	0.5	0.5
1105	0.818	0.5	0.5
1106	0.818	0.5	0.5
1107	0.818	0.5	0.5
1108	0.818	0.5	0.5
1109	0.818	0.5	0.5
1110	0.818	0.5	0.5
1111	0.818	0.5	0.5
1112	0.818	0.5	0.5
1113	0.818	0.5	0.5
1114	0.818	0.5	0.5
1115	0.818	0.5	0.5
1116	0.818	0.5	0.5
1117	0.818	0.5	0.5
1118	0.818	0.5	0.5
1119	0.818	0.5	0.5
1120	0.818	0.5	0.5
1121	0.818	0.5	0.5
1122	0.818	0.5	0.5
1123	0.818	0.5	0.5
1124	0.818	0.5	0.5
1125	0.818	0.5	0.5
1126	0.818	0.5	0.5
1127	0.818	0.5	0.5
1128	0.818	0.5	0.5
1129	0.818	0.5	0.5
1130	0.818	0.5	0.5
1131	0.818	0.5	0.5
1132	0.818	0.5	0.5
1133	0.818	0.5	0.5
1134	0.818	0.5	0.5
1135	0.818	0.5	0.5
1136	0.818	0.5	0.5
1137	0.818	0.5	0.5
1138	0.818	0.5	0.5
1139	0.818	0.5	0.5
1140	0.818	0.5	0.5
1141	0.818	0.5	0.5
1142	0.818	0.5	0.5
1143	0.818	0.5	0.5
1144	0.818	0.5	0.5
1145	0.818	0.5	0.5
1146	0.818	0.5	0.5
1147	0.818	0.5	0.5
1148	0.818	0.5	0.5
1149	0.818	0.5	0.5
1150	0.818	0.5	0.5
1151	0.818	0.5	0.5
1152	0.818	0.5	0.5
1153	0.818	0.5	0.5
1154	0.818	0.5	0.5
1155	0.818	0.5	0.5
1156	0.818	0.5	0.5
1157	0.818	0.5	0.5
1158	0.818	0.5	0.5
1159	0.818	0.5	0.5
1160	0.818	0.5	0.5
1161	0.818	0.5	0.5
1162	0.818	0.5	0.5
1163	0.818	0.5	0.5
1164	0.818	0.5	0.5
1165	0.818	0.5	0.5
1166	0.818	0.5	0.5
1167	0.818	0.5	0.5
1168	0.818	0.5	0.5
1169	0.818	0.5	0.5
1170	0.818	0.5	0.5
1171	0.818	0.5	0.5
1172	0.818	0.5	0.5
1173	0.818	0.5	0.5
1174	0.818	0.5	0.5
1175	0.818	0.5	0.5
1176	0.818	0.5	0.5
1177	0.818	0.5	0.5
1178	0.818	0.5	0.5
1179	0.818	0.5	0.5
1180	0.818	0.5	0.5
1181	0.818	0.5	0.5
1182	0.818	0.5	0.5
1183	0.818	0.5	0.5
1184	0.818	0.5	0.5
1185	0.818	0.5	0.5
1186	0.818	0.5	0.5
1187	0.818	0.5	0.5
1188	0.818	0.5	0.5
1189	0.818	0.5	0.5
1190	0.818	0.5	0.5
1191	0.818	0.5	0.5
1192	0.818	0.5	0.5
1193	0.818	0.5	0.5
1194	0.818	0.5	0.5
1195	0.818	0.5	0.5
1196	0.818	0.5	0.5
1197	0.818	0.5	0.5
1198	0.818	0.5	0.5
1199	0.818	0.5	0.5
1200	0.818	0.5	0.5
1201	0.818	0.5	0.5
1202	0.818	0.5	0.5
1203	0.818	0.5	0.5
1204	0.818	0.5	0.5
1205	0.818	0.5	0.5
1206	0.818	0.5	0.5
1207	0.818	0.5	0.5
1208	0.818	0.5	0.5
1209	0.818	0.5	0.5
1210	0.818	0.5	0.5
1211	0.818	0.5	0.5
1212	0.818	0.5	0.5
1213	0.818	0.5	0.5
1214	0.818	0.5	0.5
1215	0.818	0.5	0.5
1216	0.818	0.5	0.5
1217	0.818	0.5	0.5
1218	0.818	0.5	0.5
1219	0.818	0.5	0.5
1220	0.818	0.5	0.5
1221	0.818	0.5	0.5
1222	0.818	0.5	0.5
1223	0.818	0.5	0.5
1224	0.818	0.5	0.5
1225	0.818	0.5	0.5
1226	0.818	0.5	0.5
1227	0.818	0.5	0.5
1228	0.818	0.5	0.5
1229	0.818	0.5	0.5
1230	0.818	0.5	0.5
1231	0.818	0.5	0.5
1232	0.818	0.5	0.5
1233	0.818	0.5	0.5
1234	0.818	0.5	0.5
1235	0.818	0.5	0.5
1236	0.818	0.5	0.5
1237	0.818	0.5	0.5
1238	0.818	0.5	0.5
1239	0.8181	0.5	0.5
1240	0.8181	0.5	0.5
1241	0.8181	0.5	0.5
1242	0.8181	0.5	0.5
1243	0.8181	0.5	0.5
1244	0.8181	0.5	0.5
1245	0.8181	0.5	0.5
1246	0.8181	0.5	0.5
1247	0.8181	0.5	0.5
1248	0.8181	0.5	0.5
1249	0.8181	0.5	0.5
1250	0.8181	0.5	0.5
1251	0.8181	0.5	0.5
1252	0.8181	0.5	0.5
1253	0.8181	0.5	0.5
1254	0.8181	0.5	0.5
1255	0.8181	0.5	0.5
1256	0.8181	0.5	0.5
1257	0.8181	0.5	0.5
1258	0.8181	0.5	0.5
1259	0.8181	0.5	0.5
1260	0.8181	0.5	0.5
1261	0.8181	0.5	0.5
1262	0.8181	0.5	0.5
1263	0.8181	0.5	0.5
1264	0.8181	0.5	0.5
1265	0.8181	0.5	0.5
1266	0.8181	0.5	0.5
1267	0.8181	0.5	0.5
1268	0.8181	0.5	0.5
1269	0.8181	0.5	0.5
1270	0.8181	0.5	0.5
1271	0.8181	0.5	0.5
1272	0.8181	0.5	0.5
1273	0.8181	0.5	0.5
1274	0.8181	0.5	0.5
1275	0.8181	0.5	0.5
1276	0.8181	0.5	0.5
1277	0.8181	0.5	0.5
1278	0.8181	0.5	0.5
1279	0.8181	0.5	0.5
1280	0.8181	0.5	0.5
1281	0.8181	0.5	0.5
1282	0.8181	0.5	0.5
1283	0.8181	0.5	0.5
1284	0.8181	0.5	0.5
1285	0.8181	0.5	0.5
1286	0.8181	0.5	0.5
1287	0.8181	0.5	0.5
1288	0.8181	0.5	0.5
1289	0.8181	0.5	0.5
1290	0.8181	0.5	0.5
1291	0.8181	0.5	0.5
1292	0.8181	0.5	0.5
1293	0.8181	0.5	0.5
1294	0.8181	0.5	0.5
1295	0.8181	0.5	0.5
1296	0.8181	0.5	0.5
1297	0.8181	0.5	0.5
1298	0.8181	0.5	0.5
1299	0.8181	0.5	0.5
1300	0.8181	0.5	0.5
1301	0.8181	0.5	0.5
1302	0.8181	0.5	0.5
1303	0.8181	0.5	0.5
1304	0.8181	0.5	0.5
1305	0.8181	0.5	0.5
1306	0.8181	0.5	0.5
1307	0.8181	0.5	0.5
1308	0.8181	0.5	0.5
1309	0.8181	0.5	0.5
1310	0.8181	0.5	0.5
1311	0.8181	0.5	0.5
1312	0.8181	0.5	0.5
1313	0.8181	0.5	0.5
1314	0.8181	0.5	0.5
1315	0.8181	0.5	0.5
1316	0.8181	0.5	0.5
1317	0.8181	0.5	0.5
1318	0.8181	0.5	0.5
1319	0.8181	0.5	0.5
1320	0.8181	0.5	0.5
1321	0.8181	0.5	0.5
1322	0.8181	0.5	0.5
1323	0.8181	0.5	0.5
1324	0.8181	0.5	0.5
1325	0.8181	0.5	0.5
1326	0.8181	0.5	0.5
1327	0.8181	0.5	0.5
1328	0.8181	0.5	0.5
1329	0.8181	0.5	0.5
1330	0.8181	0.5	0.5
1331	0.8181	0.5	0.5
1332	0.8181	0.5	0.5
1333	0.8181	0.5	0.5
1334	0.8181	0.5	0.5
1335	0.8181	0.5	0.5
1336	0.8181	0.5	0.5
1337	0.8181	0.5	0.5
1338	0.8181	0.5	0.5
1339	0.8181	0.5	0.5
1340	0.8181	0.5	0.5
1341	0.8181	0.5	0.5
1342	0.8181	0.5	0.5
1343	0.8181	0.5	0.5
1344	0.8181	0.5	0.5
1345	0.8181	0.5	0.5
1346	0.8181	0.5	0.5
1347	0.8181	0.5	0.5
1348	0.8181	0.5	0.5
1349	0.8181	0.5	0.5
1350	0.8181	0.5	0.5
1351	0.8181	0.5	0.5
1352	0.8181	0.5	0.5
1353	0.8181	0.5	0.5
1354	0.8181	0.5	0.5
1355	0.8181	0.5	0.5
1356	0.8181	0.5	0.5
1357	0.8181	0.5	0.5
1358	0.8181	0.5	0.5
1359	0.8181	0.5	0.5
1360	0.8181	0.5	0.5
1361	0.8181	0.5	0.5
1362	0.8181	0.5	0.5
1363	0.8181	0.5	0.5
1364	0.8181	0.5	0.5
1365	0.8181	0.5	0.5
1366	0.8181	0.5	0.5
1367	0.8181	0.5	0.5
1368	0.8181	0.5	0.5
1369	0.8181	0.5	0.5
1370	0.8181	0.5	0.5
1371	0.8181	0.5	0.5
1372	0.8181	0.5	0.5
1373	0.8181	0.5	0.5
1374	0.8181	0.5	0.5
1375	0.8181	0.5	0.5
1376	0.8181	0.5	0.5
1377	0.8181	0.5	0.5
1378	0.8181	0.5	0.5
1379	0.8181	0.5	0.5
1380	0.8181	0.5	0.5
1381	0.8181	0.5	0.5
1382	0.8181	0.5	0.5
1383	0.8181	0.5	0.5
1384	0.8181	0.5	0.5
1385	0.8181	0.5	0.5
1386	0.8181	0.5	0.5
1387	0.8181	0.5	0.5
1388	0.8181	0.5	0.5
1389	0.8181	0.5	0.5
1390	0.8181	0.5	0.5
1391	0.8181	0.5	0.5
1392	0.8181	0.5	0.5
1393	0.8181	0.5	0.5
1394	0.8181	0.5	0.5
1395	0.8181	0.5	0.5
1396	0.8181	0.5	0.5
1397	0.8181	0.5	0.5
1398	0.8181	0.5	0.5
1399	0.8181	0.5	0.5
1400	0.8181	0.5	0.5
1401	0.8181	0.5	0.5
1402	0.8181	0.5	0.5
1403	0.8181	0.5	0.5
1404	0.8181	0.5	0.5
1405	0.8181	0.5	0.5
1406	0.8181	0.5	0.5
1407	0.8181	0.5	0.5
1408	0.8181	0.5	0.5
1409	0.8181	0.5	0.5
1410	0.8181	0.5	0.5
1411	0.8181	0.5	0.5
1412	0.8181	0.5	0.5
1413	0.8181	0.5	0.5
1414	0.8181	0.5	0.5
1415	0.8181	0.5	0.5
1416	0.8181	0.5	0.5
1417	0.8181	0.5	0.5
1418	0.8181	0.5	0.5
1419	0.8181	0.5	0.5
1420	0.8181	0.5	0.5
1421	0.8181	0.5	0.5
1422	0.8181	0.5	0.5
1423	0.8181	0.5	0.5
1424	0.8181	0.5	0.5
1425	0.8181	0.5	0.5
1426	0.8181	0.5	0.5
1427	0.8181	0.5	0.5
1428	0.8181	0.5	0.5
1429	0.8181	0.5	0.5
1430	0.8181	0.5	0.5
1431	0.8181	0.5	0.5
1432	0.8181	0.5	0.5
1433	0.8181	0.5	0.5
1434	0.8181	0.5	0.5
1435	0.8181	0.5	0.5
1436	0.8181	0.5	0.5
1437	0.8181	0.5	0.5
1438	0.8181	0.5	0.5
1439	0.8181	0.5	0.5
1440	0.8181	0.5	0.5
1441	0.8181	0.5	0.5
1442	0.8181	0.5	0.5
1443	0.8181	0.5	0.5
1444	0.8181	0.5	0.5
1445	0.8181	0.5	0.5
1446	0.8181	0.5	0.5
1447	0.8181	0.5	0.5
1448	0.8181	0.5	0.5
1449	0.8181	0.5	0.5
1450	0.8181	0.5	0.5
1451	0.8181	0.5	0.5
1452	0.8181	0.5	0.5
1453	0.8181	0.5	0.5
1454	0.8181	0.5	0.5
1455	0.8181	0.5	0.5
1456	0.8181	0.5	0.5
1457	0.8181	0.5	0.5
1458	0.8181	0.5	0.5
1459	0.8181	0.5	0.5
1460	0.8181	0.5	0.5
1461	0.8181	0.5	0.5
1462	0.8181	0.5	0.5
1463	0.8181	0.5	0.5
1464	0.8181	0.5	0.5
1465	0.8181	0.5	0.5
1466	0.8181	0.5	0.5
1467	0.8181	0.5	0.5
1468	0.8181	0.5	0.5
1469	0.8181	0.5	0.5
1470	0.8181	0.5	0.5
1471	0.8181	0.5	0.5
1472	0.8181	0.5	0.5
1473	0.8181	0.5	0.5
1474	0.8181	0.5	0.5
1475	0.8181	0.5	0.5
1476	0.8181	0.5	0.5
1477	0.8181	0.5	0.5
1478	0.8181	0.5	0.5
1479	0.8181	0.5	0.5
1480	0.8181	0.5	0.5
1481	0.8181	0.5	0.5
1482	0.8181	0.5	0.5
1483	0.8181	0.5	0.5
1484	0.8181	0.5	0.5
1485	0.8181	0.5	0.5
1486	0.8181	0.5	0.5
1487	0.8181	0.5	0.5
1488	0.8181	0.5	0.5
1489	0.8181	0.5	0.5
1490	0.8181	0.5	0.5
1491	0.8181	0.5	0.5
1492	0.8181	0.5	0.5
1493	0.8181	0.5	0.5
1494	0.8181	0.5	0.5
1495	0.8181	0.5	0.5
1496	0.8181	0.5	0.5
1497	0.8181	0.5	0.5
1498	0.8181	0.5	0.5
1499	0.8181	0.5	0.5
1500	0.8181	0.5	0.5
1501	0.8181	0.5	0.5
1502	0.8181	0.5	0.5
1503	0.8181	0.5	0.5
1504	0.8181	0.5	0.5
1505	0.8181	0.5	0.5
1506	0.8181	0.5	0.5
1507	0.8181	0.5	0.5
1508	0.8181	0.5	0.5
1509	0.8181	0.5	0.5
1510	0.8181	0.5	0.5
1511	0.8181	0.5	0.5
1512	0.8181	0.5	0.5
1513	0.8181	0.5	0.5
1514	0.8181	0.5	0.5
1515	0.8181	0.5	0.5
1516	0.8181	0.5	0.5
1517	0.8181	0.5	0.5
1518	0.8181	0.5	0.5
1519	0.8181	0.5	0.5
1520	0.8181	0.5	0.5
1521	0.8181	0.5	0.5
1522	0.8181	0.5	0.5
1523	0.8181	0.5	0.5
1524	0.8181	0.5	0.5
1525	0.8181	0.5	0.5
1526	0.8181	0.5	0.5
1527	0.8181	0.5	0.5
1528	0.8181	0.5	0.5
1529	0.8181	0.5	0.5
1530	0.8181	0.5	0.5
1531	0.8181	0.5	0.5
1532	0.8181	0.5	0.5
1533	0.8181	0.5	0.5
1534	0.8181	0.5	0.5
1535	0.8181	0.5	0.5
1536	0.8181	0.5	0.5
1537	0.8181	0.5	0.5
1538	0.8181	0.5	0.5
1539	0.8181	0.5	0.5
1540	0.8181	0.5	0.5
1541	0.8181	0.5	0.5
1542	0.8181	0.5	0.5
1543	0.8181	0.5	0.5
1544	0.8181	0.5	0.5
1545	0.8181	0.5	0.5
1546	0.8181	0.5	0.5
1547	0.8181	0.5	0.5
1548	0.8181	0.5	0.5
1549	0.8181	0.5	0.5
1550	0.8181	0.5	0.5
1551	0.8181	0.5	0.5
1552	0.8181	0.5	0.5
1553	0.8181	0.5	0.5
1554	0.8181	0.5	0.5
1555	0.8181	0.5	0.5
1556	0.8181	0.5	0.5
1557	0.8181	0.5	0.5
1558	0.8181	0.5	0.5
1559	0.8181	0.5	0.5
1560	0.8181	0.5	0.5
1561	0.8181	0.5	0.5
1562	0.8181	0.5	0.5
1563	0.8181	0.5	0.5
1564	0.8181	0.5	0.5
1565	0.8181	0.5	0.5
1566	0.8181	0.5	0.5
1567	0.8181	0.5	0.5
1568	0.8181	0.5	0.5
1569	0.8181	0.5	0.5
1570	0.8181	0.5	0.5
1571	0.8181	0.5	0.5
1572	0.8181	0.5	0.5
1573	0.8181	0.5	0.5
1574	0.8181	0.5	0.5
1575	0.8181	0.5	0.5
1576	0.8181	0.5	0.5
1577	0.8181	0.5	0.5
1578	0.8181	0.5	0.5
1579	0.8181	0.5	0.5
1580	0.8181	0.5	0.5
1581	0.8181	0.5	0.5
1582	0.8181	0.5	0.5
1583	0.8181	0.5	0.5
1584	0.8181	0.5	0.5
1585	0.8181	0.5	0.5
1586	0.8181	0.5	0.5
1587	0.8181	0.5	0.5
1588	0.8181	0.5	0.5
1589	0.8181	0.5	0.5
1590	0.8181	0.5	0.5
1591	0.8181	0.5	0.5
1592	0.8181	0.5	0.5
1593	0.8181	0.5	0.5
1594	0.8181	0.5	0.5
1595	0.8181	0.5	0.5
1596	0.8181	0.5	0.5
1597	0.8181	0.5	0.5
1598	0.8181	0.5	0.5
1599	0.8181	0.5	0.5
1600	0.8181	0.5	0.5
1601	0.8181	0.5	0.5
1602	0.8181	0.5	0.5
1603	0.8181	0.5	0.5
1604	0.8181	0.5	0.5
1605	0.8181	0.5	0.5
1606	0.8181	0.5	0.5
1607	0.8181	0.5	0.5
1608	0.8181	0.5	0.5
1609	0.8181	0.5	0.5
1610	0.8181	0.5	0.5
1611	0.8181	0.5	0.5
1612	0.8181	0.5	0.5
1613	0.8181	0.5	0.5
1614	0.8181	0.5	0.5
1615	0.8181	0.5	0.5
1616	0.8181	0.5	0.5
1617	0.8181	0.5	0.5
1618	0.8181	0.5	0.5
1619	0.8181	0.5	0.5
1620	0.8181	0.5	0.5
1621	0.8181	0.5	0.5
1622	0.8181	0.5	0.5
1623	0.8181	0.5	0.5
1624	0.8181	0.5	0.5
1625	0.8181	0.5	0.5
1626	0.8181	0.5	0.5
1627	0.8181	0.5	0.5
1628	0.8181	0.5	0.5
1629	0.8181	0.5	0.5
1630	0.8181	0.5	0.5
1631	0.8181	0.5	0.5
1632	0.8181	0.5	0.5
1633	0.8181	0.5	0.5
1634	0.8181	0.5	0.5
1635	0.8181	0.5	0.5
1636	0.8181	0.5	0.5
1637	0.8181	0.5	0.5
1638	0.8181	0.5	0.5
1639	0.8181	0.5	0.5
1640	0.8181	0.5	0.5
1641	0.8181	0.5	0.5
1642	0.8181	0.5	0.5
1643	0.8181	0.5	0.5
1644	0.8181	0.5	0.5
1645	0.8181	0.5	0.5
1646	0.8181	0.5	0.5
1647	0.8181	0.5	0.5
1648	0.8181	0.5	0.5
1649	0.8181	0.5	0.5
1650	0.8181	0.5	0.5
1651	0.8181	0.5	0.5
1652	0.8181	0.5	0.5
1653	0.8181	0.5	0.5
1654	0.8181	0.5	0.5
1655	0.8181	0.5	0.5
1656	0.8181	0.5	0.5
1657	0.8181	0.5	0.5
1658	0.8181	0.5	0.5
1659	0.8181	0.5	0.5
1660	0.8181	0.5	0.5
1661	0.8181	0.5	0.5
1662	0.8181	0.5	0.5
1663	0.8181	0.5	0.5
1664	0.8181	0.5	0.5
1665	0.8181	0.5	0.5
1666	0.8181	0.5	0.5
1667	0.8181	0.5	0.5
1668	0.8181	0.5	0.5
1669	0.8181	0.5	0.5
1670	0.8181	0.5	0.5
1671	0.8181	0.5	0.5
1672	0.8181	0.5	0.5
1673	0.8181	0.5	0.5
1674	0.8181	0.5	0.5
1675	0.8181	0.5	0.5
1676	0.8181	0.5	0.5
1677	0.8181	0.5	0.5
1678	0.8181	0.5	0.5
1679	0.8181	0.5	0.5
1680	0.8181	0.5	0.5
1681	0.8181	0.5	0.5
1682	0.8181	0.5	0.5
1683	0.8181	0.5	0.5
1684	0.8181	0.5	0.5
1685	0.8181	0.5	0.5
1686	0.8181	0.5	0.5
1687	0.8181	0.5	0.5
1688	0.8181	0.5	0.5
1689	0.8181	0.5	0.5
1690	0.8181	0.5	0.5
1691	0.8181	0.5	0.5
1692	0.8181	0.5	0.5
1693	0.8181	0.5	0.5
1694	0.8181	0.5	0.5
1695	0.8181	0.5	0.5
1696	0.8181	0.5	0.5
1697	0.8181	0.5	0.5
1698	0.8181	0.5	0.5
1699	0.8181	0.5	0.5
1700	0.8181	0.5	0.5
1701	0.8181	0.5	0.5
1702	0.8181	0.5	0.5
1703	0.8181	0.5	0.5
1704	0.8181	0.5	0.5
1705	0.8181	0.5	0.5
1706	0.8181	0.5	0.5
1707	0.8181	0.5	0.5
1708	0.8181	0.5	0.5
1709	0.8181	0.5	0.5
1710	0.8181	0.5	0.5
1711	0.8181	0.5	0.5
1712	0.8181	0.5	0.5
1713	0.8181	0.5	0.5
1714	0.8181	0.5	0.5
1715	0.8181	0.5	0.5
1716	0.8181	0.5	0.5
1717	0.8181	0.5	0.5
1718	0.8181	0.5	0.5
1719	0.8181	0.5	0.5
1720	0.8181	0.5	0.5
1721	0.8181	0.5	0.5
1722	0.8181	0.5	0.5
1723	0.8181	0.5	0.5
1724	0.8181	0.5	0.5
1725	0.8181	0.5	0.5
1726	0.8181	0.5	0.5
1727	0.8181	0.5	0.5
1728	0.8181	0.5	0.5
1729	0.8181	0.5	0.5
1730	0.8181	0.5	0.5
1731	0.8181	0.5	0.5
1732	0.8181	0.5	0.5
1733	0.8181	0.5	0.5
1734	0.8181	0.5	0.5
1735	0.8181	0.5	0.5
1736	0.8181	0.5	0.5
1737	0.8181	0.5	0.5
1738	0.8181	0.5	0.5
1739	0.8181	0.5	0.5
1740	0.8181	0.5	0.5
1741	0.8181	0.5	0.5
1742	0.8181	0.5	0.5
1743	0.8181	0.5	0.5
1744	0.8181	0.5	0.5
1745	0.8181	0.5	0.5
1746	0.8181	0.5	0.5
1747	0.8181	0.5	0.5
1748	0.8181	0.5	0.5
1749	0.8181	0.5	0.5
1750	0.8181	0.5	0.5
1751	0.8181	0.5	0.5
1752	0.8181	0.5	0.5
1753	0.8181	0.5	0.5
1754	0.8181	0.5	0.5
1755	0.8181	0.5	0.5
1756	0.8181	0.5	0.5
1757	0.8181	0.5	0.5
1758	0.8181	0.5	0.5
1759	0.8181	0.5	0.5
1760	0.8181	0.5	0.5
1761	0.8181	0.5	0.5
1762	0.8181	0.5	0.5
1763	0.8181	0.5	0.5
1764	0.8181	0.5	0.5
1765	0.8181	0.5	0.5
1766	0.8181	0.5	0.5
1767	0.8181	0.5	0.5
1768	0.8181	0.5	0.5
1769	0.8181	0.5	0.5
1770	0.8181	0.5	0.5
1771	0.8181	0.5	0.5
1772	0.8181	0.5	0.5
1773	0.8181	0.5	0.5
1774	0.8181	0.5	0.5
1775	0.8181	0.5	0.5
1776	0.8181	0.5	0.5
1777	0.8181	0.5	0.5
1778	0.8181	0.5	0.5
1779	0.8181	0.5	0.5
1780	0.8181	0.5	0.5
1781	0.8181	0.5	0.5
1782	0.8181	0.5	0.5
1783	0.8181	0.5	0.5
1784	0.8181	0.5	0.5
1785	0.8181	0.5	0.5
1786	0.8181	0.5	0.5
1787	0.8181	0.5	0.5
1788	0.8181	0.5	0.5
1789	0.8181	0.5	0.5
1790	0.8181	0.5	0.5
1791	0.8181	0.5	0.5
1792	0.8181	0.5	0.5
1793	0.8181	0.5	0.5
1794	0.8181	0.5	0.5
1795	0.8181	0.5	0.5
1796	0.8181	0.5	0.5
1797	0.8181	0.5	0.5
1798	0.8181	0.5	0.5
1799	0.8181	0.5	0.5
1800	0.8181	0.5	0.5
1801	0.8181	0.5	0.5
1802	0.8181	0.5	0.5
1803	0.8181	0.5	0.5
1804	0.8181	0.5	0.5
1805	0.8181	0.5	0.5
1806	0.8181	0.5	0.5
1807	0.8181	0.5	0.5
1808	0.8181	0.5	0.5
1809	0.8181	0.5	0.5
1810	0.8181	0.5	0.5
1811	0.8181	0.5	0.5
1812	0.8181	0.5	0.5
1813	0.8181	0.5	0.5
1814	0.8181	0.5	0.5
1815	0.8181	0.5	0.5
1816	0.8181	0.5	0.5
1817	0.8181	0.5	0.5
1818	0.8181	0.5	0.5
1819	0.8181	0.5	0.5
1820	0.8181	0.5	0.5
1821	0.8181	0.5	0.5
1822	0.8181	0.5	0.5
1823	0.8181	0.5	0.5
1824	0.8181	0.5	0.5
1825	0.8181	0.5	0.5
1826	0.8181	0.5	0.5
1827	0.8181	0.5	0.5
1828	0.8181	0.5	0.5
1829	0.8181	0.5	0.5
1830	0.8181	0.5	0.5
1831	0.8181	0.5	0.5
1832	0.8181	0.5	0.5
1833	0.8181	0.5	0.5
1834	0.8181	0.5	0.5
1835	0.8181	0.5	0.5
1836	0.8181	0.5	0.5
1837	0.8181	0.5	0.5
1838	0.8181	0.5	0.5
1839	0.8181	0.5	0.5
1840	0.8181	0.5	0.5
1841	0.8181	0.5	0.5
1842	0.8181	0.5	0.5
1843	0.8181	0.5	0.5
1844	0.8181	0.5	0.5
1845	0.8181	0.5	0.5
1846	0.8181	0.5	0.5
1847	0.8181	0.5	0.5
1848	0.8181	0.5	0.5
1849	0.8181	0.5	0.5
1850	0.8181	0.5	0.5
1851	0.8181	0.5	0.5
1852	0.8181	0.5	0.5
1853	0.8181	0.5	0.5
1854	0.8181	0.5	0.5
1855	0.8181	0.5	0.5
1856	0.8181	0.5	0.5
1857	0.8181	0.5	0.5
1858	0.8181	0.5	0.5
1859	0.8181	0.5	0.5
1860	0.8181	0.5	0.5
1861	0.8181	0.5	0.5
1862	0.8181	0.5	0.5
1863	0.8181	0.5	0.5
1864	0.8181	0.5	0.5
1865	0.8181	0.5	0.5
1866	0.8181	0.5	0.5
1867	0.8181	0.5	0.5
1868	0.8181	0.5	0.5
1869	0.8181	0.5	0.5
1870	0.8181	0.5	0.5
1871	0.8181	0.5	0.5
1872	0.8181	0.5	0.5
1873	0.8181	0.5	0.5
1874	0.8181	0.5	0.5
1875	0.8181	0.5	0.5
1876	0.8181	0.5	0.5
1877	0.8181	0.5	0.5
1878	0.8181	0.5	0.5
1879	0.8181	0.5	0.5
1880	0.8181	0.5	0.5
1881	0.8181	0.5	0.5
1882	0.8181	0.5	0.5
1883	0.8181	0.5	0.5
1884	0.8181	0.5	0.5
1885	0.8181	0.5	0.5
1886	0.8181	0.5	0.5
1887	0.8181	0.5	0.5
1888	0.8181	0.5	0.5
1889	0.8181	0.5	0.5
1890	0.8181	0.5	0.5
1891	0.8181	0.5	0.5
1892	0.8181	0.5	0.5
1893	0.8181	0.5	0.5
1894	0.8181	0.5	0.5
1895	0.8181	0.5	0.5
1896	0.8181	0.5	0.5
1897	0.8181	0.5	0.5
1898	0.8181	0.5	0.5
1899	0.8181	0.5	0.5
1900	0.8181	0.5	0.5
1901	0.8181	0.5	0.5
1902	0.8181	0.5	0.5
1903	0.8181	0.5	0.5
1904	0.8181	0.5	0.5
1905	0.8181	0.5	0.5
1906	0.8181	0.5	0.5
1907	0.8181	0.5	0.5
1908	0.8181	0.5	0.5
1909	0.8181	0.5	0.5
1910	0.8181	0.5	0.5
1911	0.8181	0.5	0.5
1912	0.8181	0.5	0.5
1913	0.8181	0.5	0.5
1914	0.8181	0.5	0.5
1915	0.8181	0.5	0.5
1916	0.8181	0.5	0.5
1917	0.8181	0.5	0.5
1918	0.8181	0.5	0.5
1919	0.8181	0.5	0.5
1920	0.8181	0.5	0.5
1921	0.8181	0.5	0.5
1922	0.8181	0.5	0.5
1923	0.8181	0.5	0.5
1924	0.8181	0.5	0.5
1925	0.8181	0.5	0.5
1926	0.8181	0.5	0.5
1927	0.8181	0.5	0.5
1928	0.8181	0.5	0.5
1929	0.8181	0.5	0.5
1930	0.8181	0.5	0.5
1931	0.8181	0.5	0.5
1932	0.8181	0.5	0.5
1933	0.8181	0.5	0.5
1934	0.8181	0.5	0.5
1935	0.8181	0.5	0.5
1936	0.8181	0.5	0.5
1937	0.8181	0.5	0.5
1938	0.8181	0.5	0.5
1939	0.8181	0.5	0.5
1940	0.8181	0.5	0.5
1941	0.8181	0.5	0.5
1942	0.8181	0.5	0.5
1943	0.8181	0.5	0.5
1944	0.8181	0.5	0.5
1945	0.8181	0.5	0.5
1946	0.8181	0.5	0.5
1947	0.8181	0.5	0.5
1948	0.8181	0.5	0.5
1949	0.8181	0.5	0.5
1950	0.8181	0.5	0.5
1951	0.8181	0.5	0.5
1952	0.8181	0.5	0.5
1953	0.8181	0.5	0.5
1954	0.8181	0.5	0.5
1955	0.8181	0.5	0.5
1956	0.8181	0.5	0.5
1957	0.8181	0.5	0.5
1958	0.8181	0.5	0.5
1959	0.8181	0.5	0.5
1960	0.8181	0.5	0.5
1961	0.8181	0.5	0.5
1962	0.8181	0.5	0.5
1963	0.8181	0.5	0.5
1964	0.8181	0.5	0.5
1965	0.8181	0.5	0.5
1966	0.8181	0.5	0.5
1967	0.8181	0.5	0.5
1968	0.8181	0.5	0.5
1969	0.8181	0.5	0.5
1970	0.8181	0.5	0.5
1971	0.8181	0.5	0.5
1972	0.8181	0.5	0.5
1973	0.8181	0.5	0.5
1974	0.8181	0.5	0.5
1975	0.8181	0.5	0.5
1976	0.8181	0.5	0.5
1977	0.8181	0.5	0.5
1978	0.8181	0.5	0.5
1979	0.8181	0.5	0.5
1980	0.8181	0.5	0.5
1981	0.8181	0.5	0.5
1982	0.8181	0.5	0.5
1983	0.8181	0.5	0.5
1984	0.8181	0.5	0.5
1985	0.8181	0.5	0.5
1986	0.8181	0.5	0.5
1987	0.8181	0.5	0.5
1988	0.8181	0.5	0.5
1989	0.8181	0.5	0.5
1990	0.8181	0.5	0.5
1991	0.8181	0.5	0.5
1992	0.8181	0.5	0.5
1993	0.8181	0.5	0.5
1994	0.8181	0.5	0.5
1995	0.8181	0.5	0.5
1996	0.8181	0.5	0.5
1997	0.8181	0.5	0.5
1998	0.8181	0.5	0.5
[truncated: 5,238 more rows]
