# Supplementary material for: Conventional analysis of movement on non-flat surfaces like the plasma membrane makes Brownian motion appear anomalous
Source: Commun Biol. 2019 Jan 8;2:12. doi: 10.1038/s42003-018-0240-2 (PMC6325064; doi:10.1038/s42003-018-0240-2)
Supplement: Supplementary file 7 — Supplementary Data 4 [file 42003_2018_240_MOESM7_ESM.xlsx]

## Sheet: Figure 7
Figure 7c						Figure 7d
iteration	VoxlN Control	VoxlN Slot	VoxlN Notch			L	Control-104	Slot-104		Control-216	Slot-216		Control-592	Slot-592		Control-1016	Slot-1016
0	1	1	1			0	61216.4	59612.8		29473.5	26950		10753.7	9187.25		6265.95	5455.71
1	5	5	5			1	240201	233641		116807	106703		42869.8	36625.1		25014.5	21782.5
2	13	13	13			2	462360	448641		229338	209076		85162.8	72754.6		49832.5	43403.1
3	25	25	25			3	650781	628641		333588	303025		126316	107891		74260.3	64696
4	41	41	41			4	794017	761445		426073	384906		165791	141537		98109.3	85489
5	61	61	61			5	885997	840298		504028	451753		203092	173194		121199	105599
6	85	85	85			6	926233	878236		565543	509511		237771	206065		143359	127265
7	113	115	113			7	919172	886886		609626	563069		269437	243160		164432	152664
8	145	151	145			8	872918	862880		636190	607921		297768	283270		184274	181297
9	181	195	181			9	797658	809022		645980	641010		322511	325130		202757	212588
10	221	247	223			10	704095	730674		640441	658767		343491	365433		219772	244205
11	265	307	271			11	602157	636864		621549	660218		360603	401398		235226	274013
12	313	375	327			12	500115	537069		591635	644742		373819	429758		249048	299592
13	365	449	389			13	404140	438235		553196	611917		383180	447324		261183	318540
14	421	529	457			14	318248	346441		508734	565287		388793	454350		271598	330872
15	481	613	529			15	244524	264867		460611	508047		390823	451194		280279	336646
16	545	701	605			16	183506	196401		410949	446699		389485	441491		287230	338271
17	613	793	685			17	134622	142143		361554	387074		385038	428875		292472	338156
18	685	889	769			18	96607.7	100452		313886	330715		377772	413740		296044	336393
19	761	989	857			19	67851.8	69336.3		269047	278720		368003	396486		297998	333081
20	841	1093	949			20	46659.1	46751.1		227800	231790		356063	377514		298403	328329
21	925	1201	1045			21	31424	30795.6		190606	190272		342289	357219		297338	322255
22	1013	1313	1145			22	20731.1	19818.7		157667	154220		327017	335981		294893	314983
23	1105	1429	1249			23	13399	12461.8		128976	123459		310575	314159		291165	306642
24	1201	1549	1357			24	8484.73	7656.98		104368	97643.7		293278	292087		286261	297364
25	1301	1673	1469			25	5264.15	4598.17		83564.2	76319.4		275421	270066		280289	287281
26	1405	1801	1585			26	3199.89	2699.47		66215.5	58968.6		257275	248362		273364	276525
27	1513	1933	1705			27	1905.62	1549.86		51935.3	45053.9		239085	227208		265599	265225
28	1625	2069	1829			28	1111.73	870.605		40326.9	34048.9		221071	206796		257111	253504
29	1741	2209	1957			29	635.319	478.719		31003.3	25460.6		203420	187284		248011	241484
30	1861	2353	2089			30	355.604	257.816		23601.9	18843.8		186292	168794		238411	229276
31	1985	2501	2225			31	194.929	136.067		17792.8	13808.3		169819	151413		228418	216986
32	2113	2653	2365			32	104.632	70.4109		13284	10021.2		154106	135200		218133	204711
33	2245	2809	2509			33	54.9897	35.7415		9822.49	7205.08		139231	120185		207653	192538
34	2381	2969	2657			34	28.292	17.8038		7193.44	5133.68		125250	106374		197066	180547
35	2521	3133	2809			35	14.2478	8.7048		5217.77	3625.8		112198	93752.1		186456	168808
36	2665	3301	2965			36	7.0221	4.1779		3748.64	2539.05		100089	82288.9		175899	157380
37	2813	3473	3125			37	3.3866	1.9683		2667.51	1763.28		88924.7	71938.6		165462	146317
38	2965	3649	3289			38	1.5979	0.9101		1880.11	1214.58		78689.7	62645.7		155206	135659
39	3121	3829	3457			39	0.7375	0.4128		1312.51	829.937		69358.9	54346.8		145184	125441
40	3281	4013	3629			40	0.3329	0.1837		907.54	562.615		60897.5	46973.6		135441	115690
41	3445	4201	3805			41	0.1469	0.0801		621.536	378.392		53263.9	40455.1		126018	106424
42	3613	4393	3985			42	0.0634	0.03422		421.599	252.487		46411.3	34719.2		116944	97655.4
43	3785	4589	4169			43	0.02674	0.01432		283.243	167.141		40289.4	29694.9		108245	89389.8
44	3961	4789	4357			44	0.01102	0.005864		188.468	109.761		34845.8	25313		99941.3	81627.6
45	4141	4993	4549			45	0.004438	0.002349		124.203	71.4962		30027.5	21507.2		92045.7	74364.5
46	4325	5201	4745			46	0.001746	0.0009204		81.0641	46.1893		25781.7	18215.2		84566.7	67591.9
47	4513	5413	4945			47	0.0006705	0.0003524		52.3992	29.5913		22056.6	15378.6		77508.5	61297.7
48	4705	5629	5149			48	0.0002515	0.0001318		33.5435	18.797		18802.3	12943.7		70870.8	55466.8
49	4901	5849	5357			49	9.203e-05	4.813e-05		21.2654	11.8372		15971.3	10861.1		64649.7	50081.9
50	5101	6073	5569			50	3.287e-05	1.716e-05		13.3508	7.389		13518.7	9086.18		58838.4	45123.6
51	5305	6301	5785			51	1.145e-05	5.9699e-06		8.3005	4.5713		11402.6	7578.67		53427.1	40571.3
52	5513	6533	6005			52	3.8905e-06	2.0257e-06		5.1104	2.8025		9584.07	6302.59		48403.7	36403.3
53	5725	6769	6229			53	1.2886e-06	6.7022e-07		3.1156	1.7023		8027.52	5225.96		43754.7	32597.5
54	5941	7009	6457			54	4.1593e-07	2.1613e-07		1.8809	1.0245		6700.44	4320.54		39464.7	29131.6
55	6161	7253	6689			55	1.308e-07	6.7908e-08		1.1244	0.6107		5573.39	3561.54		35517.2	25983.1
56	6385	7501	6925			56	4.0056e-08	2.0781e-08		0.6655	0.3606		4619.91	2927.29		31895.2	23130.1
57	6613	7753	7165			57	1.1942e-08	6.191e-09		0.3901	0.2109		3816.36	2398.93		28580.8	20551
58	6845	8009	7409			58	3.4647e-09	1.795e-09		0.2263	0.1222		3141.73	1960.15		25556	18225.1
59	7081	8269	7657			59	9.7778e-10	5.0624e-10		0.13	0.07008		2577.47	1596.9		22802.9	16132.1
60	7321	8533	7909			60	2.6829e-10	1.3882e-10		0.07398	0.0398		2107.3	1297.09		20303.4	14253
61	7565	8801	8165			61	7.1545e-11	3.6999e-11		0.04166	0.02238		1716.99	1050.42		18040.1	12569.7
62	7813	9073	8425			62	1.8533e-11	9.5789e-12		0.02323	0.01246		1394.19	848.103		15995.6	11064.9
63	8065	9349	8689			63	4.6609e-12	2.4079e-12		0.01282	0.006872		1128.2	682.674		14153.4	9722.62
64	8321	9629	8957			64	1.1375e-12	5.8735e-13		0.007006	0.003751		909.832	547.835		12497.6	8527.72
65	8581	9913	9229			65	2.6923e-13	1.3895e-13		0.00379	0.002027		731.221	438.275		11012.8	7466.19
66	8845	10201	9505			66	6.1764e-14	3.1863e-14		0.002029	0.001084		585.664	349.538		9684.59	6525.08
67	9113	10493	9785			67	1.3725e-14	7.0778e-15		0.001076	0.0005741		467.478	277.896		8499.19	5692.36
68	9385	10789	10069			68	2.9525e-15	1.5219e-15		0.0005643	0.0003009		371.866	220.242		7443.74	4957.03
69	9661	11089	10357			69	6.144e-16	3.1658e-16		0.000293	0.0001561		294.798	173.996		6506.16	4308.96
70	9941	11393	10649			70	1.2359e-16	6.3658e-17		0.0001506	8.017e-05		232.903	137.022		5675.19	3738.9
71	10225	11701	10945			71	2.4011e-17	1.2364e-17		7.662e-05	4.075e-05		183.373	107.559		4940.36	3238.45
72	10513	12013	11245			72	4.5021e-18	2.3174e-18		3.858e-05	2.05e-05		143.883	84.1577		4292.05	2799.94
73	10805	12329	11549			73	8.1394e-19	4.1884e-19		1.922e-05	1.021e-05		112.511	65.634		3721.33	2416.45
74	11101	12649	11857			74	1.4175e-19	7.2922e-20		9.4783e-06	5.0284e-06		87.6779	51.0203		3220.03	2081.72
75	11401	12973	12169			75	2.3757e-20	1.2218e-20		4.6251e-06	2.4518e-06		68.092	39.5303		2780.7	1790.11
76	11705	13301	12485			76	3.8276e-21	1.9679e-21		2.2334e-06	1.183e-06		52.7001	30.5268		2396.5	1536.56
77	12013	13633	12805			77	5.9211e-22	3.0436e-22		1.0671e-06	5.6484e-07		40.6477	23.496		2061.27	1316.52
78	12325	13969	13129			78	8.7841e-23	4.5141e-23		5.0453e-07	2.6685e-07		31.2442	18.0244		1769.4	1125.93
79	12641	14309	13457			79	1.248e-23	6.412e-24		2.3602e-07	1.2474e-07		23.9338	13.7809		1515.84	961.159
80	12961	14653	13789			80	1.6957e-24	8.7102e-25		1.0924e-07	5.7696e-08		18.2709	10.5012		1296.02	818.994
81	13285	15001	14125			81	2.1998e-25	1.1297e-25		5.0022e-08	2.6402e-08		13.9	7.9752		1105.88	696.567
82	13613	15353	14465			82	2.7202e-26	1.3967e-26		2.2661e-08	1.1952e-08		10.5384	6.0364		941.763	591.341
83	13945	15709	14809			83	3.2002e-27	1.6429e-27		1.0156e-08	5.353e-09		7.9624	4.5536		800.406	501.078
84	14281	16069	15157			84	3.5747e-28	1.8349e-28		4.5023e-09	2.3716e-09		5.9953	3.4234		678.915	423.799
85	14621	16433	15509			85	3.7827e-29	1.9414e-29		1.9744e-09	1.0394e-09		4.4987	2.565		574.723	357.767
86	14965	16801	15865			86	3.7827e-30	1.9411e-30		8.5647e-10	4.5059e-10		3.3641	1.9153		485.555	301.455
87	15313	17173	16225			87	3.5649e-31	1.8291e-31		3.6746e-10	1.932e-10		2.507	1.4253		409.408	253.527
88	15665	17549	16589			88	3.1564e-32	1.6193e-32		1.5593e-10	8.1935e-11		1.8618	1.0571		344.518	212.816
89	16021	17929	16957			89	2.6167e-33	1.3423e-33		6.5439e-11	3.4366e-11		1.3779	0.7813		289.337	178.303
90	16381	18313	17329			90	2.0232e-34	1.0377e-34		2.7159e-11	1.4255e-11		1.0162	0.5755		242.513	149.103
91	16745	18701	17705			91	1.4526e-35	7.4496e-36		1.1147e-11	5.8472e-12		0.7469	0.4225		202.863	124.447
92	17113	19093	18085			92	9.6344e-37	4.9406e-37		4.5239e-12	2.3718e-12		0.5471	0.3091		169.36	103.669
93	17485	19489	18469			93	5.8687e-38	3.0093e-38		1.8154e-12	9.5127e-13		0.3993	0.2253		141.109	86.1949
94	17861	19889	18857			94	3.2601e-39	1.6715e-39		7.2031e-13	3.7724e-13		0.2905	0.1637		117.337	71.5283
95	18241	20293	19249			95	1.6369e-40	8.3901e-41		2.8256e-13	1.4791e-13		0.2106	0.1185		97.3767	59.2431
96	18625	20701	19645			96	7.2195e-42	3.677e-42		1.0958e-13	5.7333e-14		0.1521	0.08554		80.6515	48.9731
97	19013	21113	20045			97	2.6905e-43	1.3452e-43		4.2013e-14	2.197e-14		0.1095	0.06151		66.6663	40.4053
98	19405	21529	20449			98
99	19801	21949	20857			99
100	20201	22373	21269			100
101	20605	22801	21685			101
102	21013	23233	22105			102
103	21425	23669	22529			103
104	21841	24109	22957			104
105	22261	24553	23389			105
106	22685	25001	23825			106
107	23113	25453	24265			107
108	23545	25909	24709			108
109	23981	26369	25157			109
110	24421	26833	25609			110
111	24865	27301	26065			111
112	25313	27773	26525			112
113	25765	28249	26989			113
114	26221	28729	27457			114
115	26681	29213	27929			115
116	27145	29701	28405			116
117	27613	30193	28885			117
118	28085	30689	29369			118
119	28561	31189	29857			119
120	29041	31693	30349			120
121	29525	32201	30845			121
122	30013	32713	31345			122
123	30505	33229	31849			123
124	31001	33749	32357			124
125	31501	34273	32869			125
126	32005	34801	33385			126
127	32513	35333	33905			127
128	33025	35869	34429			128
129	33541	36409	34957			129
130	34061	36953	35489			130
131	34585	37501	36025			131
132	35113	38053	36565			132
133	35645	38609	37109			133
134	36181	39169	37657			134
135	36721	39733	38209			135
136	37265	40301	38765			136
137	37813	40873	39325			137
138	38365	41449	39889			138
139	38921	42029	40457			139
140	39481	42613	41029			140
141	40045	43201	41605			141
142	40613	43793	42185			142
143	41185	44389	42769			143
144	41761	44989	43357			144
145	42341	45593	43949			145
146	42925	46201	44545			146
147	43513	46813	45145			147
148	44105	47429	45749			148
149	44701	48049	46357			149
150	45301	48673	46969			150
151	45905	49301	47585			151
152	46513	49933	48205			152
153	47125	50569	48829			153
154	47741	51209	49457			154
155	48361	51853	50089			155
156	48985	52501	50725			156
157	49613	53153	51365			157
158	50245	53809	52009			158
159	50881	54469	52657			159
160	51521	55133	53309			160
161	52165	55801	53965			161
162	52813	56473	54625			162
163	53465	57149	55289			163
164	54121	57829	55957			164
165	54781	58513	56629			165
166	55445	59201	57305			166
167	56113	59893	57985			167
168	56785	60589	58669			168
169	57461	61289	59357			169
170	58141	61993	60049			170
171	58825	62701	60745			171
172	59513	63413	61445			172
173	60205	64129	62149			173
174	60901	64849	62857			174
175	61601	65573	63569			175
176	62305	66301	64285			176
177	63013	67033	65005			177
178	63725	67769	65729			178
179	64441	68509	66457			179
180	65161	69253	67189			180
181	65885	70001	67925			181
182	66613	70753	68665			182
183	67345	71509	69409			183
184	68081	72269	70157			184
185	68821	73033	70909			185
186	69565	73801	71665			186
187	70313	74573	72425			187
188	71065	75349	73189			188
189	71821	76129	73957			189
190	72581	76913	74729			190
191	73345	77701	75505			191
192	74113	78493	76285			192
193	74885	79289	77069			193
194	75661	80089	77857			194
195	76441	80893	78649			195
196	77225	81701	79445			196
197	78013	82513	80245			197
198	78805	83329	81049			198
199	79601	84149	81857			199
200	80401	84973	82669			200
201	81205	85801	83485			201
202	82013	86633	84305			202
203	82825	87469	85129			203
204	83641	88309	85957			204
205	84461	89153	86789			205
206	85285	90001	87625			206
207	86113	90853	88465			207
208	86945	91709	89309			208
209	87781	92569	90157			209
210	88621	93433	91009			210
211	89465	94301	91865			211
212	90313	95173	92725			212
213	91165	96049	93589			213
214	92021	96929	94457			214
215	92881	97813	95329			215
216	93745	98701	96205			216
217	94613	99593	97085			217
218	95485	100489	97969			218
219	96361	101389	98857			219
220	97241	102293	99749			220
221	98125	103201	100645			221
222	99013	104113	101545			222
223	99905	105029	102449			223
224	100801	105949	103357			224
225	101701	106873	104269			225
226	102605	107801	105185			226
227	103513	108733	106105			227
228	104425	109669	107029			228
229	105341	110609	107957			229
230	106261	111553	108889			230
231	107185	112501	109825			231
232	108113	113453	110765			232
233	109045	114409	111709			233
234	109981	115369	112657			234
235	110921	116333	113609			235
236	111865	117301	114565			236
237	112813	118273	115525			237
238	113765	119249	116489			238
239	114721	120229	117457			239
240	115681	121213	118429			240
241	116645	122201	119405			241
242	117613	123193	120385			242
243	118585	124189	121369			243
244	119561	125189	122357			244
245	120541	126193	123349			245
246	121525	127201	124345			246
247	122513	128213	125345			247
248	123505	129229	126349			248
249	124501	130249	127357			249
250	125501	131273	128369			250
251	126505	132301	129385			251
252	127513	133333	130405			252
253	128525	134369	131429			253
254	129541	135409	132457			254
255	130561	136453	133489			255
256	131585	137501	134525			256
257	132613	138553	135565			257
258	133645	139609	136609			258
259	134681	140669	137657			259
260	135721	141733	138709			260
261	136765	142801	139765			261
262	137813	143873	140825			262
263	138865	144949	141889			263
264	139921	146029	142957			264
265	140981	147113	144029			265
266	142045	148201	145105			266
267	143113	149293	146185			267
268	144185	150389	147269			268
269	145261	151489	148357			269
270	146341	152593	149449			270
271	147425	153701	150545			271
272	148513	154813	151645			272
273	149605	155929	152749			273
274	150701	157049	153857			274
275	151801	158173	154969			275
276	152905	159301	156085			276
277	154013	160433	157205			277
278	155125	161569	158329			278
279	156241	162709	159457			279
280	157361	163853	160589			280
281	158485	165001	161725			281
282	159613	166153	162865			282
283	160745	167309	164009			283
284	161881	168469	165157			284
285	163021	169633	166309			285
286	164165	170801	167465			286
287	165313	171973	168625			287
288	166465	173149	169789			288
289	167621	174329	170957			289
290	168781	175513	172129			290
291	169945	176701	173305			291
292	171113	177893	174485			292
293	172285	179089	175669			293
294	173461	180289	176857			294
295	174641	181493	178049			295
296	175825	182701	179245			296
297	177013	183913	180445			297
298	178205	185129	181649			298
299	179401	186349	182857			299
300	180601	187573	184069			300
301	181805	188801	185285			301
302	183013	190033	186505			302
303	184225	191269	187729			303
304	185441	192509	188957			304
305	186661	193753	190189			305
306	187885	195001	191425			306
307	189113	196253	192665			307
308	190345	197509	193909			308
309	191581	198769	195157			309
310	192821	200033	196409			310
311	194065	201301	197665			311
312	195313	202573	198925			312
313	196565	203849	200189			313
314	197821	205129	201457			314
315	199081	206413	202729			315
316	200345	207701	204005			316
317	201613	208993	205285			317
318	202885	210289	206569			318
319	204161	211589	207857			319
320	205441	212893	209149			320
321	206725	214201	210445			321
322	208013	215513	211745			322
323	209305	216829	213049			323
324	210601	218149	214357			324
325	211901	219473	215669			325
326	213205	220801	216985			326
327	214513	222133	218305			327
328	215825	223469	219629			328
329	217141	224809	220957			329
330	218461	226153	222289			330
331	219785	227501	223625			331
332	221113	228853	224965			332
333	222445	230209	226309			333
334	223781	231569	227657			334
335	225121	232933	229009			335
336	226465	234301	230365			336
337	227813	235673	231725			337
338	229165	237049	233089			338
339	230521	238429	234457			339
340	231881	239813	235829			340
341	233245	241201	237205			341
342	234613	242593	238585			342
343	235985	243989	239969			343
344	237361	245389	241357			344
345	238741	246793	242749			345
346	240125	248201	244145			346
347	241513	249613	245545			347
348	242905	251029	246949			348
349	244301	252449	248357			349
350	245701	253873	249769			350
351	247105	255301	251185			351
352	248513	256733	252605			352
353	249925	258169	254029			353
354	251341	259609	255457			354
355	252761	261053	256889			355
356	254185	262501	258325			356
357	255613	263953	259765			357
358	257045	265409	261209			358
359	258481	266869	262657			359
360	259921	268333	264109			360
361	261365	269801	265565			361
362	262813	271273	267025			362
363	264265	272749	268489			363
364	265721	274229	269957
365	267181	275713	271429
366	268645	277201	272905
367	270113	278693	274385
368	271585	280189	275869
369	273061	281689	277357
370	274541	283193	278849
371	276025	284701	280345
372	277513	286213	281845
373	279005	287729	283349
374	280501	289249	284857
375	282001	290773	286369
376	283505	292301	287885
377	285013	293833	289405
378	286525	295369	290929
379	288041	296909	292457
380	289561	298453	293989
381	291085	300001	295525
382	292613	301553	297065
383	294145	303109	298609
384	295681	304669	300157
385	297221	306233	301709
386	298765	307801	303265
387	300313	309373	304825
388	301865	310949	306389
389	303421	312529	307957
390	304981	314113	309529
391	306545	315701	311105
392	308113	317293	312685
393	309685	318889	314269
394	311261	320489	315857
395	312841	322093	317449
396	314425	323701	319045
397	316013	325313	320645
398	317605	326929	322249
399	319201	328549	323857
400	320801	330173	325469
401	322405	331801	327085
402	324013	333433	328705
403	325625	335069	330329
404	327241	336709	331957
405	328861	338353	333589
406	330485	340001	335225
407	332113	341653	336865
408	333745	343309	338509
409	335381	344969	340157
410	337021	346633	341809
411	338665	348301	343465
412	340313	349973	345125
413	341965	351649	346789
414	343621	353329	348457
415	345281	355013	350129
416	346945	356701	351805
417	348613	358393	353485
418	350285	360089	355169
419	351961	361789	356857
420	353641	363493	358549
421	355325	365201	360245
422	357013	366913	361945
423	358705	368629	363649
424	360401	370349	365357
425	362101	372073	367069
426	363805	373801	368785
427	365513	375533	370505
428	367225	377269	372229
429	368941	379009	373957
430	370661	380753	375689
431	372385	382501	377425
432	374113	384253	379165
433	375845	386009	380909
434	377581	387769	382657
435	379321	389533	384409
436	381065	391301	386165
437	382813	393073	387925
438	384565	394849	389689
439	386321	396629	391457
440	388081	398413	393229
441	389845	400201	395005
442	391613	401993	396785
443	393385	403789	398569
444	395161	405589	400357
445	396941	407393	402149
446	398725	409201	403945
447	400513	411013	405745
448	402305	412829	407549
449	404101	414649	409357
450	405901	416473	411169
451	407705	418301	412985
452	409513	420133	414805
453	411325	421969	416629
454	413141	423809	418457
455	414961	425653	420289
456	416785	427501	422125
457	418613	429353	423965
458	420445	431209	425809
459	422281	433069	427657
460	424121	434933	429509
461	425965	436801	431365
462	427813	438673	433225
463	429665	440549	435089
464	431521	442429	436957
465	433381	444313	438829
466	435245	446201	440705
467	437113	448093	442585
468	438985	449989	444469
469	440861	451889	446357
470	442741	453793	448249
471	444625	455701	450145
472	446513	457613	452045
473	448405	459529	453949
474	450301	461449	455857
475	452201	463373	457769
476	454105	465301	459685
477	456013	467233	461605
478	457925	469169	463529
479	459841	471109	465457
480	461761	473053	467389
481	463685	475001	469325
482	465613	476953	471265
483	467545	478909	473209
484	469481	480869	475157
485	471421	482833	477109
486	473365	484801	479065
487	475313	486773	481025
488	477265	488749	482989
489	479221	490729	484957
490	481181	492713	486929
491	483145	494701	488905
492	485113	496693	490885
493	487085	498689	492869
494	489061	500689	494857
495	491041	502693	496849
496	493025	504701	498845
497	495013	506713	500845
498	497005	508729	502849
499	499001	510749	504857
500	501001	512773	506869
501	503005	514801	508885
502	505013	516833	510905
503	507025	518869	512929
504	509041	520909	514957
505	511061	522953	516989
506	513085	525001	519025
507	515113	527053	521065
508	517145	529109	523109
509	519181	531169	525157
510	521221	533233	527209
511	523265	535301	529265
512	525313	537371	531323
